# Supplementary material for: The Patterns of Codon Usage between Chordates and Arthropods are Different but Co-evolving with Mutational Biases
Source: Mol Biol Evol. 2024 Apr 26;41(5):msae080. doi: 10.1093/molbev/msae080 (PMC11108087; doi:10.1093/molbev/msae080)
Supplement: msae080_Supplementary_Data [file msae080_supplementary_data.zip]

Archive with 11 entries (9 files):
- MBE-23-0357.R2_main/
- MBE-23-0357.R2_main/MBE-23-0357.R2_main.tex
- MBE-23-0357.R2_main/MBE-23-0357.R2_references.bib
- MBE-23-0357.R2_main/__MACOSX/
- MBE-23-0357.R2_main/__MACOSX/._MBE-23-0357.R2_main.tex
- MBE-23-0357.R2_main/__MACOSX/._MBE-23-0357.R2_references.bib
- MBE-23-0357.R2_supp-figures.pdf
- MBE-23-0357.R2_supp-table-S1.xlsx
- MBE-23-0357.R2_supp-table-S2.xlsx
- MBE-23-0357.R2_supp-tables-S3-4.pdf
- MBE-23-0357.R2_supp-text.pdf
