# Supplementary material for: The Patterns of Codon Usage between Chordates and Arthropods are Different but Co-evolving with Mutational Biases
Source: Mol Biol Evol. 2024 Apr 26;41(5):msae080. doi: 10.1093/molbev/msae080 (PMC11108087; doi:10.1093/molbev/msae080)
Supplement: msae080_Supplementary_Data [file msae080_supplementary_data.zip › MBE-23-0357.R2_main/MBE-23-0357.R2_references.bib]

@article{akashi1994synonymous,
  title={Synonymous codon usage in \textit{{D}rosophila melanogaster}: natural selection and translational accuracy.},
  author={Akashi, Hiroshi},
  journal={Genetics},
  volume={136},
  number={3},
  pages={927--935},
  year={1994},
  publisher={Oxford University Press}
}

@article{behura2012comparative,
  title={Comparative analysis of codon usage bias and codon context patterns between dipteran and hymenopteran sequenced genomes},
  author={Behura, Susanta K and Severson, David W},
  journal={PLoS One},
  volume={7},
  number={8},
  pages={e43111},
  year={2012},
  publisher={Public Library of Science San Francisco, USA}
}

@article{behura2013codon,
  title={Codon usage bias: causative factors, quantification methods and genome-wide patterns: with emphasis on insect genomes},
  author={Behura, Susanta K and Severson, David W},
  journal={Biological Reviews},
  volume={88},
  number={1},
  pages={49--61},
  year={2013},
  publisher={Wiley Online Library}
}

@article{benjamini1995controlling,
  title={Controlling the false discovery rate: a practical and powerful approach to multiple testing},
  author={Benjamini, Yoav and Hochberg, Yosef},
  journal={Journal of the Royal Statistical Society: series B (Methodological)},
  volume={57},
  number={1},
  pages={289--300},
  year={1995},
  publisher={Wiley Online Library}
}

@article{bierne2006variation,
  title={Variation in synonymous codon use and {DNA} polymorphism within the \textit{{D}rosophila} genome},
  author={Bierne, Nicolas and Eyre-Walker, Adam},
  journal={Journal of Evolutionary Biology},
  volume={19},
  number={1},
  pages={1--11},
  year={2006},
  publisher={Wiley Online Library}
}

@article{bird2002dna,
  title={{DNA} methylation patterns and epigenetic memory},
  author={Bird, Adrian},
  journal={Genes \& Development},
  volume={16},
  number={1},
  pages={6--21},
  year={2002},
  publisher={Cold Spring Harbor Lab}
}

@article{bulmer1991selection,
  title={The selection-mutation-drift theory of synonymous codon usage.},
  author={Bulmer, Michael},
  journal={Genetics},
  volume={129},
  number={3},
  pages={897--907},
  year={1991},
  publisher={Oxford University Press}
}

@article{cope2022quantifying,
  title={Quantifying shifts in natural selection on codon usage between protein regions: a population genetics approach},
  author={Cope, Alexander L and Gilchrist, Michael A},
  journal={BMC Genomics},
  volume={23},
  number={1},
  pages={1--19},
  year={2022},
  publisher={BioMed Central}
}

@article{cope2022intragenomic,
  title={Intragenomic variation in non-adaptive nucleotide biases causes underestimation of selection on synonymous codon usage},
  author={Cope, Alexander L and Shah, Premal},
  journal={PLoS Genetics},
  volume={18},
  number={6},
  pages={e1010256},
  year={2022},
  publisher={Public Library of Science San Francisco, CA USA}
}

@article{courel2019gc,
  title={{GC} content shapes {mRNA} storage and decay in human cells},
  author={Courel, Ma{\"\i}t{\'e} and Cl{\'e}ment, Yves and Bossevain, Cl{\'e}mentine and Foretek, Dominika and Vidal Cruchez, Olivia and Yi, Zhou and B{\'e}nard, Marianne and Benassy, Marie-No{\"e}lle and Kress, Michel and Vindry, Caroline and others},
  journal={eLife},
  volume={8},
  pages={e49708},
  year={2019},
  publisher={eLife Sciences Publications, Ltd}
}

@article{de2021inferring,
  title={Inferring adaptive codon preference to understand sources of selection shaping codon usage bias},
  author={De Oliveira, Janaina Lima and Morales, Atahualpa Castillo and Hurst, Laurence D and Urrutia, Araxi O and Thompson, Christopher RL and Wolf, Jason B},
  journal={Molecular Biology and Evolution},
  volume={38},
  number={8},
  pages={3247--3266},
  year={2021},
  publisher={Oxford University Press}
}

@article{doherty2013translational,
  title={Translational selection frequently overcomes genetic drift in shaping synonymous codon usage patterns in vertebrates},
  author={Doherty, Aoife and McInerney, James O},
  journal={Molecular Biology and Evolution},
  volume={30},
  number={10},
  pages={2263--2267},
  year={2013},
  publisher={Oxford University Press}
}

@article{dos2015uncertainty,
  title={Uncertainty in the timing of origin of animals and the limits of precision in molecular timescales},
  author={Dos Reis, Mario and Thawornwattana, Yuttapong and Angelis, Konstantinos and Telford, Maximilian J and Donoghue, Philip CJ and Yang, Ziheng},
  journal={Current Biology},
  volume={25},
  number={22},
  pages={2939--2950},
  year={2015},
  publisher={Elsevier}
}

@article{Duret2002EvolutionMetazoans,
    title = {{Evolution of synonymous codon usage in metazoans}},
    year = {2002},
    journal = {Current Opinion in Genetics {\&} Development},
    author = {Duret, Laurent},
    number = {6},
    month = {12},
    pages = {640--649},
    volume = {12},
    publisher = {Curr Opin Genet Dev}
}

@article{duret2009biased,
  title={Biased gene conversion and the evolution of mammalian genomic landscapes},
  author={Duret, Laurent and Galtier, Nicolas},
  journal={Annual Review of Genomics and Human Genetics},
  volume={10},
  number={1},
  pages={285--311},
  year={2009}
}

@article{duret1999expression,
  title={Expression pattern and, surprisingly, gene length shape codon usage in \textit{{C}aenorhabditis}, \textit{{D}rosophila}, and \textit{{A}rabidopsis}},
  author={Duret, Laurent and Mouchiroud, Dominique},
  journal={Proceedings of the National Academy of Sciences},
  volume={96},
  number={8},
  pages={4482--4487},
  year={1999},
  publisher={National Acad Sciences}
}

@article{escobar2011gc,
  title={{GC}-biased gene conversion impacts ribosomal {DNA} evolution in vertebrates, angiosperms, and other eukaryotes},
  author={Escobar, Juan S and Gl{\'e}min, Sylvain and Galtier, Nicolas},
  journal={Molecular Biology and Evolution},
  volume={28},
  number={9},
  pages={2561--2575},
  year={2011},
  publisher={Oxford University Press}
}

@article{felsenstein1985phylogenies,
  title={Phylogenies and the comparative method},
  author={Felsenstein, Joseph},
  journal={The American Naturalist},
  volume={125},
  number={1},
  pages={1--15},
  year={1985},
  publisher={University of Chicago Press}
}

@article{figuet2015biased,
  title={Biased gene conversion and {GC}-content evolution in the coding sequences of reptiles and vertebrates},
  author={Figuet, Emeric and Ballenghien, Marion and Romiguier, Jonathan and Galtier, Nicolas},
  journal={Genome Biology and Evolution},
  volume={7},
  number={1},
  pages={240--250},
  year={2015},
  publisher={Oxford University Press}
}

@article{galtier2018cub,
    author = {Galtier, Nicolas and Roux, Camille and Rousselle, Marjolaine and Romiguier, Jonathan and Figuet, Emeric and Glémin, Sylvain and Bierne, Nicolas and Duret, Laurent},
    title = "{Codon usage bias in animals: disentangling the effects of natural selection, effective population size, and {GC}-biased gene conversion}",
    journal = {Molecular Biology and Evolution},
    volume = {35},
    number = {5},
    pages = {1092-1103},
    year = {2018},
    month = {01}
}

@book{gelman2006data,
  title={Data analysis using regression and multilevel/hierarchical models},
  author={Gelman, Andrew and Hill, Jennifer},
  year={2006},
  publisher={Cambridge University Press}
}

@article{gilchrist2015estimating,
  title={Estimating gene expression and codon-specific translational efficiencies, mutation biases, and selection coefficients from genomic data alone},
  author={Gilchrist, Michael A and Chen, Wei-Chen and Shah, Premal and Landerer, Cedric L and Zaretzki, Russell},
  journal={Genome Biology and Evolution},
  volume={7},
  number={6},
  pages={1559--1579},
  year={2015},
  publisher={Oxford University Press}
}

@article{gittleman1990adaptation,
  title={Adaptation: statistics and a null model for estimating phylogenetic effects},
  author={Gittleman, John L and Kot, Mark},
  journal={Systematic Zoology},
  volume={39},
  number={3},
  pages={227--241},
  year={1990},
  publisher={Society of Systematic Zoology}
}

@article{glemin2015quantification,
  title={Quantification of {GC}-biased gene conversion in the human genome},
  author={Gl{\'e}min, Sylvain and Arndt, Peter F and Messer, Philipp W and Petrov, Dmitri and Galtier, Nicolas and Duret, Laurent},
  journal={Genome Research},
  volume={25},
  number={8},
  pages={1215--1228},
  year={2015},
  publisher={Cold Spring Harbor Lab}
}

@article{Goldman1994ASequences,
    title = {{A codon-based model of nucleotide substitution for protein-coding {DNA} sequences}},
    year = {1994},
    journal = {Molecular Biology and Evolution},
    author = {Goldman, Nick and Yang, Ziheng},
    number = {5},
    month = {9},
    pages = {725--736},
    volume = {11},
    publisher = {Mol Biol Evol}
}

@article{Gramates2022flybase,
  title = {FlyBase: a guided tour of highlighted features},
  volume = {220},
  ISSN = {1943-2631},
  DOI = {10.1093/genetics/iyac035},
  number = {4},
  journal = {Genetics},
  pages =  { iyac035},
  publisher = {Oxford University Press (OUP)},
  author = {Gramates,  L Sian and Agapite,  Julie and Attrill,  Helen and Calvi,  Brian R and Crosby,  Madeline A and dos Santos,  Gilberto and Goodman,  Joshua L and Goutte-Gattat,  Damien and Jenkins,  Victoria K and Kaufman,  Thomas and Larkin,  Aoife and Matthews,  Beverley B and Millburn,  Gillian and Strelets,  Victor B and Perrimon,  Norbert and Gelbart,  Susan Russo and Agapite,  Julie and Broll,  Kris and Crosby,  Lynn and dos Santos,  Gil and Falls,  Kathleen and Gramates,  L Sian and Jenkins,  Victoria and Longden,  Ian and Matthews,  Beverley and Seme,  Jolene and Tabone,  Christopher J and Zhou,  Pinglei and Zytkovicz,  Mark and Brown,  Nick and Antonazzo,  Giulia and Attrill,  Helen and Garapati,  Phani and Goutte-Gattat,  Damien and Larkin,  Aoife and Marygold,  Steven and McLachlan,  Alex and Millburn,  Gillian and \"{O}zt\"{u}rk-undefinedolak,  Arzu and Pilgrim,  Clare and Trovisco,  Vitor and Calvi,  Brian and Kaufman,  Thomas and Goodman,  Josh and Krishna,  Pravija and Strelets,  Victor and Thurmond,  Jim and Cripps,  Richard and Lovato,  TyAnna},
  year = {2022},
  month = mar 
}

@article{Hershberg2008SelectionBias,
    title = {{Selection on codon bias}},
    year = {2008},
    journal = {Annual Review of Genetics},
    author = {Hershberg, Ruth and Petrov, Dmitri A.},
    pages = {287--299},
    volume = {42},
    publisher = {Annu Rev Genet}
}

@article{ho2022unusual,
  title={Unusual mammalian usage of {TGA} stop codons reveals that sequence conservation need not imply purifying selection},
  author={Ho, Alexander Thomas and Hurst, Laurence Daniel},
  journal={PLoS Biology},
  volume={20},
  number={5},
  pages={e3001588},
  year={2022},
  publisher={Public Library of Science San Francisco, CA USA}
}

@article{ikemura1981codonecoli,
title = {Correlation between the abundance of \textit{{E}scherichia coli} transfer {RNA}s and the occurrence of the respective codons in its protein genes},
journal = {Journal of Molecular Biology},
volume = {146},
number = {1},
pages = {1-21},
year = {1981},
author = {Toshimichi Ikemura}
}

@article{jabbari2004cytosine,
  title={Cytosine methylation and {CpG}, {TpG} ({CpA}) and {TpA} frequencies},
  author={Jabbari, Kamel and Bernardi, Giorgio},
  journal={Gene},
  volume={333},
  pages={143--149},
  year={2004},
  publisher={Elsevier}
}

@article{jackson2021evidence,
  title={Evidence for a force favoring {GC} over {AT} at short intronic sites in \textit{{D}rosophila simulans} and \textit{{D}rosophila melanogaster}},
  author={Jackson, Ben and Charlesworth, Brian},
  journal={G3: Genes, Genomes, Genetics},
  volume={11},
  number={9},
  pages={jkab240},
  year={2021},
  publisher={Oxford University Press}
}

@book{C++11,
  title     = "The C++ standard library: a tutorial and reference",
  author    = "Josuttis, Nicolai M",
  publisher = "Addison-Wesley Educational",
  year={2012}
}

@article{keck2016phylosignal,
  title={phylosignal: an {R} package to measure, test, and explore the phylogenetic signal},
  author={Keck, Fran{\c{c}}ois and Rimet, Fr{\'e}d{\'e}ric and Bouchez, Agn{\`e}s and Franc, Alain},
  journal={Ecology and Evolution},
  volume={6},
  number={9},
  pages={2774--2780},
  year={2016},
  publisher={Wiley Online Library}
}

@article{kent2012recombination,
  title={Recombination is associated with the evolution of genome structure and worker behavior in honey bees},
  author={Kent, Clement F and Minaei, Shermineh and Harpur, Brock A and Zayed, Amro},
  journal={Proceedings of the National Academy of Sciences},
  volume={109},
  number={44},
  pages={18012--18017},
  year={2012},
  publisher={National Acad Sciences}
}

@article{kliman1994effects,
  title={The effects of mutation and natural selection on codon bias in the genes of \textit{{D}rosophila}.},
  author={Kliman, Richard M and Hey, Jody},
  journal={Genetics},
  volume={137},
  number={4},
  pages={1049--1056},
  year={1994},
  publisher={Oxford University Press}
}

@article{kumar2022timetree,
  title={TimeTree 5: an expanded resource for species divergence times},
  author={Kumar, Sudhir and Suleski, Michael and Craig, Jack M and Kasprowicz, Adrienne E and Sanderford, Maxwell and Li, Michael and Stecher, Glen and Hedges, S Blair},
  journal={Molecular Biology and Evolution},
  volume={39},
  number={8},
  pages={msac174},
  year={2022},
  publisher={Oxford University Press}
}

@article{labella2019variation,
  title={Variation and selection on codon usage bias across an entire subphylum},
  author={LaBella, Abigail L and Opulente, Dana A and Steenwyk, Jacob L and Hittinger, Chris Todd and Rokas, Antonis},
  journal={PLoS Genetics},
  volume={15},
  number={7},
  pages={e1008304},
  year={2019},
  publisher={Public Library of Science San Francisco, CA USA}
}

@article{Marais2003BiasedEvolution,
    title = {{Biased gene conversion: implications for genome and sex evolution}},
    year = {2003},
    journal = {TRENDS in Genetics},
    author = {Marais, Gabriel},
    number = {6},
    month = {6},
    pages = {330--338},
    volume = {19},
    publisher = {Trends Genet}
}

@article{Martin2022Ensembl,
  title = {Ensembl 2023},
  volume = {51},
  ISSN = {1362-4962},
  DOI = {10.1093/nar/gkac958},
  number = {D1},
  journal = {Nucleic Acids Research},
  publisher = {Oxford University Press (OUP)},
  author = {Martin,  Fergal J and Amode,  M Ridwan and Aneja,  Alisha and Austine-Orimoloye,  Olanrewaju and Azov,  Andrey G and Barnes,  If and Becker,  Arne and Bennett,  Ruth and Berry,  Andrew and Bhai,  Jyothish and Bhurji, Simarpreet Kaur and Bignell,  Alexandra and Boddu,  Sanjay and Branco Lins,  Paulo R and Brooks,  Lucy and Ramaraju,  Shashank Budhanuru and Charkhchi,  Mehrnaz and Cockburn,  Alexander and Da Rin Fiorretto,  Luca and Davidson,  Claire and Dodiya,  Kamalkumar and Donaldson,  Sarah and El Houdaigui,  Bilal and El Naboulsi,  Tamara and Fatima,  Reham and Giron,  Carlos Garcia and Genez,  Thiago and Ghattaoraya,  Gurpreet S and Martinez,  Jose Gonzalez and Guijarro,  Cristi and Hardy,  Matthew and Hollis,  Zoe and Hourlier,  Thibaut and Hunt,  Toby and Kay,  Mike and Kaykala,  Vinay and Le,  Tuan and Lemos,  Diana and Marques-Coelho,  Diego and Marugán,  José Carlos and Merino,  Gabriela Alejandra and Mirabueno,  Louisse Paola and Mushtaq,  Aleena and Hossain,  Syed Nakib and Ogeh,  Denye N and Sakthivel,  Manoj Pandian and Parker,  Anne and Perry,  Malcolm and Piližota,  Ivana and Prosovetskaia,  Irina and Pérez-Silva,  José G and Salam,  Ahamed Imran Abdul and Saraiva-Agostinho,  Nuno and Schuilenburg,  Helen and Sheppard,  Dan and Sinha,  Swati and Sipos,  Botond and Stark,  William and Steed,  Emily and Sukumaran,  Ranjit and Sumathipala,  Dulika and Suner,  Marie-Marthe and Surapaneni,  Likhitha and Sutinen,  Ky\"{o}sti and Szpak,  Michal and Tricomi,  Francesca Floriana and Urbina-Gómez,  David and Veidenberg,  Andres and Walsh,  Thomas A and Walts,  Brandon and Wass,  Elizabeth and Willhoft,  Natalie and Allen,  Jamie and Alvarez-Jarreta,  Jorge and Chakiachvili,  Marc and Flint,  Bethany and Giorgetti,  Stefano and Haggerty,  Leanne and Ilsley,  Garth R and Loveland,  Jane E and Moore,  Benjamin and Mudge,  Jonathan M and Tate,  John and Thybert,  David and Trevanion,  Stephen J and Winterbottom,  Andrea and Frankish,  Adam and Hunt,  Sarah E and Ruffier,  Magali and Cunningham,  Fiona and Dyer,  Sarah and Finn,  Robert D and Howe,  Kevin L and Harrison,  Peter W and Yates,  Andrew D and Flicek,  Paul},
  year = {2022},
  month = nov,
  pages = {D933–D941}
}

@article{miyahara2015factors,
  title={Factors to preserve {CpG}-rich sequences in methylated {CpG} islands},
  author={Miyahara, Hiroki and Hirose, Osamu and Satou, Kenji and Yamada, Yoichi},
  journal={BMC Genomics},
  volume={16},
  number={1},
  pages={1--15},
  year={2015},
  publisher={BioMed Central}
}

@article{Moran1958RandomGenetics,
    title = {{Random processes in genetics}},
    year = {1958},
    journal = {Mathematical Proceedings of the Cambridge Philosophical Society},
    author = {Moran,  Patrick Alfred Pierce},
    number = {1},
    pages = {60--71},
    volume = {54},
    publisher = {Cambridge University Press}
}

@article{Muse1994AGenome,
    title = {{A likelihood approach for comparing synonymous and nonsynonymous nucleotide substitution rates, with application to the chloroplast genome}},
    year = {1994},
    journal = {Molecular Biology and Evolution},
    author = {Muse, Spencer V. and Gaut, Brandon S.},
    number = {5},
    month = {9},
    pages = {715--724},
    volume = {11},
    publisher = {Mol Biol Evol}
}

@article{Myers2005hotspots,
    author = {Simon Myers  and Leonardo Bottolo  and Colin Freeman  and Gil McVean  and Peter Donnelly },
    title = {A Fine-Scale Map of Recombination Rates and Hotspots Across the Human Genome},
    journal = {Science},
    volume = {310},
    number = {5746},
    pages = {321-324},
    year = {2005},
    doi = {10.1126/science.1117196},
}

@article{nagylaki1983evolution,
  title={Evolution of a large population under gene conversion.},
  author={Nagylaki, Thomas},
  journal={Proceedings of the National Academy of Sciences},
  volume={80},
  number={19},
  pages={5941--5945},
  year={1983},
  publisher={National Acad Sciences}
}

@article{osawa1992recent,
  title={Recent evidence for evolution of the genetic code},
  author={Osawa, Syozo and Jukes, Thomas H and Watanabe, Kimitsuna and Muto, Akira},
  journal={Microbiological Reviews},
  volume={56},
  number={1},
  pages={229--264},
  year={1992},
  publisher={Am Soc Microbiol}
}

@Article{Paradis2019ape,
    title = {ape 5.0: an environment for modern phylogenetics and
      evolutionary analyses in {R}},
    author = {Emmanuel Paradis and Klaus Schliep},
    journal = {Bioinformatics},
    year = {2019},
    volume = {35},
    pages = {526-528},
}

@article{pessia2012evidence,
  title={Evidence for widespread {GC}-biased gene conversion in eukaryotes},
  author={Pessia, Eug{\'e}nie and Popa, Alexandra and Mousset, Sylvain and Rezvoy, Cl{\'e}ment and Duret, Laurent and Marais, Gabriel AB},
  journal={Genome Biology and Evolution},
  volume={4},
  number={7},
  pages={675--682},
  year={2012},
  publisher={Oxford University Press}
}

@article{provataris2018signatures,
  title={Signatures of {DNA} methylation across insects suggest reduced {DNA} methylation levels in {H}olometabola},
  author={Provataris, Panagiotis and Meusemann, Karen and Niehuis, Oliver and Grath, Sonja and Misof, Bernhard},
  journal={Genome Biology and Evolution},
  volume={10},
  number={4},
  pages={1185--1197},
  year={2018},
  publisher={Oxford University Press}
}

@Manual{R,
 title = {R: A Language and Environment for Statistical Computing},
 author = {{R Core Team}},
 organization = {R Foundation for Statistical Computing},
 address = {Vienna, Austria},
 year = {2022},
}

@article{rao2011mutation,
  title={Mutation bias is the driving force of codon usage in the \textit{{G}allus gallus} genome},
  author={Rao, Yousheng and Wu, Guozuo and Wang, Zhangfeng and Chai, Xuewen and Nie, Qinghua and Zhang, Xiquan},
  journal={DNA Research},
  volume={18},
  number={6},
  pages={499--512},
  year={2011},
  publisher={Oxford University Press}
}

@article{scaiewicz2006cpg,
  title={{CpG} islands are the second main factor shaping codon usage in human genes},
  author={Scaiewicz, Viviana and Sabb{\'\i}a, V{\'\i}ctor and Piovani, Rosina and Musto, H{\'e}ctor},
  journal={Biochemical and Biophysical Research Communications},
  volume={343},
  number={4},
  pages={1257--1261},
  year={2006},
  publisher={Elsevier}
}

@article{schoch2020ncbi,
  title={{NCBI} Taxonomy: a comprehensive update on curation, resources and tools},
  author={Schoch, Conrad L and Ciufo, Stacy and Domrachev, Mikhail and Hotton, Carol L and Kannan, Sivakumar and Khovanskaya, Rogneda and Leipe, Detlef and Mcveigh, Richard and O’Neill, Kathleen and Robbertse, Barbara and others},
  journal={Database},
  volume={2020},
  year={2020},
  publisher={Oxford Academic}
}

@article{schwarz1978estimating,
  title={Estimating the dimension of a model},
  author={Schwarz, Gideon},
  journal={The Annals of Statistics},
  pages={461--464},
  year={1978},
  publisher={JSTOR}
}

@article{sella2005application,
  title={The application of statistical physics to evolutionary biology},
  author={Sella, Guy and Hirsh, Aaron E},
  journal={Proceedings of the National Academy of Sciences},
  volume={102},
  number={27},
  pages={9541--9546},
  year={2005},
  publisher={National Acad Sciences}
}

@article{Shannon1948ACommunication,
    title = {{A Mathematical Theory of Communication}},
    year = {1948},
    journal = {Bell System Technical Journal},
    author = {Shannon,  Claude Elwood},
    number = {3},
    pages = {379--423},
    volume = {27}
}

@article{sharp1986evolutionary,
  title={An evolutionary perspective on synonymous codon usage in unicellular organisms},
  author={Sharp, Paul Martin and Li, Wen-Hsiung},
  journal={Journal of Molecular Evolution},
  volume={24},
  pages={28--38},
  year={1986},
  publisher={Springer}
}

@article{sharp1987codon,
  title={The codon adaptation index-a measure of directional synonymous codon usage bias, and its potential applications},
  author={Sharp, Paul Martin and Li, Wen-Hsiung},
  journal={Nucleic Acids Research},
  volume={15},
  number={3},
  pages={1281--1295},
  year={1987},
  publisher={Oxford University Press}
}

@article{sharp2005bacteria,
    author = {Sharp, Paul Martin and Bailes, Elizabeth and Grocock, Russell J. and Peden, John F. and Sockett, R. Elizabeth},
    title = "{Variation in the strength of selected codon usage bias among bacteria}",
    journal = {Nucleic Acids Research},
    volume = {33},
    number = {4},
    pages = {1141-1153},
    year = {2005},
    month = {01}
}

@article{sharp1995dna,
  title={{DNA} sequence evolution: the sounds of silence},
  author={Sharp, Paul Martin and Averof, Michalis and Lloyd, Andrew T and Matassi, Giorgio and Peden, John F},
  journal={Philosophical Transactions of the Royal Society of London: series B (Biological Sciences)},
  volume={349},
  number={1329},
  pages={241--247},
  year={1995},
  publisher={The Royal Society London}
}

@article{shields1988silent,
  title={"{S}ilent" sites in \textit{{D}rosophila} genes are not neutral: evidence of selection among synonymous codons.},
  author={Shields, Denis C and Sharp, Paul Martin and Higgins, Desmond G and Wright, Frank},
  journal={Molecular Biology and Evolution},
  volume={5},
  number={6},
  pages={704--716},
  year={1988}
}

@article{simmen2008genome,
  title={Genome-scale relationships between cytosine methylation and dinucleotide abundances in animals},
  author={Simmen, Martin W},
  journal={Genomics},
  volume={92},
  number={1},
  pages={33--40},
  year={2008},
  publisher={Elsevier}
}

@article{smith2001synonymous,
  title={Synonymous codon bias is not caused by mutation bias in {G}+{C}-rich genes in humans},
  author={Smith, Nick GC and Eyre-Walker, Adam},
  journal={Molecular Biology and Evolution},
  volume={18},
  number={6},
  pages={982--986},
  year={2001},
  publisher={Oxford University Press}
}

@article{spearman1904cor,
  title={The proof and measurement of association between two things},
  author={Spearman, Charles},
  year={1904},
  journal={The American Journal of Psychology},
  volume = {15},
  number = {1},
  pages={72--101},
  publisher={Psychol}
}

@article{spiegelhalter2002bayesian,
  title={Bayesian measures of model complexity and fit},
  author={Spiegelhalter, David J and Best, Nicola G and Carlin, Bradley P and Van Der Linde, Angelika},
  journal={Journal of the Royal Statistical Society: series B (Statistical Methodology)},
  volume={64},
  number={4},
  pages={583--639},
  year={2002},
  publisher={Oxford University Press}
}

@article{spielman2015relationship,
  title={The relationship between d{N}/d{S} and scaled selection coefficients},
  author={Spielman, Stephanie J and Wilke, Claus O},
  journal={Molecular Biology and Evolution},
  volume={32},
  number={4},
  pages={1097--1108},
  year={2015},
  publisher={Oxford University Press}
}

@article{subramanian2022codon,
  title={The codon statistics database: a database of codon usage bias},
  author={Subramanian, Krishnamurthy and Payne, Bryan and Feyertag, Felix and Alvarez-Ponce, David},
  journal={Molecular Biology and Evolution},
  volume={39},
  number={8},
  pages={msac157},
  year={2022},
  publisher={Oxford University Press}
}

@article{subramanian2008nearly,
  title={Nearly neutrality and the evolution of codon usage bias in eukaryotic genomes},
  author={Subramanian, Sankar},
  journal={Genetics},
  volume={178},
  number={4},
  pages={2429--2432},
  year={2008},
  publisher={Oxford University Press}
}

@article{sueoka2000dna,
  title={{DNA} {G}+{C} content of the third codon position and codon usage biases of human genes},
  author={Sueoka, Noboru and Kawanishi, Yuichi},
  journal={Gene},
  volume={261},
  number={1},
  pages={53--62},
  year={2000},
  publisher={Elsevier}
}

@article{Suzuki2004TheBias,
    title = {{The 'weighted sum of relative entropy': a new index for synonymous codon usage bias}},
    year = {2004},
    journal = {Gene},
    author = {Suzuki, Haruo and Saito, Rintaro and Tomita, Masaru},
    number = {1-2},
    month = {6},
    pages = {19--23},
    volume = {335},
    publisher = {Gene}
}

@article{Tavare1986SomeSequences,
  title={Some probabilistic and statistical problems on the analysis of {DNA} sequence.},
  author={Tavar{\'e}, Simon},
  journal={Lecture of Mathematics for Life Science},
  volume={17},
  pages={57},
  year={1986}
}

@article{trexler2023evolution,
  title={Evolution of termination codons of proteins and the {TAG}-{TGA} paradox},
  author={Trexler, M{\'a}ria and B{\'a}nyai, L{\'a}szl{\'o} and Kerekes, Krisztina and Patthy, L{\'a}szl{\'o}},
  journal={Scientific Reports},
  volume={13},
  number={1},
  pages={14294},
  year={2023},
  publisher={Nature Publishing Group UK London}
}

@article{urrutia2001codon,
  title={Codon usage bias covaries with expression breadth and the rate of synonymous evolution in humans, but this is not evidence for selection},
  author={Urrutia, Araxi O and Hurst, Laurence D},
  journal={Genetics},
  volume={159},
  number={3},
  pages={1191--1199},
  year={2001},
  publisher={Oxford University Press}
}

@book{python,
 author = {Van Rossum, Guido and Drake, Fred L.},
 title = {Python 3 Reference Manual},
 year = {2009},
 isbn = {1441412697},
 publisher = {CreateSpace},
 address = {Scotts Valley, CA}
}

@article{vicario2007codon,
  title={Codon usage in twelve species of \textit{{D}rosophila}},
  author={Vicario, Saverio and Moriyama, Etsuko N and Powell, Jeffrey R},
  journal={BMC Evolutionary Biology},
  volume={7},
  number={1},
  pages={1--17},
  year={2007},
  publisher={BioMed Central}
}

@article{wallberg2015extreme,
  title={Extreme recombination frequencies shape genome variation and evolution in the honeybee, \textit{{A}pis mellifera}},
  author={Wallberg, Andreas and Gl{\'e}min, Sylvain and Webster, Matthew T},
  journal={PLoS Genetics},
  volume={11},
  number={4},
  pages={e1005189},
  year={2015},
  publisher={Public Library of Science San Francisco, CA USA}
}

@article{yang2008mutation,
  title={Mutation-selection models of codon substitution and their use to estimate selective strengths on codon usage},
  author={Yang, Ziheng and Nielsen, Rasmus},
  journal={Molecular Biology and Evolution},
  volume={25},
  number={3},
  pages={568--579},
  year={2008},
  publisher={Society for Molecular Biology and Evolution}
}

@article{Zeng2010AData,
    title = {{A simple multiallele model and its application to identifying preferred–unpreferred codons using polymorphism data}},
    year = {2010},
    journal = {Molecular Biology and Evolution},
    author = {Zeng, Kai},
    number = {6},
    month = {6},
    pages = {1327--1337},
    volume = {27},
    publisher = {Oxford Academic}
}
