# Supplementary material for: The Patterns of Codon Usage between Chordates and Arthropods are Different but Co-evolving with Mutational Biases
Source: Mol Biol Evol. 2024 Apr 26;41(5):msae080. doi: 10.1093/molbev/msae080 (PMC11108087; doi:10.1093/molbev/msae080)
Supplement: msae080_Supplementary_Data [file msae080_supplementary_data.zip › MBE-23-0357.R2_supp-table-S1.xlsx]

## Sheet: Aminoacid_chordate_arthropod_1
Table S1: Mean and sd of all estimates. All species for the first chain of the amino acid mapping
Phylum	Class/Order	Species	txid	mean_beta_A	sd_beta_A	mean_beta_C	sd_beta_C	mean_beta_G	sd_beta_G	mean_beta_T	sd_beta_T	mean_Met	sd_Met	mean_Lys	sd_Lys	mean_Asn	sd_Asn	mean_Thr	sd_Thr	mean_Arg	sd_Arg	mean_Ser	sd_Ser	mean_Ile	sd_Ile	mean_Gln	sd_Gln	mean_His	sd_His	mean_Pro	sd_Pro	mean_Leu	sd_Leu	mean_Glu	sd_Glu	mean_Asp	sd_Asp	mean_Ala	sd_Ala	mean_Gly	sd_Gly	mean_Val	sd_Val	mean_UAA	sd_UAA	mean_Tyr	sd_Tyr	mean_UAG	sd_UAG
Chordata	Aves	Acanthisitta_chloris	57068	1	0	1.09414	0.00119378	1.11502	0.00129342	0.980808	0.00119393	1	0	1.44925	0.00507011	0.939434	0.00341474	0.569661	0.0019041	0.331956	0.00105317	0.588939	0.00183214	0.772906	0.00258566	0.991749	0.00332173	0.542201	0.00211302	0.515066	0.00186815	0.715698	0.00226331	1.4981	0.00471622	1.05811	0.00335572	0.610244	0.0019894	0.545624	0.00178762	0.658745	0.00203153	0.0289972	0.000462712	0.689952	0.00251998	0.0191791	0.000350484
Chordata	Actinopteri	Acanthochromis_polyacanthus	80966	1	0	1.53089	0.00113676	1.48983	0.00120722	0.934619	0.000798239	1	0	1.32613	0.003109	0.901565	0.00221635	0.438747	0.000997272	0.223225	0.000483459	0.48854	0.00102506	0.769946	0.00177643	0.746334	0.00174132	0.410723	0.00111606	0.293956	0.000748262	0.601419	0.00128832	1.10285	0.00237687	0.842895	0.00177936	0.343735	0.000769188	0.341048	0.000760697	0.540845	0.00114169	0.0315104	0.000398743	0.680506	0.00176485	0.0158747	0.000230374
Chordata	Actinopteri	Acanthopagrus_latus	8177	1	0	1.5488	0.00108807	1.5253	0.00117381	0.915484	0.000778655	1	0	1.30008	0.00282194	0.90295	0.00196827	0.444029	0.000951671	0.216173	0.000458201	0.48695	0.000949511	0.792237	0.00165327	0.727554	0.00157544	0.407123	0.00101308	0.288891	0.000678716	0.606053	0.00119831	1.06954	0.0021938	0.82789	0.00174106	0.333511	0.000696014	0.326987	0.000700141	0.542835	0.00104538	0.0279928	0.000342309	0.699129	0.00155663	0.0150179	0.000210218
Chordata	Mammalia	Acinonyx_jubatus	32536	1	0	1.49144	0.00129018	1.42933	0.00124284	1.01133	0.00095796	1	0	1.57849	0.00415133	0.960148	0.00255061	0.492881	0.00127166	0.28833	0.000732523	0.516068	0.0012573	0.828775	0.00215166	0.886154	0.00230678	0.479663	0.00150427	0.40882	0.00113614	0.695035	0.00174319	1.3803	0.00335777	0.905726	0.002245	0.472018	0.00118187	0.463369	0.00119107	0.584243	0.00147655	0.032973	0.000440736	0.715979	0.00203983	0.0196597	0.000290716
Chordata	Actinopteri	Acipenser_ruthenus	7906	1	0	1.27012	0.000812304	1.34156	0.000879167	0.907499	0.000648251	1	0	1.37651	0.00275642	0.978113	0.00200205	0.51848	0.00100978	0.264672	0.000494838	0.561277	0.000979029	0.839026	0.0015814	0.859513	0.00167088	0.488194	0.00106395	0.404736	0.000850317	0.694971	0.00123632	1.21282	0.00224034	0.914217	0.00167249	0.441923	0.000810605	0.407621	0.000790527	0.598171	0.00105232	0.0360786	0.000313369	0.749818	0.00153636	0.0167047	0.000191854
Chordata	Mammalia	Ailuropoda_melanoleuca	9646	1	0	1.50639	0.00127752	1.44593	0.00124742	1.02302	0.000953021	1	0	1.59386	0.00400825	0.957397	0.00255762	0.487027	0.00121575	0.278022	0.000674164	0.502608	0.00119596	0.829533	0.00209469	0.869413	0.0021707	0.467679	0.00133563	0.388227	0.00106851	0.677005	0.00165182	1.35822	0.00316635	0.895454	0.00218197	0.456062	0.00110314	0.447445	0.00112019	0.574805	0.00139945	0.0365201	0.000485351	0.712438	0.00198358	0.0195814	0.000282753
Chordata	Crocodylia*	Alligator_mississippiensis	8496	1	0	1.15131	0.00105663	1.15735	0.00103458	0.98204	0.000955492	1	0	1.40623	0.00385442	0.90473	0.00246517	0.548933	0.00144702	0.329958	0.00087198	0.566971	0.00136465	0.761889	0.00199351	0.968712	0.00255525	0.532634	0.00156548	0.511177	0.00143398	0.707332	0.00172996	1.42723	0.00364525	0.986064	0.00248944	0.603953	0.00156728	0.547169	0.00145722	0.621447	0.00156161	0.0284162	0.000364243	0.674022	0.00195132	0.0171023	0.000268238
Chordata	Crocodylia*	Alligator_sinensis	38654	1	0	1.12414	0.000953429	1.12118	0.00098826	0.985659	0.000879755	1	0	1.37977	0.00358354	0.888246	0.00242735	0.558205	0.00147014	0.332537	0.000811476	0.568002	0.00135908	0.749395	0.00188795	0.967597	0.00249423	0.528944	0.00158105	0.516599	0.00141931	0.698652	0.0016418	1.43192	0.00347449	0.990877	0.00237822	0.609562	0.00152573	0.56189	0.00144178	0.629307	0.00152836	0.0282563	0.000344688	0.657597	0.00187906	0.0176857	0.000269869
Chordata	Actinopteri	Alosa_sapidissima	34773	1	0	1.7544	0.0012537	1.72409	0.00132678	0.958549	0.000783848	1	0	1.38791	0.00287729	0.925683	0.00200041	0.420023	0.000861852	0.18693	0.00038263	0.428076	0.000822391	0.80303	0.00164763	0.691644	0.00141287	0.390303	0.00094068	0.244844	0.000548751	0.555133	0.00107887	1.02178	0.00209573	0.763999	0.00155823	0.287941	0.000603421	0.279211	0.000613997	0.48928	0.000982334	0.0338084	0.000408358	0.699255	0.00162265	0.0151454	0.000200522
Chordata	Chondrichthyes	Amblyraja_radiata	386614	1	0	1.05404	0.000882596	1.0947	0.000984612	0.964354	0.000884082	1	0	1.30219	0.00322402	0.966767	0.00249403	0.598689	0.00151786	0.345923	0.000885835	0.580872	0.0013952	0.776724	0.0020047	0.967573	0.00252736	0.560441	0.00164401	0.519279	0.00144421	0.68912	0.00167997	1.35051	0.00328346	1.04323	0.00249797	0.606192	0.00152801	0.559941	0.00147112	0.637087	0.00156134	0.027958	0.000339758	0.64866	0.00182067	0.0144076	0.000246155
Chordata	Actinopteri	Amphiprion_ocellaris	80972	1	0	1.46325	0.00112098	1.42164	0.00112149	0.936607	0.000789747	1	0	1.31606	0.00299409	0.895898	0.00214253	0.461106	0.00104322	0.237918	0.000528564	0.506723	0.00108693	0.757351	0.00168246	0.774842	0.00173633	0.425432	0.00110373	0.319684	0.00078619	0.611684	0.00131911	1.14572	0.00242057	0.875987	0.00190638	0.371221	0.000837573	0.369082	0.000859137	0.561596	0.00118873	0.0291734	0.000357554	0.66888	0.00165959	0.0151223	0.000210005
Chordata	Actinopteri	Anabas_testudineus	64144	1	0	1.27092	0.000912302	1.24187	0.000959991	0.965298	0.000763166	1	0	1.31194	0.00301073	0.909057	0.00209321	0.537283	0.00114797	0.288525	0.000630289	0.557559	0.00115419	0.733128	0.0016255	0.874678	0.00190177	0.480297	0.00121925	0.405211	0.000977596	0.646945	0.00135701	1.27547	0.00273074	0.967582	0.00210652	0.465631	0.00101401	0.468226	0.00110396	0.620018	0.00133306	0.0271991	0.000319177	0.65599	0.00157522	0.0150039	0.000219011
Chordata	Actinopteri	Anarrhichthys_ocellatus	433405	1	0	1.69745	0.00129283	1.66242	0.00134807	0.921864	0.000808349	1	0	1.32056	0.00314789	0.918232	0.00228075	0.409143	0.000949116	0.191264	0.000430079	0.454306	0.000976179	0.806247	0.00193333	0.677946	0.00156891	0.388754	0.00101252	0.247129	0.000605479	0.578994	0.00128502	1.00336	0.00225682	0.776264	0.00178142	0.287478	0.000654168	0.287946	0.000691471	0.509708	0.00112195	0.0327103	0.000429438	0.705807	0.00185976	0.0159582	0.00022509
Chordata	Aves	Anas_platyrhynchos	8839	1	0	1.28002	0.00111611	1.28557	0.00125552	0.941771	0.000936909	1	0	1.44779	0.00421618	0.948227	0.0027344	0.514588	0.00143231	0.302123	0.000815253	0.560697	0.00148023	0.81738	0.00229087	0.891485	0.00249769	0.484176	0.00157987	0.453904	0.00140211	0.723907	0.00193443	1.36258	0.0035756	0.942034	0.00247325	0.550717	0.00147332	0.489773	0.00135889	0.624499	0.00167828	0.031862	0.000445761	0.732337	0.00226446	0.0170773	0.000285267
Chordata	Actinopteri	Anguilla_anguilla	7936	1	0	2.1996	0.00161755	2.28146	0.00181189	0.881562	0.000755993	1	0	1.46068	0.00321819	1.01482	0.00239378	0.347114	0.000746211	0.134064	0.000286147	0.386285	0.000760045	1.00862	0.00216327	0.576932	0.00122177	0.333256	0.000855743	0.179101	0.000420384	0.563688	0.00114558	0.840012	0.00173843	0.638643	0.00132835	0.199761	0.000421173	0.184295	0.000400549	0.440207	0.00090231	0.0399317	0.00052133	0.869174	0.00205444	0.0169687	0.000229695
Chordata	Lepidosauria	Anolis_carolinensis	28377	1	0	1.05383	0.000930982	0.984665	0.00092457	1.02678	0.000983555	1	0	1.41673	0.00399583	0.857009	0.00242143	0.556338	0.0015132	0.384647	0.00102721	0.57734	0.00149273	0.672395	0.00184372	0.996014	0.00269562	0.545894	0.00166827	0.558188	0.00166411	0.658203	0.00169077	1.65582	0.00439327	1.04834	0.00271359	0.680501	0.0018357	0.701258	0.00191426	0.634364	0.00159835	0.0265185	0.000339159	0.588161	0.00176966	0.0169251	0.000266748
Chordata	Aves	Anser_cygnoides_domesticus	381198	1	0	1.0864	0.00107273	1.09101	0.00105849	0.962086	0.00105059	1	0	1.40575	0.00413045	0.918646	0.00269871	0.565327	0.00170171	0.346713	0.00101589	0.601339	0.00161578	0.754675	0.00214844	0.976442	0.00278955	0.530262	0.00182069	0.537186	0.00172409	0.718888	0.00199325	1.48064	0.00423493	1.03851	0.0029571	0.635019	0.00187378	0.580375	0.00173765	0.668129	0.00183976	0.0281171	0.000403973	0.675377	0.00210818	0.0167564	0.000305075
Chordata	Aves	Antrostomus_carolinensis	279965	1	0	0.973387	0.00112979	0.965943	0.00108911	1.00204	0.00118204	1	0	1.38464	0.00448689	0.8857	0.00314091	0.602143	0.00201898	0.383834	0.00124159	0.614177	0.00189503	0.697318	0.00231823	1.04624	0.00346884	0.554204	0.00211391	0.6007	0.0022904	0.700761	0.00217993	1.62019	0.00497163	1.10825	0.00342152	0.721983	0.00225484	0.664139	0.00212874	0.683922	0.00214817	0.0284837	0.000442976	0.621351	0.00233526	0.0180425	0.000352202
Chordata	Mammalia	Aotus_nancymaae	37293	1	0	1.35926	0.00112596	1.29469	0.00116043	1.01986	0.0010121	1	0	1.53644	0.00408772	0.925751	0.00253188	0.51863	0.00136251	0.313938	0.000793915	0.540765	0.00132185	0.776389	0.00201359	0.937016	0.00242606	0.504023	0.00152127	0.452824	0.00126233	0.6958	0.00170261	1.46227	0.00369959	0.944151	0.0023294	0.527407	0.00133334	0.520763	0.00142891	0.599197	0.00147207	0.0333938	0.00043231	0.673043	0.00186608	0.0211218	0.000297091
Chordata	Aves	Apaloderma_vittatum	57397	1	0	1.01819	0.00112441	1.02621	0.00119226	0.989571	0.0012089	1	0	1.43412	0.00496504	0.924275	0.00322498	0.592843	0.00201244	0.367363	0.00120006	0.612052	0.00192359	0.739409	0.00257084	1.02324	0.00357847	0.548052	0.00216159	0.567606	0.00214335	0.716008	0.00229154	1.58321	0.0051961	1.10424	0.00358724	0.685383	0.00229332	0.612863	0.00206107	0.684992	0.00212332	0.0305008	0.000485122	0.661594	0.00249144	0.018247	0.000344372
Chordata	Aves	Aptenodytes_forsteri	9233	1	0	1.08653	0.00103469	1.08828	0.00106477	0.979789	0.000985168	1	0	1.4136	0.00404569	0.915362	0.00274655	0.565202	0.00161682	0.348364	0.000994504	0.589347	0.00157055	0.745487	0.00216855	0.981709	0.00287372	0.528496	0.0017453	0.533748	0.00167884	0.706844	0.00193831	1.50073	0.00392833	1.04198	0.00280806	0.637893	0.00181574	0.583145	0.00170479	0.656037	0.00172324	0.0279169	0.000380414	0.66535	0.0021262	0.0171235	0.000300919
Chordata	Aves	Apteryx_mantelli_mantelli	202946	1	0	1.04705	0.00100923	1.04863	0.000984327	0.99076	0.00100186	1	0	1.40131	0.00401573	0.899362	0.00267656	0.575089	0.00159824	0.36531	0.000995018	0.598943	0.00154057	0.726379	0.00200047	1.00828	0.00288948	0.537706	0.00174956	0.560499	0.00172149	0.705364	0.00184145	1.53286	0.00408489	1.05434	0.00287929	0.676078	0.00186034	0.610522	0.00175404	0.659016	0.00173721	0.0278964	0.000355451	0.64338	0.00204431	0.017711	0.000295197
Chordata	Aves	Apteryx_rowi	308060	1	0	1.14198	0.000990404	1.13892	0.00104459	0.982889	0.000995811	1	0	1.43947	0.00392178	0.923023	0.0026108	0.542796	0.00146337	0.340267	0.000898224	0.576989	0.00139902	0.759055	0.00199273	0.962698	0.00268699	0.515242	0.00164747	0.507091	0.00146182	0.709958	0.00173883	1.48063	0.00377724	1.01491	0.00260728	0.62788	0.0016809	0.55763	0.00153274	0.638804	0.00158964	0.0283954	0.000392157	0.676447	0.00200498	0.0173876	0.000288195
Chordata	Aves	Aquila_chrysaetos_chrysaetos	223781	1	0	1.22886	0.00102118	1.22985	0.00105781	0.976099	0.000939197	1	0	1.4651	0.00414237	0.935322	0.00275797	0.534097	0.00145683	0.331958	0.000889566	0.565632	0.00145752	0.78133	0.00219457	0.933165	0.00259715	0.502459	0.0015966	0.500201	0.00148011	0.712419	0.00189805	1.43377	0.00366034	0.978723	0.00256154	0.596577	0.00161186	0.540227	0.00149193	0.625863	0.00166554	0.0299171	0.000422277	0.695829	0.00200619	0.0173407	0.000288453
Chordata	Actinopteri	Archocentrus_centrarchus	63155	1	0	1.27349	0.000914354	1.2552	0.000915041	0.969268	0.000779084	1	0	1.3494	0.00296616	0.902233	0.00201513	0.532336	0.00112026	0.290565	0.000607492	0.55525	0.00110377	0.741997	0.00157769	0.87636	0.00186161	0.487186	0.00121975	0.407055	0.000931589	0.648638	0.00133305	1.295	0.00257307	0.961501	0.00196622	0.474178	0.000992704	0.460203	0.000999647	0.607776	0.00124263	0.0284099	0.000324434	0.656883	0.0015218	0.0148946	0.00020834
Chordata	Mammalia	Artibeus_jamaicensis	9417	1	0	1.56204	0.00126244	1.51127	0.00129762	0.995366	0.000903389	1	0	1.58891	0.00414843	0.971477	0.00280097	0.477008	0.00124721	0.260823	0.000648542	0.503653	0.00118157	0.847222	0.00220282	0.858092	0.00223866	0.466473	0.00136641	0.367581	0.000975278	0.692016	0.00161827	1.31169	0.0031615	0.881675	0.0021517	0.43045	0.00105741	0.413867	0.0010189	0.577569	0.00137052	0.0352532	0.000469598	0.742998	0.00212182	0.0215933	0.000302908
Chordata	Mammalia	Arvicanthis_niloticus	61156	1	0	1.29531	0.00105081	1.23489	0.00105235	1.02808	0.000891641	1	0	1.45996	0.00345813	0.880559	0.00231321	0.526463	0.00129824	0.314757	0.000727738	0.539108	0.00125106	0.745529	0.00189057	0.933622	0.00226326	0.50335	0.00142564	0.457178	0.00123799	0.681929	0.00165237	1.41788	0.00329912	0.943836	0.00222141	0.533485	0.00127883	0.522552	0.0012824	0.602925	0.00143937	0.0296977	0.000364782	0.654415	0.00179493	0.0196864	0.000267331
Chordata	Mammalia	Arvicola_amphibius	1047088	1	0	1.39022	0.00117177	1.32445	0.00114124	1.02476	0.00095785	1	0	1.50736	0.00390095	0.905034	0.00236391	0.508467	0.00130711	0.293955	0.00071719	0.524293	0.00119337	0.768229	0.00189594	0.90382	0.00222195	0.483509	0.00137465	0.4179	0.00108354	0.676912	0.00152025	1.3811	0.00333313	0.920201	0.00218254	0.491682	0.00117199	0.481757	0.00118207	0.591716	0.00138354	0.0322945	0.000412856	0.674608	0.00187663	0.0203268	0.000273482
Chordata	Actinopteri	Astatotilapia_calliptera	8154	1	0	1.25388	0.000880677	1.23203	0.000885991	0.956148	0.000759352	1	0	1.34524	0.00296661	0.907786	0.00196103	0.541346	0.00115286	0.296779	0.000610768	0.565145	0.0010961	0.741294	0.00158026	0.875278	0.00188473	0.492104	0.00120662	0.413156	0.000968041	0.657361	0.00130702	1.29591	0.00262976	0.975634	0.00199262	0.484335	0.000990132	0.469513	0.00100223	0.621211	0.00123148	0.0279432	0.000313649	0.657646	0.00155652	0.0149081	0.000215032
Chordata	Actinopteri	Astyanax_mexicanus	7994	1	0	1.36428	0.000949112	1.39982	0.00108983	0.977198	0.00080104	1	0	1.42341	0.00319111	0.977958	0.00232401	0.529304	0.00114913	0.270278	0.000589227	0.553722	0.00113533	0.792482	0.00179387	0.876258	0.00193831	0.491622	0.00125094	0.391663	0.000942426	0.655094	0.00137275	1.26085	0.00262681	0.925182	0.00198212	0.429387	0.000940619	0.400526	0.000890945	0.582162	0.00122004	0.0345662	0.00041052	0.705845	0.00172582	0.0151043	0.000208509
Chordata	Aves	Athene_cunicularia	194338	1	0	1.0189	0.00100167	1.02273	0.000969472	0.989179	0.00104773	1	0	1.38936	0.00423389	0.894402	0.00283275	0.593464	0.00177892	0.373769	0.00106612	0.61756	0.00170219	0.716508	0.00212639	1.03168	0.00294056	0.551881	0.00191475	0.590948	0.00197508	0.712801	0.0020034	1.56945	0.00453501	1.08302	0.00317476	0.695776	0.001981	0.639281	0.0018817	0.675885	0.0018711	0.0260496	0.000375791	0.638313	0.00210657	0.0162407	0.000307671
Chordata	Actinopteri	Austrofundulus_limnaeus	52670	1	0	1.53767	0.0012994	1.49527	0.00137645	0.946649	0.000883793	1	0	1.41023	0.00374632	0.950699	0.00261008	0.458272	0.00119933	0.230446	0.000588594	0.508992	0.00126118	0.78052	0.00208734	0.779007	0.0020226	0.427884	0.00133975	0.309854	0.000878781	0.619703	0.00154943	1.14659	0.00287548	0.8637	0.0021609	0.350375	0.000899477	0.349792	0.000938946	0.558489	0.00131398	0.0369615	0.000506025	0.686232	0.00198157	0.0148062	0.000239957
Chordata	Aves	Aythya_fuligula	219594	1	0	1.27453	0.00115709	1.27889	0.0011619	0.943482	0.000985916	1	0	1.46261	0.00402594	0.957866	0.00276241	0.50878	0.0014164	0.295766	0.000820544	0.553265	0.00144871	0.825028	0.00226595	0.888378	0.00245725	0.480386	0.00157041	0.439081	0.00128985	0.717317	0.00186562	1.37035	0.0036996	0.953445	0.00251055	0.538084	0.00144113	0.479281	0.00136888	0.622412	0.00163549	0.0317416	0.000448789	0.740278	0.00225416	0.0170242	0.000297809
Chordata	Mammalia	Balaenoptera_acutorostrata_scammoni	310752	1	0	1.47494	0.00123653	1.42146	0.00128559	1.00057	0.000951164	1	0	1.60762	0.00431839	0.968173	0.00274387	0.496949	0.0013012	0.285269	0.000738072	0.523895	0.00127456	0.833385	0.00216194	0.90364	0.00233372	0.484307	0.00148626	0.403674	0.00110956	0.70376	0.00173774	1.40647	0.0035879	0.922697	0.00230477	0.465847	0.00116016	0.456792	0.00118784	0.593985	0.00147104	0.034641	0.000474483	0.723365	0.00203566	0.0213465	0.000316776
Chordata	Mammalia	Balaenoptera_musculus	9771	1	0	1.51626	0.00130413	1.46407	0.00130759	0.999175	0.000951861	1	0	1.61933	0.00451207	0.971219	0.00275013	0.488563	0.00127982	0.283344	0.000707064	0.518114	0.00128645	0.837961	0.00230373	0.889037	0.00242953	0.47716	0.0014268	0.401148	0.00113792	0.7019	0.0017261	1.3861	0.00354861	0.910048	0.00234294	0.465038	0.00116212	0.450003	0.00120736	0.584187	0.00146795	0.0367332	0.000505689	0.729483	0.00213032	0.0208205	0.000315108
Chordata	Aves	Balearica_regulorum_gibbericeps	100784	1	0	0.975318	0.00101805	0.976438	0.00107588	0.997051	0.00114859	1	0	1.38831	0.00466686	0.894212	0.00311014	0.598835	0.0020429	0.38145	0.00127348	0.611224	0.00184745	0.707949	0.00232286	1.04135	0.00355714	0.554083	0.00210766	0.596363	0.00216644	0.705223	0.00211154	1.5978	0.00514223	1.11069	0.00353369	0.721872	0.00223172	0.653367	0.00210408	0.684068	0.00211251	0.0284252	0.000425925	0.63093	0.00225606	0.0179446	0.000333941
Chordata	Actinopteri	Betta_splendens	158456	1	0	1.65801	0.00127504	1.66591	0.0013475	0.908895	0.000817682	1	0	1.36026	0.00322858	0.959928	0.00230235	0.438098	0.000972705	0.204692	0.000437933	0.485157	0.000986451	0.841374	0.00193994	0.71739	0.00164142	0.417028	0.00107319	0.270235	0.000650454	0.62984	0.00131729	1.01224	0.00219602	0.810265	0.00179194	0.322436	0.000735224	0.296207	0.000657106	0.545837	0.00113336	0.0320957	0.000427179	0.757833	0.00185524	0.0163301	0.000228949
Chordata	Mammalia	Bison_bison_bison	43346	1	0	1.50554	0.00128237	1.43448	0.0012874	1.01283	0.000979996	1	0	1.56387	0.00417359	0.943792	0.00256033	0.482521	0.00121738	0.273091	0.000719081	0.504722	0.00124038	0.833375	0.00213342	0.862694	0.00234877	0.462023	0.0014046	0.379837	0.00107435	0.68513	0.00168733	1.34577	0.00340793	0.884302	0.0023282	0.44293	0.0011414	0.438276	0.00115537	0.579429	0.00137123	0.0350455	0.000485564	0.710433	0.00209319	0.0203951	0.000287559
Chordata	Actinopteri	Boleophthalmus_pectinirostris	150288	1	0	1.35951	0.00105456	1.32967	0.00110348	0.94334	0.00082403	1	0	1.30756	0.00323438	0.908269	0.00224733	0.488357	0.00116846	0.261006	0.000615789	0.521141	0.00115617	0.746559	0.00177663	0.798497	0.0019367	0.459314	0.00129944	0.362826	0.000930592	0.643114	0.00145769	1.19294	0.00267018	0.913588	0.00218102	0.407876	0.000940542	0.403034	0.00097177	0.589511	0.00131469	0.0332741	0.000400918	0.676387	0.00177572	0.0138938	0.000217736
Chordata	Mammalia	Bos_indicus_x_Bos_taurus	9915	1	0	1.56293	0.00128932	1.48955	0.00129207	1.00733	0.000938392	1	0	1.56331	0.00409626	0.944302	0.00249029	0.473215	0.00118076	0.263789	0.000668832	0.497503	0.0011506	0.842266	0.00205533	0.842964	0.00203618	0.449881	0.00127182	0.369289	0.00099054	0.681384	0.00157115	1.31514	0.00328303	0.862611	0.00203867	0.432179	0.00103993	0.420046	0.00109525	0.566195	0.00129394	0.0340253	0.000461339	0.720322	0.0020197	0.0198757	0.000283563
Chordata	Mammalia	Bos_indicus	30522	1	0	1.53267	0.00136007	1.46343	0.00134068	1.01149	0.0010046	1	0	1.57051	0.00421878	0.944815	0.0026878	0.472961	0.0012326	0.266605	0.000713359	0.499293	0.00120067	0.836359	0.00213032	0.857363	0.00230792	0.456555	0.0013816	0.370928	0.00104244	0.682367	0.00168771	1.33628	0.00334181	0.873368	0.00223914	0.433306	0.00109849	0.424376	0.00112957	0.570304	0.00141442	0.0357928	0.000463468	0.713651	0.00197195	0.02045	0.000300812
Chordata	Mammalia	Bos_mutus	72004	1	0	1.52525	0.00123689	1.4525	0.00126314	1.01223	0.000938152	1	0	1.5624	0.00430163	0.942228	0.00259538	0.474688	0.0012284	0.264567	0.000682964	0.494908	0.00118871	0.836764	0.00224472	0.8494	0.00224558	0.453331	0.00135935	0.366512	0.0010298	0.678137	0.00162127	1.32892	0.00332194	0.873765	0.00219185	0.429697	0.00110734	0.42325	0.00108137	0.572471	0.0013719	0.0350219	0.000456383	0.711535	0.00203532	0.0205965	0.000289644
Chordata	Mammalia	Bos_taurus	9913	1	0	1.55226	0.00128989	1.48023	0.00127844	1.00341	0.000953206	1	0	1.55824	0.00400853	0.941975	0.00256156	0.476797	0.00125587	0.266294	0.000671822	0.499922	0.0012189	0.840937	0.00210752	0.844384	0.00220622	0.452704	0.00139731	0.373519	0.00106939	0.683771	0.00168772	1.31782	0.00332427	0.864206	0.0022013	0.435274	0.00109782	0.424763	0.00111875	0.568967	0.00139598	0.0345275	0.000466907	0.71938	0.00202571	0.0201252	0.000292166
Chordata	Cephalochordata*	Branchiostoma_belcheri	7741	1	0	1.36641	0.00105657	1.43372	0.00109658	0.798314	0.000715497	1	0	1.06997	0.00259117	0.891817	0.00214758	0.51471	0.00116307	0.219913	0.000478924	0.454559	0.000961022	0.807985	0.00189932	0.662688	0.0015334	0.404185	0.00107173	0.311208	0.000771201	0.63011	0.00140099	0.922227	0.00203138	0.922027	0.00200689	0.370778	0.0008404	0.348955	0.000805284	0.626933	0.00130391	0.0329211	0.000392555	0.824841	0.00199269	0.0216958	0.00026405
Chordata	Cephalochordata*	Branchiostoma_floridae	7739	1	0	1.30478	0.000917357	1.36841	0.00103573	0.812076	0.00069475	1	0	1.04836	0.0023564	0.850774	0.00198411	0.524603	0.0011265	0.228786	0.000472506	0.459363	0.000904689	0.763932	0.00167697	0.664827	0.00146687	0.420168	0.00106494	0.327604	0.000794242	0.610857	0.00120974	0.926824	0.00193314	0.929265	0.00187918	0.389069	0.000830945	0.369653	0.000770504	0.619554	0.00122179	0.0327373	0.000372247	0.787348	0.00188872	0.023071	0.000265301
Chordata	Mammalia	Bubalus_bubalis	89462	1	0	1.55421	0.00124827	1.48223	0.00131085	1.00394	0.000913348	1	0	1.55317	0.00401927	0.938964	0.00256512	0.474241	0.00122329	0.264915	0.000664688	0.499379	0.0012114	0.83786	0.00215483	0.843279	0.00226466	0.451083	0.00132532	0.371079	0.00105705	0.682209	0.00168453	1.31341	0.00313268	0.862064	0.00214833	0.434111	0.00110826	0.422166	0.00109464	0.567126	0.00136222	0.0340287	0.000470056	0.717574	0.00205403	0.0198571	0.000282679
Chordata	Aves	Buceros_rhinoceros_silvestris	175836	1	0	1.05092	0.00111238	1.06882	0.00122676	0.97714	0.0011637	1	0	1.42889	0.00511403	0.929393	0.00339913	0.580959	0.00206754	0.351764	0.00115642	0.60663	0.00198625	0.754166	0.00259191	1.00772	0.00344758	0.544765	0.00215883	0.544111	0.00206933	0.721024	0.00238215	1.52753	0.00497847	1.07796	0.00359479	0.650247	0.00218956	0.573574	0.00200603	0.672718	0.00213171	0.0294211	0.000480956	0.67819	0.00249515	0.0184763	0.000368137
Chordata	Amphibia	Bufo_bufo	8384	1	0	0.896196	0.000707557	0.894104	0.000756817	0.991597	0.000843645	1	0	1.28777	0.00313867	0.849655	0.00214231	0.655289	0.00160534	0.422344	0.00102886	0.662872	0.00151005	0.685038	0.00165526	1.02254	0.00253275	0.617857	0.00169368	0.678608	0.00185863	0.684068	0.00159171	1.56968	0.00358563	1.16446	0.00274188	0.739816	0.00182888	0.73857	0.00187926	0.696313	0.00162812	0.0258086	0.000286643	0.608467	0.00160709	0.0157443	0.000241929
Chordata	Aves	Calidris_pugnax	198806	1	0	1.30848	0.00119078	1.28263	0.00124545	0.968732	0.000991619	1	0	1.50163	0.00420732	0.9522	0.00289	0.510166	0.00145758	0.293591	0.000802197	0.536486	0.0014148	0.802714	0.00220901	0.883284	0.00255687	0.471727	0.0015528	0.427182	0.00127876	0.688283	0.00180695	1.40064	0.0037588	0.947306	0.00245762	0.50984	0.00141968	0.482368	0.00135069	0.614761	0.00161218	0.0308802	0.000447685	0.709415	0.0021433	0.0171894	0.000284504
Chordata	Mammalia	Callithrix_jacchus	9483	1	0	1.35073	0.00104458	1.28539	0.00104774	1.0234	0.00093146	1	0	1.53668	0.00412753	0.914038	0.0023838	0.523144	0.00133656	0.32245	0.000795554	0.54483	0.00125625	0.761769	0.00187976	0.945607	0.00244603	0.506083	0.00142271	0.466895	0.00124298	0.690043	0.00166089	1.4667	0.0035506	0.941068	0.00229566	0.540838	0.00130135	0.536451	0.00137154	0.595441	0.00141889	0.0334253	0.00042098	0.658404	0.00181663	0.0204627	0.000293514
Chordata	Chondrichthyes	Callorhinchus_milii	7868	1	0	1.07163	0.000979141	1.1305	0.000996975	0.949972	0.000961168	1	0	1.35056	0.00363448	0.996352	0.00275706	0.596018	0.00159738	0.341006	0.000889558	0.606614	0.00150945	0.815338	0.00219765	0.986545	0.00254278	0.554648	0.00169996	0.526331	0.00154748	0.722526	0.00182705	1.37972	0.00345047	1.04274	0.00271767	0.585748	0.0015371	0.534851	0.00143432	0.652708	0.00162527	0.0308364	0.000390301	0.691415	0.0019891	0.0146623	0.000262477
Chordata	Mammalia	Callorhinus_ursinus	34884	1	0	1.488	0.00124015	1.43734	0.00119265	1.0191	0.000916545	1	0	1.60201	0.00409542	0.968429	0.00265012	0.48886	0.00125916	0.283989	0.000688647	0.511242	0.00122506	0.827953	0.00213892	0.892648	0.00231928	0.48147	0.00137606	0.404672	0.00112605	0.687404	0.00164283	1.3841	0.00326158	0.905303	0.00216387	0.467945	0.00115712	0.455224	0.0011101	0.57176	0.00137904	0.0335784	0.000445454	0.713831	0.00197958	0.0196022	0.000274628
Chordata	Aves	Calypte_anna	9244	1	0	1.16613	0.00108513	1.15327	0.00112936	0.982977	0.00102408	1	0	1.44771	0.0041977	0.916634	0.00273979	0.546435	0.00151925	0.33847	0.000883663	0.584009	0.00151825	0.7547	0.00216372	0.969312	0.00270562	0.516488	0.00169901	0.517492	0.00153219	0.713171	0.00181398	1.50556	0.00402576	1.00702	0.00275047	0.611668	0.00162339	0.57211	0.00160534	0.63904	0.00159264	0.0279974	0.000424514	0.673048	0.00204356	0.0166536	0.000278433
Chordata	Aves	Camarhynchus_parvulus	87175	1	0	1.49036	0.00139523	1.53201	0.00149105	0.942365	0.000984304	1	0	1.5453	0.00451214	1.01144	0.00309243	0.468946	0.00129644	0.255911	0.000706105	0.52193	0.00131541	0.904578	0.00258378	0.839777	0.00241554	0.464218	0.00150911	0.379054	0.0011729	0.712889	0.00189774	1.25708	0.00333274	0.874971	0.00233893	0.439227	0.00118284	0.385457	0.00109347	0.568607	0.00149073	0.0337685	0.000492867	0.784935	0.00249206	0.0167611	0.00028903
Chordata	Mammalia	Camelus_bactrianus	9837	1	0	1.48475	0.00125966	1.42411	0.0013042	1.00509	0.000944873	1	0	1.57305	0.0043068	0.952183	0.00280647	0.491177	0.00137266	0.274397	0.000738576	0.513076	0.00129961	0.832763	0.00234591	0.880078	0.00247864	0.470388	0.00146638	0.384647	0.00114945	0.692621	0.00176658	1.36775	0.00356248	0.904631	0.00247048	0.447786	0.00118769	0.439405	0.00118733	0.589521	0.00153318	0.0341614	0.000484471	0.714862	0.00221883	0.0204798	0.000297231
Chordata	Mammalia	Camelus_dromedarius	9838	1	0	1.56726	0.00134396	1.50936	0.00128617	0.998691	0.000949704	1	0	1.5828	0.00427021	0.961945	0.00271551	0.477457	0.00125627	0.272567	0.00067097	0.50873	0.00123742	0.846845	0.0021123	0.861503	0.00219983	0.463665	0.00139025	0.380781	0.00106865	0.695651	0.00167862	1.32795	0.00336594	0.875232	0.00219814	0.440256	0.00110906	0.424307	0.00108661	0.574105	0.00141376	0.0353485	0.000484003	0.731243	0.00209588	0.0201185	0.000294221
Chordata	Mammalia	Camelus_ferus	419612	1	0	1.5728	0.00122767	1.51563	0.00130048	0.997704	0.000940629	1	0	1.58724	0.00415317	0.960238	0.00269683	0.477368	0.00120325	0.269864	0.000686409	0.509116	0.00121294	0.846648	0.00209176	0.861856	0.00219524	0.463528	0.00133727	0.379708	0.00100556	0.696447	0.00163245	1.32497	0.00330224	0.873721	0.00216837	0.438961	0.00108813	0.42311	0.00110486	0.573081	0.00141947	0.0350628	0.000464305	0.731242	0.00194795	0.0199999	0.000286229
Chordata	Mammalia	Canis_lupus_dingo	286419	1	0	1.47162	0.00117486	1.40736	0.00114213	1.01809	0.000938933	1	0	1.56026	0.00410785	0.939182	0.00256423	0.489898	0.00122379	0.29142	0.000703183	0.511141	0.00116673	0.815029	0.00209507	0.889472	0.00225165	0.475262	0.00135109	0.418193	0.0011039	0.683042	0.00154793	1.3737	0.00333599	0.898418	0.00217068	0.48209	0.00115581	0.472091	0.00116185	0.572877	0.00135447	0.0333393	0.000440109	0.696568	0.00192524	0.019627	0.000284989
Chordata	Mammalia	Canis_lupus_familiaris	9615	1	0	1.46883	0.0011549	1.40565	0.00121634	1.01721	0.000969242	1	0	1.55976	0.00416136	0.940858	0.00254481	0.490666	0.00124638	0.292752	0.000717399	0.513486	0.00119256	0.816902	0.00206956	0.892927	0.00222064	0.478074	0.00139059	0.421863	0.00112056	0.68621	0.00162835	1.37588	0.00325933	0.901222	0.00220022	0.484539	0.00116856	0.474033	0.00118887	0.575261	0.00135144	0.0337178	0.000429207	0.698327	0.00195126	0.0201608	0.00028569
Chordata	Mammalia	Capra_hircus	9925	1	0	1.57131	0.00133378	1.50533	0.0013671	1.00396	0.000969288	1	0	1.58534	0.00439628	0.956319	0.00276588	0.473448	0.00127814	0.265537	0.000682356	0.500286	0.00122606	0.852018	0.00227335	0.848655	0.0022952	0.456008	0.00136537	0.369834	0.00103729	0.688786	0.00168785	1.32146	0.00330822	0.870064	0.00223488	0.434497	0.0011462	0.418945	0.00107234	0.570404	0.00140011	0.0345297	0.000474624	0.732866	0.00216609	0.0200265	0.000291316
Chordata	Actinopteri	Carassius_auratus	7957	1	0	1.18005	0.00060367	1.18365	0.000618556	1.00154	0.000578896	1	0	1.32917	0.00211436	0.902273	0.00147216	0.556401	0.000869936	0.314714	0.00047965	0.568858	0.000798821	0.717381	0.00108509	0.91022	0.00142432	0.512366	0.000911442	0.44812	0.000753742	0.629748	0.000890422	1.33076	0.00202875	1.00167	0.00151042	0.498095	0.000737798	0.487183	0.000762858	0.601019	0.000866107	0.0287385	0.000220133	0.618688	0.00105774	0.0140617	0.000140928
Chordata	Chondrichthyes	Carcharodon_carcharias	13397	1	0	0.905237	0.000761953	0.940374	0.000839415	0.979508	0.000878985	1	0	1.28597	0.00324078	0.92536	0.00230604	0.675527	0.00164911	0.418589	0.00103825	0.657041	0.0015213	0.719445	0.00176141	1.09279	0.00269906	0.621447	0.00176434	0.678457	0.00179882	0.710936	0.00163695	1.53049	0.00380009	1.12932	0.00270462	0.758692	0.00189425	0.70792	0.00183663	0.687889	0.00166155	0.0264804	0.000327099	0.611504	0.00164722	0.0136981	0.000232067
Chordata	Aves	Cariama_cristata	54380	1	0	0.972616	0.00105748	0.975496	0.00112284	0.998411	0.00122918	1	0	1.39099	0.00466836	0.893589	0.00304237	0.600546	0.00193815	0.383732	0.00121346	0.613602	0.00185649	0.704173	0.0023155	1.04295	0.003572	0.555831	0.00215409	0.600643	0.00207901	0.704146	0.00213463	1.60924	0.00522538	1.11383	0.00351311	0.722653	0.00234077	0.655734	0.00217917	0.685355	0.00213143	0.0286326	0.000439418	0.63081	0.00223647	0.0182446	0.000348208
Chordata	Mammalia	Carlito_syrichta	1868482	1	0	1.3684	0.00120716	1.30079	0.00120022	1.02799	0.000986858	1	0	1.54431	0.00416815	0.920845	0.00262129	0.509809	0.00133086	0.30332	0.0007989	0.523203	0.00130049	0.775655	0.00212676	0.922762	0.00254883	0.494316	0.00154973	0.426335	0.00126893	0.67948	0.0016835	1.44019	0.00374492	0.938233	0.00252604	0.499623	0.0013129	0.501473	0.00136324	0.59532	0.00149185	0.0323355	0.000445283	0.666915	0.00199003	0.0209249	0.00030253
Chordata	Mammalia	Castor_canadensis	51338	1	0	1.34014	0.0011706	1.27753	0.00115769	1.04003	0.000987214	1	0	1.50248	0.00415843	0.903634	0.00255703	0.523456	0.0013696	0.313887	0.000797843	0.534647	0.00131576	0.757154	0.00195955	0.943359	0.0024391	0.502968	0.00151141	0.457346	0.0013059	0.687526	0.0017085	1.44144	0.00361084	0.941582	0.00240615	0.53096	0.00130675	0.524417	0.00135068	0.60026	0.00147387	0.0333984	0.000429281	0.6572	0.00196005	0.0217334	0.000305612
Chordata	Aves	Catharus_ustulatus	91951	1	0	1.43392	0.00131167	1.47536	0.00135623	0.94677	0.000935259	1	0	1.52929	0.00430033	1.00639	0.00301482	0.486551	0.00135952	0.267678	0.000730525	0.536173	0.00141205	0.885506	0.00251585	0.865943	0.00247275	0.477478	0.00150719	0.401656	0.00122088	0.722979	0.0018922	1.2892	0.00342473	0.90298	0.00247636	0.462044	0.00124329	0.408893	0.00110118	0.584771	0.0015551	0.0330341	0.000506009	0.770585	0.00233517	0.0169023	0.00028695
Chordata	Mammalia	Cavia_porcellus	10141	1	0	1.4391	0.00118912	1.39112	0.00121291	1.00919	0.000922341	1	0	1.51831	0.00394361	0.924395	0.00252116	0.502528	0.00127234	0.285069	0.000721165	0.52136	0.00123844	0.811103	0.0020791	0.903196	0.0023691	0.489668	0.00147885	0.409362	0.0011491	0.702311	0.00180115	1.34496	0.0031839	0.898286	0.00225754	0.479044	0.00122448	0.455492	0.00121852	0.58925	0.00146264	0.0330448	0.000443682	0.705731	0.00206448	0.0210038	0.000281408
Chordata	Mammalia	Cebus_imitator	2715852	1	0	1.36396	0.0011419	1.30319	0.00112265	1.02186	0.000927735	1	0	1.55352	0.0040384	0.928424	0.00248066	0.514768	0.00136512	0.313864	0.000779104	0.53513	0.00130583	0.778162	0.00208861	0.936801	0.00251422	0.500459	0.00150151	0.453076	0.00124486	0.692241	0.00170878	1.45525	0.00365183	0.940648	0.00244246	0.529459	0.00131598	0.519614	0.00139608	0.595583	0.00152401	0.034453	0.0004434	0.67038	0.00193858	0.0207904	0.000289396
Chordata	Mammalia	Ceratotherium_simum_simum	73337	1	0	1.45957	0.00122799	1.39511	0.00120918	1.02612	0.00097135	1	0	1.55511	0.00406714	0.94837	0.00265393	0.492814	0.00128704	0.28288	0.000714625	0.510406	0.00124632	0.819738	0.00219777	0.885899	0.00235728	0.474881	0.00146892	0.398003	0.00112983	0.684875	0.00168097	1.38357	0.00352337	0.901434	0.00225382	0.468233	0.00121927	0.4572	0.00122631	0.581763	0.00149003	0.0330408	0.000458246	0.701176	0.00197958	0.0199807	0.000294836
Chordata	Mammalia	Cercocebus_atys	9531	1	0	1.36261	0.00108272	1.29987	0.00111699	1.01876	0.000917432	1	0	1.54723	0.00418355	0.930804	0.0025165	0.525724	0.00136998	0.321133	0.000812972	0.549002	0.00130086	0.779857	0.00200321	0.948992	0.00242618	0.509801	0.00144473	0.464021	0.0012495	0.70451	0.00167279	1.47051	0.00358325	0.944438	0.00231304	0.534582	0.00131764	0.530322	0.00138716	0.603276	0.00144619	0.0326622	0.000426563	0.675884	0.00189372	0.0205263	0.000296516
Chordata	Aves	Chaetura_pelagica	8897	1	0	1.09597	0.00108404	1.09717	0.00112844	0.983787	0.00108145	1	0	1.43602	0.0045243	0.920047	0.0029691	0.565277	0.00175408	0.341264	0.000996841	0.588642	0.00170577	0.747203	0.00227958	0.997589	0.00307474	0.530951	0.00182386	0.528924	0.00171644	0.710834	0.00204652	1.51909	0.00440737	1.04733	0.0030034	0.619702	0.00183846	0.575563	0.00173748	0.657618	0.00190525	0.0272327	0.000414149	0.665813	0.00225773	0.0170423	0.000308661
Chordata	Actinopteri	Chanos_chanos	29144	1	0	1.33434	0.000982123	1.32867	0.00102321	1.0036	0.00086722	1	0	1.38577	0.00341907	0.940863	0.00242474	0.526182	0.00122551	0.28511	0.00064176	0.524013	0.0010981	0.755612	0.00172192	0.863018	0.00201301	0.472037	0.00128225	0.387022	0.000977431	0.630369	0.00135638	1.30028	0.00295382	0.95265	0.00205101	0.442822	0.00101534	0.438862	0.00102484	0.590228	0.00126848	0.0289959	0.000332101	0.680022	0.00171696	0.0148225	0.000215463
Chordata	Aves	Charadrius_vociferus	50402	1	0	1.06615	0.00102401	1.06577	0.00107309	0.987714	0.00106204	1	0	1.41492	0.00429268	0.91208	0.00286255	0.572905	0.00166105	0.353544	0.00102097	0.588208	0.00156087	0.735823	0.0020975	0.988067	0.00293597	0.529593	0.00177848	0.540785	0.00172785	0.699283	0.00186317	1.52116	0.00427499	1.05733	0.00294431	0.646852	0.00181414	0.595482	0.00171219	0.662199	0.00177777	0.027958	0.000394914	0.655475	0.00208092	0.017074	0.000306882
Chordata	Actinopteri	Cheilinus_undulatus	241271	1	0	1.34759	0.000998018	1.31149	0.00102129	0.935588	0.000788681	1	0	1.29169	0.00303164	0.87075	0.00207601	0.486515	0.00108639	0.261434	0.000572267	0.527671	0.00109677	0.730697	0.00168435	0.798788	0.00174331	0.446436	0.00115038	0.361354	0.000854184	0.623929	0.001323	1.21395	0.00253907	0.905843	0.00198378	0.409369	0.00089945	0.416108	0.000957278	0.573067	0.00120108	0.0274128	0.000333631	0.647808	0.00169572	0.0145118	0.000210932
Chordata	Actinopteri	Chelmon_rostratus	109905	1	0	1.58948	0.00119743	1.56072	0.00127052	0.924471	0.000804832	1	0	1.31633	0.00315414	0.907204	0.00222855	0.433882	0.000998531	0.211427	0.000453337	0.477585	0.00102778	0.797678	0.00187331	0.722462	0.00169309	0.405099	0.00107092	0.279883	0.000701458	0.600826	0.0013102	1.05935	0.00227847	0.815338	0.00176601	0.328201	0.000716828	0.321369	0.000735898	0.53338	0.00113693	0.028605	0.00035925	0.706654	0.00179331	0.0153384	0.000217548
Chordata	Testudines*	Chelonia_mydas	8469	1	0	1.16493	0.000952072	1.1806	0.00101839	0.957648	0.000871752	1	0	1.38541	0.00356099	0.917094	0.00239808	0.545787	0.00133448	0.324243	0.000791696	0.57556	0.00132906	0.792817	0.00195729	0.94147	0.00241451	0.524131	0.00145172	0.492341	0.00136289	0.719945	0.00167682	1.39274	0.00339591	0.960141	0.00237399	0.574732	0.00141437	0.530603	0.00137251	0.620144	0.00150003	0.0305818	0.000372151	0.697996	0.0018353	0.0170898	0.000250511
Chordata	Testudines*	Chelonoidis_abingdonii	106734	1	0	1.11058	0.000903818	1.12672	0.000984442	0.968472	0.000851398	1	0	1.3584	0.00347531	0.902726	0.00242464	0.557054	0.00142833	0.3373	0.000843734	0.586698	0.00136604	0.767873	0.00193054	0.97178	0.00242754	0.536298	0.0015244	0.51883	0.0014022	0.717173	0.00174227	1.42057	0.0034836	0.979995	0.00233769	0.603313	0.00148672	0.554576	0.00143402	0.6263	0.00147465	0.0299734	0.000370878	0.672294	0.00185746	0.0178827	0.000284744
Chordata	Mammalia	Chinchilla_lanigera	34839	1	0	1.49701	0.00125343	1.45799	0.00128305	0.993547	0.000973802	1	0	1.55043	0.00450557	0.946634	0.00276636	0.49315	0.00134597	0.278487	0.000734968	0.522763	0.00131792	0.83893	0.00228834	0.887156	0.00250763	0.48792	0.00152857	0.395456	0.00115654	0.710158	0.00182905	1.32214	0.00344988	0.882752	0.00236934	0.459962	0.00126423	0.433226	0.00120381	0.586792	0.00151414	0.03317	0.000470027	0.734511	0.00217663	0.0211465	0.000310076
Chordata	Aves	Chiroxiphia_lanceolata	296741	1	0	1.36205	0.0012527	1.38965	0.00129616	0.941185	0.000972669	1	0	1.48899	0.00410649	0.98122	0.00285051	0.502934	0.00136137	0.282132	0.000766104	0.545028	0.001448	0.856336	0.00239541	0.87139	0.0024562	0.483125	0.00153138	0.42533	0.00127029	0.723743	0.00190549	1.32068	0.00351197	0.923359	0.00240725	0.486107	0.00133661	0.438884	0.00122381	0.603867	0.00157677	0.0317133	0.000473672	0.753687	0.00232074	0.0170629	0.000287007
Chordata	Aves	Chlamydotis_macqueenii	187382	1	0	0.97606	0.00106355	0.984696	0.00115423	0.993458	0.00120545	1	0	1.41444	0.00469972	0.907058	0.00312786	0.606946	0.00205069	0.385168	0.00123001	0.62376	0.0019112	0.717933	0.00235314	1.05248	0.00356832	0.559949	0.00213453	0.60446	0.00216859	0.717401	0.00220161	1.61663	0.00510918	1.12369	0.00356812	0.729774	0.00236663	0.650122	0.00224121	0.693372	0.00217087	0.0293076	0.000460456	0.644554	0.00232348	0.0183773	0.000343999
Chordata	Mammalia	Chlorocebus_sabaeus	60711	1	0	1.36411	0.00110232	1.30061	0.00105815	1.02191	0.000928759	1	0	1.5546	0.00398816	0.931974	0.00242062	0.522917	0.00127226	0.320585	0.000798538	0.541999	0.00125109	0.777869	0.00193766	0.945188	0.00236798	0.506173	0.00143181	0.462631	0.00122186	0.697468	0.0016134	1.46952	0.00355391	0.944015	0.00228931	0.534866	0.00129589	0.529837	0.00134799	0.600445	0.00142647	0.0345885	0.000428771	0.672472	0.00177143	0.0210719	0.000280624
Chordata	Mammalia	Choloepus_didactylus	27675	1	0	1.3995	0.00106326	1.31741	0.00113731	1.0264	0.000852092	1	0	1.52255	0.0037714	0.91026	0.00239571	0.49486	0.00121525	0.29933	0.000716626	0.513196	0.00119872	0.783303	0.00201604	0.890468	0.00213008	0.4793	0.00136007	0.428259	0.00111196	0.676084	0.00160067	1.40122	0.00336904	0.898558	0.00215302	0.503969	0.00124659	0.50483	0.00131449	0.582456	0.00135781	0.0357226	0.000425921	0.662157	0.00183028	0.0198702	0.000276142
Chordata	Testudines*	Chrysemys_picta_bellii	8478	1	0	1.16954	0.000953521	1.17709	0.00102725	0.958328	0.000872519	1	0	1.36802	0.00351931	0.917593	0.00235845	0.53829	0.00134888	0.317715	0.000763443	0.565577	0.00127743	0.797056	0.00197616	0.922083	0.0023042	0.512672	0.00148649	0.477362	0.00127662	0.713493	0.00163226	1.37073	0.00330551	0.951226	0.00222857	0.561229	0.00138356	0.521368	0.00133655	0.618476	0.00145968	0.0307246	0.000358615	0.698257	0.00185804	0.0177874	0.000272582
Chordata	Mammalia	Chrysochloris_asiatica	185453	1	0	1.31571	0.00106868	1.22867	0.00112428	1.05029	0.000976765	1	0	1.49836	0.00386239	0.905428	0.00249809	0.52526	0.00131082	0.31736	0.000791278	0.525132	0.00122449	0.74664	0.00186204	0.937306	0.0024243	0.489224	0.00144392	0.449149	0.00120332	0.672002	0.00156483	1.47321	0.00360166	0.953481	0.00224051	0.53188	0.00132767	0.541469	0.00138333	0.600694	0.0014248	0.0310838	0.000391485	0.642588	0.00173992	0.0192374	0.0002916
Chordata	Tunicata*	Ciona_intestinalis	7719	1	0	0.62074	0.000647736	0.574616	0.000628293	0.985757	0.00106203	1	0	0.945387	0.00287043	0.769591	0.00231776	0.757882	0.00225633	0.582624	0.0016884	0.69427	0.00193474	0.490708	0.00146077	1.00573	0.00321051	0.577574	0.0021026	0.928791	0.00328822	0.573566	0.00164608	1.62311	0.00477862	1.36942	0.00392757	1.19547	0.00354664	1.25845	0.00381782	0.851009	0.00236365	0.0217351	0.00026149	0.456409	0.00150957	0.0121315	0.000249838
Chordata	Actinopteri	Clupea_harengus	7950	1	0	1.8354	0.0014394	1.80454	0.00140966	0.950284	0.00086273	1	0	1.37595	0.00314125	0.920683	0.00225542	0.397142	0.000881191	0.172044	0.000373402	0.409857	0.000812032	0.815444	0.0018313	0.655089	0.00142286	0.370884	0.000967478	0.22203	0.00053566	0.540669	0.00113923	0.973972	0.00206925	0.730669	0.00159022	0.258977	0.000568517	0.257658	0.00058139	0.470137	0.000975424	0.035211	0.000437301	0.710801	0.00174656	0.0153501	0.000208588
Chordata	Aves	Colius_striatus	57412	1	0	1.01441	0.00117333	1.01783	0.00119529	0.98028	0.00121007	1	0	1.4058	0.00469514	0.897712	0.00319155	0.579979	0.00197547	0.359075	0.00116508	0.604348	0.00192351	0.726855	0.00250189	1.01396	0.00340151	0.54521	0.00209156	0.557166	0.00208299	0.712401	0.00226167	1.55745	0.00493791	1.0865	0.00342042	0.675661	0.00219232	0.607469	0.00206767	0.677115	0.00209639	0.0293999	0.00045714	0.655367	0.00247354	0.0179236	0.000370406
Chordata	Mammalia	Colobus_angolensis_palliatus	336983	1	0	1.32348	0.00110126	1.26272	0.00111817	1.02238	0.000961608	1	0	1.53929	0.00412741	0.927917	0.00263386	0.529747	0.00137935	0.322597	0.000806888	0.547935	0.00130148	0.769222	0.00199784	0.962095	0.00256252	0.514441	0.0015489	0.466351	0.00126804	0.698455	0.00168013	1.49176	0.00369702	0.961807	0.00239569	0.537884	0.00129821	0.537103	0.00138813	0.608965	0.00148104	0.0323527	0.000432642	0.665725	0.00186203	0.0202407	0.00030407
Chordata	Actinopteri	Colossoma_macropomum	42526	1	0	1.32926	0.000939179	1.3705	0.00098972	0.98178	0.000769687	1	0	1.41426	0.00314467	0.963807	0.00226425	0.541878	0.00116231	0.278362	0.000589204	0.556469	0.00113525	0.792355	0.00176525	0.87773	0.00201744	0.496401	0.00127805	0.397229	0.000945617	0.664905	0.00139945	1.27654	0.00264153	0.936636	0.00196947	0.45344	0.000974473	0.415927	0.000898662	0.59954	0.00125266	0.0321238	0.000354316	0.717288	0.00171192	0.0151297	0.000211147
Chordata	Aves	Columba_livia	8932	1	0	1.18641	0.00109286	1.2023	0.00113398	0.964308	0.00102441	1	0	1.4467	0.00415496	0.948123	0.00280225	0.549438	0.00156614	0.317421	0.00084388	0.576021	0.00153376	0.789806	0.00229222	0.943183	0.00271646	0.517548	0.00171856	0.487209	0.00151172	0.714621	0.0019127	1.41526	0.00389581	1.00076	0.00280179	0.566188	0.00157928	0.512953	0.0014785	0.642377	0.00173127	0.029592	0.000418905	0.700185	0.00226492	0.0169836	0.000294625
Chordata	Mammalia	Condylura_cristata	143302	1	0	1.49394	0.00134488	1.41875	0.00132056	1.01031	0.00102276	1	0	1.56134	0.00427728	0.949528	0.00286207	0.483663	0.00133207	0.278783	0.000751581	0.506602	0.00132869	0.821978	0.00226899	0.879964	0.00240568	0.462241	0.00139492	0.389168	0.00117813	0.687752	0.001788	1.35983	0.00359094	0.900906	0.00246889	0.460919	0.00121815	0.450898	0.00122869	0.581851	0.00152591	0.032121	0.000471057	0.705662	0.00214152	0.0196529	0.000295919
Chordata	Aves	Corapipo_altera	415028	1	0	1.33473	0.0012208	1.35615	0.00122335	0.946782	0.000992782	1	0	1.4858	0.00432783	0.973842	0.00281943	0.505913	0.00143116	0.28675	0.00077258	0.547293	0.0014361	0.842644	0.00240552	0.881811	0.00242618	0.489842	0.00155841	0.431545	0.00132858	0.719468	0.00192756	1.33866	0.00360334	0.933502	0.00252624	0.493823	0.0013105	0.449724	0.00127327	0.604641	0.00165053	0.0307023	0.000455015	0.741477	0.00229513	0.0168635	0.00029715
Chordata	Actinopteri	Coregonus_clupeaformis	59861	1	0	1.73471	0.00100863	1.68772	0.00106955	0.903946	0.000619621	1	0	1.25624	0.00230588	0.878083	0.00162114	0.395093	0.000682862	0.175218	0.000307092	0.415969	0.000673764	0.780435	0.00139351	0.638809	0.00115422	0.370505	0.000725961	0.236079	0.000448087	0.546852	0.000910957	0.9431	0.00155946	0.712705	0.00122354	0.252852	0.000438688	0.275129	0.000494717	0.479782	0.000826235	0.0315678	0.000307806	0.699481	0.00140765	0.0179642	0.000186371
Chordata	Aves	Corvus_brachyrhynchos	85066	1	0	1.21541	0.00114996	1.23354	0.0012201	0.963938	0.00104584	1	0	1.46738	0.00436747	0.951583	0.00284471	0.532783	0.00156035	0.304206	0.000854944	0.572339	0.00155788	0.808276	0.00237336	0.933525	0.00272354	0.51362	0.00167056	0.472783	0.0014872	0.712319	0.00195525	1.40299	0.003852	0.982739	0.00265492	0.534887	0.00150049	0.496116	0.00145004	0.626902	0.00168559	0.0297482	0.000455767	0.700161	0.00210445	0.0168166	0.000297349
Chordata	Aves	Corvus_cornix_cornix	932674	1	0	1.30586	0.00118361	1.33393	0.00127375	0.954543	0.00098865	1	0	1.48749	0.00420685	0.970741	0.00299077	0.511254	0.00147301	0.295807	0.000817618	0.558388	0.00149405	0.834963	0.00236698	0.898066	0.00258828	0.496548	0.00164056	0.448182	0.00135342	0.719709	0.00189738	1.35445	0.00368076	0.943625	0.00255024	0.523217	0.00145301	0.463059	0.00133771	0.606184	0.00166022	0.0301831	0.000453136	0.733902	0.00225049	0.0164017	0.000287233
Chordata	Aves	Corvus_kubaryi	68294	1	0	1.3274	0.00118767	1.35519	0.00131075	0.953805	0.000978416	1	0	1.49341	0.00447353	0.973541	0.0029286	0.505878	0.00149275	0.289359	0.000813956	0.553942	0.00144677	0.840777	0.00243887	0.893749	0.00268103	0.49287	0.00158769	0.439229	0.00134813	0.71717	0.00191831	1.33994	0.00378	0.933399	0.00260227	0.507189	0.001398	0.452109	0.00131678	0.600909	0.00159793	0.0306675	0.000455543	0.736625	0.0023267	0.0168819	0.00028989
Chordata	Aves	Corvus_moneduloides	1196302	1	0	1.40637	0.00125554	1.43344	0.00131536	0.949931	0.000965515	1	0	1.51018	0.00431535	0.982663	0.00299577	0.492948	0.00137951	0.278203	0.000776995	0.540722	0.00148415	0.862784	0.00249943	0.866642	0.00252921	0.478968	0.00156198	0.417856	0.00126215	0.714155	0.00194995	1.30772	0.00353452	0.904326	0.00240034	0.478589	0.00132777	0.430373	0.00119776	0.588937	0.00159923	0.0330601	0.000473658	0.749798	0.00242233	0.0167668	0.000272728
Chordata	Actinopteri	Cottoperca_gobio	56716	1	0	1.54948	0.00116613	1.51496	0.0012226	0.937608	0.000847818	1	0	1.30811	0.00324183	0.907303	0.00221311	0.435798	0.00100035	0.213951	0.000489078	0.474584	0.000983162	0.773149	0.0018178	0.72262	0.0017138	0.409427	0.00107095	0.281963	0.000690116	0.588306	0.00128966	1.07014	0.00232407	0.819884	0.00179624	0.328213	0.00072559	0.328846	0.000746488	0.526646	0.00111557	0.0302461	0.000374295	0.678795	0.0017794	0.014535	0.000212357
Chordata	Aves	Coturnix_japonica	93934	1	0	1.16882	0.00106725	1.22065	0.00112193	0.971718	0.000934275	1	0	1.40369	0.0039431	0.939942	0.00273347	0.548416	0.00157729	0.332092	0.000934731	0.583499	0.00150163	0.777328	0.00210464	0.951485	0.00265948	0.532911	0.00169259	0.522246	0.00160793	0.718943	0.00190064	1.39633	0.00375644	0.986553	0.00267207	0.602122	0.00163875	0.520379	0.00151052	0.621919	0.00167962	0.0279378	0.000427085	0.69493	0.0020796	0.0163211	0.000277347
Chordata	Mammalia	Cricetulus_griseus	10029	1	0	1.25652	0.00108915	1.18598	0.0010522	1.03385	0.000971767	1	0	1.43287	0.00397812	0.867293	0.00242891	0.530033	0.00145093	0.317987	0.000788203	0.539682	0.00132559	0.726829	0.00194034	0.940131	0.00267215	0.503695	0.00149815	0.460225	0.0013606	0.676858	0.00170754	1.43704	0.00368044	0.955632	0.00244528	0.539891	0.00142093	0.541296	0.00140805	0.613244	0.00149297	0.0304835	0.000378762	0.633755	0.00185866	0.021147	0.000297222
Chordata	Crocodylia*	Crocodylus_porosus	8502	1	0	1.0054	0.000919159	1.01684	0.000985911	0.989735	0.000983991	1	0	1.37468	0.00419679	0.8957	0.00271542	0.592418	0.00172816	0.375432	0.00104685	0.611659	0.00165283	0.716527	0.00209525	1.0435	0.00308177	0.557351	0.00189261	0.604046	0.00194982	0.714774	0.0019635	1.55287	0.00420363	1.07923	0.0029576	0.712259	0.0020254	0.638726	0.0018986	0.659312	0.00183008	0.0259046	0.000388656	0.637	0.00203256	0.0158553	0.000278789
Chordata	Lepidosauria	Crotalus_tigris	88082	1	0	1.00488	0.000833254	0.93276	0.000775412	1.06299	0.00096393	1	0	1.42499	0.00353397	0.864487	0.00226454	0.579754	0.00141099	0.407083	0.000981114	0.591716	0.00135254	0.682128	0.00166854	1.05956	0.00264245	0.549532	0.0015757	0.606568	0.00167724	0.6636	0.00153602	1.72323	0.00396231	1.06279	0.00251233	0.743108	0.00180097	0.759056	0.00181865	0.63652	0.00143623	0.0251529	0.000316652	0.56634	0.00152118	0.0150772	0.000245141
Chordata	Aves	Cuculus_canorus	55661	1	0	1.10335	0.00104043	1.10245	0.00107761	0.993541	0.00103513	1	0	1.42954	0.00411955	0.917863	0.00270343	0.56305	0.00163187	0.345719	0.000993668	0.580107	0.00154869	0.74656	0.00216464	0.974328	0.0027854	0.524332	0.00169697	0.5229	0.00163681	0.696471	0.00194972	1.513	0.00410196	1.04503	0.00288674	0.623496	0.00174853	0.572551	0.00167191	0.650426	0.00179969	0.027702	0.000394616	0.661271	0.00217667	0.0172772	0.000314366
Chordata	Aves	Cyanistes_caeruleus	156563	1	0	1.22649	0.00113302	1.24818	0.00124963	0.959303	0.000994444	1	0	1.45786	0.0043666	0.950854	0.00297344	0.52543	0.00146775	0.304132	0.000854538	0.575354	0.00150435	0.813394	0.0023172	0.934681	0.00261827	0.51044	0.0017136	0.465525	0.00146711	0.717438	0.00189442	1.39801	0.00374235	0.973247	0.00268054	0.533077	0.00151806	0.487335	0.00143449	0.621489	0.00167282	0.0308138	0.000428706	0.70391	0.0021933	0.0171166	0.000296474
Chordata	Actinopteri	Cyclopterus_lumpus	8103	1	0	1.80932	0.00142168	1.7728	0.00147375	0.919219	0.000858304	1	0	1.35513	0.00339442	0.938841	0.00236361	0.390864	0.00090735	0.178296	0.000413814	0.433769	0.000964061	0.832967	0.00198714	0.649382	0.00153333	0.37267	0.00103697	0.226161	0.000570469	0.569175	0.0012907	0.971684	0.00222439	0.748366	0.0016761	0.265164	0.00063641	0.264961	0.000641561	0.493183	0.00112055	0.032267	0.000433778	0.724405	0.00187831	0.0155432	0.000229242
Chordata	Aves	Cygnus_atratus	8868	1	0	1.26649	0.00120774	1.2764	0.00117196	0.95157	0.000957654	1	0	1.46246	0.00408708	0.95538	0.00278495	0.512608	0.00140781	0.303427	0.000823254	0.554039	0.00143646	0.817023	0.00225377	0.895563	0.00250118	0.487738	0.00161227	0.449599	0.00133533	0.717987	0.00191932	1.37657	0.00363399	0.956883	0.00248635	0.550538	0.00147222	0.486645	0.00135754	0.623164	0.00167167	0.0312528	0.000448154	0.732827	0.00224393	0.0169264	0.000284498
Chordata	Aves	Cygnus_olor	8869	1	0	1.272	0.00108705	1.27912	0.00116556	0.950122	0.000909669	1	0	1.45357	0.00422867	0.947697	0.00274787	0.519733	0.00149042	0.309261	0.00086456	0.561721	0.00144765	0.811276	0.00226514	0.901219	0.00257842	0.490943	0.0015708	0.463305	0.00138525	0.720369	0.00188329	1.37295	0.00369046	0.949959	0.00260456	0.559896	0.00150412	0.498422	0.00139034	0.624451	0.00163636	0.03209	0.000442142	0.726764	0.00228599	0.0169965	0.000291184
Chordata	Actinopteri	Cynoglossus_semilaevis	244447	1	0	1.40738	0.00112098	1.35708	0.00112101	0.940106	0.000825054	1	0	1.2965	0.00315079	0.902433	0.00225438	0.478409	0.00105647	0.249658	0.000562082	0.514097	0.00109057	0.732486	0.00174123	0.791891	0.00185038	0.440952	0.00120281	0.33172	0.000832269	0.620407	0.00133992	1.16979	0.00270435	0.893697	0.00193859	0.381388	0.000868314	0.393261	0.000940887	0.587153	0.00124638	0.0276303	0.000358506	0.650605	0.00160066	0.0146977	0.000218879
Chordata	Actinopteri	Cyprinodon_tularosa	77115	1	0	1.31819	0.000998893	1.27853	0.00100086	0.965307	0.000792353	1	0	1.35344	0.00319421	0.908064	0.00222195	0.493978	0.00113188	0.280016	0.00061989	0.540021	0.00116063	0.741723	0.00180436	0.83878	0.00199449	0.45402	0.00126517	0.385388	0.000981502	0.632258	0.0013706	1.27602	0.00273196	0.928904	0.00204281	0.441764	0.000972144	0.442526	0.000986889	0.576279	0.00123902	0.0291298	0.000328305	0.638487	0.00163101	0.0150004	0.000211353
Chordata	Actinopteri	Cyprinodon_variegatus	28743	1	0	1.35609	0.00104068	1.31738	0.00104851	0.969912	0.000796094	1	0	1.3638	0.00327612	0.91564	0.00214496	0.478185	0.00108811	0.268517	0.0005873	0.529657	0.00107301	0.748629	0.00172013	0.824726	0.00186767	0.442879	0.00115966	0.366758	0.000901212	0.624494	0.00131322	1.25156	0.00280144	0.91245	0.00201431	0.42254	0.000946433	0.42515	0.00098733	0.564569	0.00123197	0.0304807	0.000387642	0.644872	0.00162615	0.0150451	0.000227799
Chordata	Actinopteri	Cyprinus_carpio	7962	1	0	1.18636	0.000730844	1.19715	0.000783597	1.00404	0.000685068	1	0	1.29882	0.00241197	0.890296	0.00165583	0.538739	0.000961029	0.306209	0.000532243	0.548809	0.000904529	0.70917	0.00126551	0.888019	0.00165139	0.507424	0.00105127	0.428242	0.000853113	0.625117	0.00106251	1.27673	0.00220517	0.961584	0.00163993	0.483997	0.000881077	0.456882	0.000874862	0.588084	0.000975855	0.0405057	0.000316788	0.621919	0.00120566	0.0189996	0.00019832
Chordata	Actinopteri	Danio_rerio	7955	1	0	1.10807	0.000790315	1.115	0.000848412	0.997368	0.000777826	1	0	1.32398	0.00275942	0.898642	0.00195565	0.58338	0.00121351	0.338366	0.000692671	0.594966	0.0011462	0.705644	0.00142133	0.950469	0.00200504	0.545304	0.00134092	0.489238	0.00116216	0.647392	0.00126978	1.38244	0.00270603	1.03489	0.0020714	0.554036	0.00118422	0.528147	0.00113307	0.622147	0.0012773	0.0278865	0.000291513	0.606189	0.00141145	0.0134117	0.000192596
Chordata	Mammalia	Dasypus_novemcinctus	9361	1	0	1.47909	0.0011654	1.38593	0.00116859	1.01736	0.000926371	1	0	1.53771	0.00410893	0.923945	0.00261343	0.479385	0.0012624	0.28483	0.000737308	0.503937	0.00125356	0.818568	0.00216017	0.864318	0.00235899	0.468254	0.0014004	0.396547	0.00111297	0.684824	0.00171858	1.36093	0.00336839	0.87618	0.00221325	0.477355	0.00124916	0.472186	0.00128441	0.580522	0.0014683	0.037219	0.000472974	0.69847	0.00204417	0.0218958	0.000308001
Chordata	Mammalia	Delphinapterus_leucas	9749	1	0	1.50009	0.00131445	1.45243	0.0013397	0.997986	0.000972973	1	0	1.60958	0.00442438	0.971877	0.0028094	0.492752	0.00134391	0.286799	0.00072742	0.52698	0.00128293	0.836593	0.00218838	0.901139	0.00239523	0.486241	0.001474	0.408997	0.00119913	0.711148	0.0017573	1.39408	0.00350391	0.918173	0.00231282	0.471462	0.0012325	0.456076	0.00121751	0.589607	0.00148054	0.0343017	0.000472464	0.730762	0.00213095	0.020917	0.000306321
Chordata	Actinopteri	Denticeps_clupeoides	299321	1	0	1.75047	0.00134511	1.76615	0.00142655	0.96334	0.000824533	1	0	1.41867	0.00317386	0.962037	0.00226306	0.416005	0.000897014	0.191675	0.000411632	0.439101	0.000914389	0.829972	0.0019031	0.697531	0.00156152	0.403082	0.00105002	0.2509	0.000612778	0.578106	0.00124592	1.00728	0.00214868	0.774566	0.0016749	0.290432	0.000642996	0.273702	0.000632771	0.49834	0.00105635	0.0334746	0.000426459	0.728972	0.00189729	0.0147058	0.000203364
Chordata	Testudines*	Dermochelys_coriacea	27794	1	0	1.13012	0.000944611	1.14562	0.000989715	0.966965	0.000932865	1	0	1.3765	0.00353037	0.910005	0.00233521	0.549039	0.00131892	0.334939	0.000830325	0.579203	0.00135547	0.769291	0.00187045	0.962222	0.00238962	0.534004	0.00157429	0.519111	0.00140586	0.713369	0.00169678	1.41384	0.00337491	0.972372	0.00231942	0.596638	0.00150203	0.552355	0.00138935	0.615965	0.00143112	0.0292353	0.000357613	0.675029	0.00188681	0.0169677	0.000256104
Chordata	Mammalia	Desmodus_rotundus	9430	1	0	1.51545	0.00131565	1.46498	0.00134997	0.991288	0.000938563	1	0	1.57653	0.00433062	0.964395	0.00277487	0.484138	0.00132232	0.267139	0.000695642	0.51224	0.00127421	0.83659	0.00229156	0.876903	0.00244118	0.476287	0.00142069	0.376381	0.00110809	0.70072	0.00175538	1.33912	0.00342473	0.895018	0.00229814	0.436287	0.0011475	0.423094	0.0011173	0.587028	0.00145123	0.0327097	0.000458479	0.735033	0.00226233	0.0209097	0.000325182
Chordata	Mammalia	Dipodomys_ordii	10020	1	0	1.43147	0.00120714	1.35092	0.00117577	1.02057	0.000959771	1	0	1.49173	0.00406787	0.909804	0.00257474	0.489936	0.0012516	0.282571	0.000721831	0.505369	0.00121244	0.784057	0.00202712	0.879974	0.0023322	0.468569	0.00138137	0.402157	0.0011134	0.67466	0.00157985	1.36149	0.00338663	0.897207	0.00226732	0.473272	0.00117955	0.465237	0.00123444	0.577585	0.00137214	0.0314063	0.000434717	0.675057	0.0018984	0.0198841	0.000298221
Chordata	Aves	Dromaius_novaehollandiae	8790	1	0	1.12094	0.00104769	1.12586	0.0010873	0.980355	0.000962892	1	0	1.4397	0.00420171	0.926368	0.00279664	0.553886	0.00162167	0.346728	0.000959243	0.589185	0.00154007	0.760738	0.00216425	0.977303	0.00287032	0.523041	0.00167242	0.522949	0.001569	0.717283	0.00188194	1.50066	0.00422398	1.03411	0.0028449	0.64291	0.0017705	0.569268	0.0016761	0.649578	0.00170261	0.0280087	0.000391072	0.681072	0.0021335	0.0174666	0.000308103
Chordata	Aves	Dryobates_pubescens	118200	1	0	1.2407	0.00122681	1.24257	0.00130465	0.961975	0.00107399	1	0	1.47485	0.0044644	0.93558	0.00289705	0.51575	0.00152959	0.297227	0.000854116	0.557126	0.00159197	0.79933	0.00245388	0.925646	0.00276476	0.498397	0.00168266	0.440093	0.00147413	0.712355	0.00207274	1.40561	0.0039216	0.967881	0.00281713	0.535636	0.0015846	0.478571	0.00146578	0.623314	0.00177964	0.0289196	0.000456959	0.714523	0.00231075	0.0184577	0.000317834
Chordata	Actinopteri	Echeneis_naucrates	173247	1	0	1.40031	0.0010953	1.36218	0.00107117	0.95772	0.000817692	1	0	1.31088	0.00315143	0.897169	0.00217773	0.477766	0.00107943	0.253551	0.000564986	0.512039	0.00104526	0.749652	0.00175726	0.806337	0.00183958	0.444483	0.00116654	0.344655	0.000817739	0.617982	0.00133085	1.17938	0.00265414	0.896253	0.00195176	0.400363	0.00089035	0.403574	0.000895064	0.56515	0.00118788	0.0258769	0.000339331	0.656303	0.00161349	0.0146958	0.00021486
Chordata	Mammalia	Echinops_telfairi	9371	1	0	1.68423	0.00145502	1.60332	0.00149228	0.993106	0.000978186	1	0	1.55838	0.00428007	0.950811	0.00277475	0.438283	0.0011988	0.227044	0.000603447	0.45697	0.00115662	0.86309	0.00232454	0.785851	0.00211994	0.42888	0.00131178	0.308874	0.000885684	0.658777	0.00168855	1.20917	0.0031123	0.811516	0.00216323	0.368733	0.00096404	0.354148	0.000944702	0.537189	0.0013594	0.036595	0.000539999	0.740055	0.00218514	0.0212778	0.000302355
Chordata	Aves	Egretta_garzetta	188379	1	0	1.05585	0.00105784	1.05582	0.00104527	0.983643	0.00103495	1	0	1.39859	0.00406373	0.901777	0.00275909	0.570467	0.00169539	0.354245	0.000960359	0.596331	0.00160117	0.730464	0.00214192	0.991538	0.00291035	0.532442	0.00188594	0.550579	0.00177609	0.705269	0.00194514	1.51766	0.00417869	1.05425	0.00289174	0.655215	0.00177872	0.602774	0.00168133	0.661039	0.00178213	0.0274522	0.000408514	0.650399	0.00206161	0.0168221	0.000307002
Chordata	Actinopteri	Electrophorus_electricus	8005	1	0	1.47972	0.0011065	1.50258	0.00121623	0.974583	0.000812161	1	0	1.35227	0.00302425	0.920755	0.00221908	0.475995	0.00105491	0.239011	0.000516335	0.490644	0.00100834	0.78843	0.00175417	0.78298	0.00173424	0.462272	0.00119352	0.328236	0.000792592	0.623345	0.00128536	1.12794	0.00242266	0.847384	0.00177659	0.380398	0.000832005	0.352642	0.000778761	0.551223	0.00112062	0.0313391	0.00039846	0.710202	0.00175875	0.0156784	0.00022257
Chordata	Mammalia	Elephantulus_edwardii	28737	1	0	1.45063	0.0012348	1.36147	0.0012663	1.03116	0.00101906	1	0	1.54824	0.00420181	0.928501	0.00258629	0.493476	0.00124325	0.28326	0.000705383	0.498251	0.00117598	0.791285	0.00199432	0.877585	0.00233277	0.463946	0.00142497	0.392272	0.00108426	0.666863	0.00158397	1.3853	0.00345095	0.90851	0.00229492	0.466941	0.0011579	0.464284	0.00123642	0.579417	0.0014123	0.033598	0.000451115	0.678484	0.00194409	0.020066	0.000291017
Chordata	Aves	Empidonax_traillii	164674	1	0	1.38714	0.00127728	1.41728	0.00134861	0.939476	0.000960924	1	0	1.50944	0.00434408	0.991257	0.00293321	0.489815	0.00140365	0.271021	0.000746766	0.537049	0.00143611	0.870905	0.00241135	0.858478	0.00241311	0.475871	0.00150685	0.403227	0.00120236	0.717454	0.00185993	1.30013	0.00349294	0.911607	0.00245782	0.467383	0.0012867	0.416629	0.00117969	0.593745	0.00158629	0.0327854	0.000471891	0.764946	0.00234454	0.0173561	0.000295302
Chordata	Mammalia	Enhydra_lutris_kenyoni	391180	1	0	1.54379	0.00126493	1.48873	0.00134554	1.01603	0.000959427	1	0	1.59661	0.00420665	0.971805	0.00270851	0.478926	0.00121692	0.270825	0.000692977	0.503371	0.00118572	0.844474	0.00215595	0.867027	0.00217651	0.466172	0.0013716	0.382516	0.00104599	0.685964	0.00164776	1.34552	0.0032718	0.88648	0.0021975	0.442824	0.0010963	0.429503	0.00109099	0.567178	0.00129725	0.0337268	0.000453546	0.727998	0.00207125	0.0196468	0.0002863
Chordata	Actinopteri	Epinephelus_lanceolatus	310571	1	0	1.4655	0.00107372	1.43597	0.00110713	0.927932	0.000772518	1	0	1.29408	0.00295912	0.887368	0.00207904	0.463533	0.00100219	0.232377	0.000501868	0.499295	0.00102286	0.766522	0.00176038	0.75741	0.00169228	0.427785	0.00108042	0.319164	0.000766889	0.609424	0.00125279	1.12298	0.00240877	0.860145	0.00180393	0.367082	0.000815248	0.363155	0.000806596	0.557364	0.00114795	0.0293491	0.000352928	0.680612	0.00167904	0.0152344	0.000214905
Chordata	Mammalia	Eptesicus_fuscus	29078	1	0	1.61575	0.00140431	1.5617	0.00137558	0.990312	0.000934884	1	0	1.59842	0.00432716	0.981275	0.00275571	0.457033	0.00123393	0.250339	0.000651166	0.488653	0.00125973	0.868479	0.00242463	0.834125	0.00230938	0.453887	0.00137481	0.350378	0.0010006	0.683378	0.00173224	1.28513	0.00325626	0.857142	0.00220042	0.405526	0.0010744	0.388657	0.00100411	0.553833	0.00139576	0.0351608	0.000464038	0.748275	0.00226199	0.0203061	0.000311658
Chordata	Mammalia	Equus_asinus	9793	1	0	1.46452	0.00125913	1.39857	0.0012209	1.0283	0.00101155	1	0	1.55793	0.00422671	0.943435	0.00270685	0.49486	0.00130127	0.285047	0.000710503	0.513305	0.00122364	0.815139	0.00214976	0.889676	0.00238055	0.474512	0.00139592	0.398877	0.00112203	0.683558	0.00166615	1.3825	0.00335691	0.897556	0.00226853	0.468666	0.00118402	0.458928	0.00118479	0.579432	0.00139982	0.0330433	0.000456055	0.695125	0.00204027	0.0199534	0.000293994
Chordata	Mammalia	Equus_caballus	9796	1	0	1.49543	0.0012131	1.42956	0.00121323	1.02275	0.000935608	1	0	1.55929	0.00380737	0.944332	0.00246024	0.489433	0.00118469	0.28348	0.000664121	0.511877	0.00114521	0.819733	0.00199767	0.876917	0.00220928	0.46989	0.00131884	0.398542	0.0010576	0.683708	0.00156749	1.36317	0.00315887	0.884948	0.00200814	0.467451	0.00112012	0.454289	0.00114321	0.574107	0.0012986	0.0332497	0.000428132	0.702065	0.00182778	0.0198504	0.0002857
Chordata	Mammalia	Equus_przewalskii	9798	1	0	1.42378	0.00122968	1.36171	0.00123754	1.03014	0.00100759	1	0	1.55147	0.00424472	0.937511	0.00273386	0.504357	0.00135155	0.294948	0.000770214	0.523044	0.00130217	0.8027	0.00218432	0.907431	0.00246326	0.485038	0.00147857	0.415667	0.00121757	0.687939	0.00172396	1.40791	0.00369456	0.911922	0.00240473	0.483412	0.00123728	0.475796	0.00129046	0.589351	0.00150503	0.0340217	0.000451861	0.684469	0.00202151	0.0210517	0.000302921
Chordata	Mammalia	Erinaceus_europaeus	9365	1	0	1.51723	0.00134814	1.43271	0.00133652	1.00272	0.00098572	1	0	1.50987	0.00428566	0.92336	0.00277143	0.473848	0.00131734	0.265021	0.000702236	0.493471	0.00123722	0.817688	0.00229693	0.84968	0.00232335	0.452897	0.00137532	0.366103	0.00107297	0.684464	0.00172448	1.30695	0.00339024	0.873231	0.00232509	0.433946	0.00113692	0.426722	0.00112512	0.569582	0.0014386	0.0323313	0.000454044	0.708442	0.00213708	0.0202278	0.00029931
Chordata	Cladistia	Erpetoichthys_calabaricus	27687	1	0	0.834958	0.000641728	0.827132	0.000664746	1.02615	0.000817888	1	0	1.2937	0.00302489	0.847457	0.0020513	0.675351	0.00151911	0.452642	0.00101323	0.669869	0.00141376	0.637331	0.00138125	1.11192	0.00259568	0.623892	0.00166667	0.719202	0.00188559	0.669216	0.00145196	1.70261	0.00382161	1.18683	0.00252704	0.84083	0.00188603	0.83456	0.0019981	0.710191	0.00155633	0.0243654	0.000276449	0.547833	0.0013415	0.014867	0.000233599
Chordata	Actinopteri	Esox_lucius	8010	1	0	1.6041	0.00116242	1.56976	0.00118401	0.963379	0.000780592	1	0	1.35817	0.0030221	0.946422	0.00224368	0.451173	0.00100934	0.211828	0.000447637	0.453316	0.000927118	0.778485	0.00174288	0.721111	0.00161145	0.408935	0.00101596	0.287716	0.00068629	0.57625	0.00116244	1.07082	0.00218406	0.811395	0.0016693	0.310186	0.000662682	0.332581	0.000710027	0.520514	0.00104875	0.0300335	0.000360088	0.688297	0.00166135	0.01625	0.000216754
Chordata	Actinopteri	Etheostoma_cragini	417921	1	0	1.46128	0.00117066	1.4112	0.00121302	0.947981	0.000864041	1	0	1.31296	0.00308176	0.900549	0.00221756	0.458494	0.00103186	0.237005	0.000509256	0.493208	0.00102358	0.743228	0.00175783	0.767465	0.00177166	0.424804	0.00112246	0.318518	0.000785298	0.60205	0.0013166	1.13699	0.00239771	0.857677	0.0018662	0.370792	0.000845628	0.377573	0.000831153	0.551157	0.00116108	0.0298432	0.00037921	0.659284	0.00169553	0.0152944	0.000227538
Chordata	Actinopteri	Etheostoma_spectabile	54343	1	0	1.44428	0.00112796	1.39411	0.00113427	0.944476	0.000877661	1	0	1.31561	0.00320605	0.899123	0.00218613	0.465736	0.00104755	0.242248	0.000532366	0.499864	0.00103928	0.740602	0.00165911	0.775957	0.00180339	0.432173	0.00114443	0.32613	0.000828431	0.607637	0.00126689	1.15132	0.0025744	0.868517	0.00190693	0.37779	0.000854692	0.385706	0.000900759	0.559041	0.0012011	0.0293537	0.000363182	0.661063	0.00169068	0.0154659	0.000224248
Chordata	Mammalia	Eumetopias_jubatus	34886	1	0	1.50001	0.00122191	1.44588	0.00120079	1.02114	0.0009396	1	0	1.59859	0.00412215	0.966544	0.00269148	0.487502	0.00129426	0.281892	0.00072902	0.509219	0.00127633	0.827221	0.00223944	0.889685	0.00230957	0.476866	0.00151245	0.402064	0.00114794	0.685666	0.00175342	1.37828	0.00345052	0.900691	0.00234828	0.465129	0.00120926	0.452689	0.00114096	0.570563	0.00141612	0.0339596	0.000452747	0.712534	0.00208778	0.0197808	0.000300848
Chordata	Aves	Eurypyga_helias	54383	1	0	1.06894	0.00123323	1.0875	0.00130688	0.979661	0.00121909	1	0	1.43767	0.00503932	0.937929	0.00327113	0.573924	0.00195101	0.344586	0.00111256	0.595473	0.00183554	0.760233	0.00249116	0.98569	0.00349522	0.540389	0.00229281	0.530688	0.00196825	0.714968	0.00225042	1.4996	0.00500785	1.06279	0.00333231	0.633867	0.00213686	0.563117	0.00188497	0.666644	0.00207516	0.0311665	0.000519846	0.683696	0.00263001	0.0187104	0.000371409
Chordata	Aves	Falco_cherrug	345164	1	0	1.08497	0.00100852	1.09287	0.00107734	0.986816	0.0010691	1	0	1.40777	0.00420706	0.905482	0.00264784	0.571714	0.00167296	0.347489	0.000991398	0.591892	0.00159439	0.735184	0.00209202	0.995192	0.00294677	0.538829	0.00182184	0.546446	0.00167606	0.705896	0.00190857	1.49442	0.00411639	1.03874	0.00284882	0.640756	0.00180705	0.58572	0.001708	0.653499	0.00173667	0.0272514	0.000398618	0.657413	0.00209483	0.0176284	0.000309473
Chordata	Aves	Falco_peregrinus	8954	1	0	1.10609	0.00110857	1.11376	0.00107955	0.985406	0.00103301	1	0	1.41796	0.00417738	0.91075	0.00279297	0.567737	0.00170242	0.343188	0.000954358	0.587284	0.0015626	0.743671	0.00211181	0.986868	0.00284523	0.535428	0.00181187	0.535423	0.00171411	0.706723	0.00191066	1.4839	0.00402984	1.02981	0.00286429	0.629545	0.0017557	0.575154	0.00158668	0.649774	0.00169215	0.0272873	0.000392297	0.664657	0.002023	0.0175368	0.000308562
Chordata	Aves	Falco_rusticolus	120794	1	0	1.19636	0.00104683	1.2142	0.00117459	0.977909	0.0009757	1	0	1.45306	0.00417595	0.93432	0.00267562	0.543339	0.00151074	0.329738	0.000885915	0.570728	0.00145769	0.777726	0.00216074	0.952975	0.00264779	0.518597	0.00167204	0.508935	0.00151684	0.716183	0.00192438	1.4276	0.00361433	0.986646	0.00247849	0.604213	0.00162847	0.53735	0.00149282	0.627397	0.00163264	0.029191	0.000418271	0.695485	0.00211487	0.0174317	0.000283498
Chordata	Mammalia	Felis_catus	9685	1	0	1.51427	0.00122579	1.44542	0.00128236	1.0099	0.000922938	1	0	1.58279	0.00412978	0.958792	0.00274341	0.492046	0.00126019	0.285405	0.000723553	0.513133	0.00121946	0.833891	0.00217191	0.878335	0.00223072	0.474668	0.00137045	0.404416	0.00115114	0.691509	0.00168995	1.37283	0.0033873	0.898727	0.00223279	0.464664	0.00119453	0.458606	0.0012088	0.582556	0.00142811	0.0332157	0.000468557	0.718252	0.00205794	0.0197639	0.00028499
Chordata	Aves	Ficedula_albicollis	59894	1	0	1.35531	0.00129041	1.39354	0.00140629	0.946073	0.000991106	1	0	1.51506	0.00447567	0.988915	0.00299576	0.501609	0.00146255	0.279206	0.000804141	0.557243	0.00149709	0.871526	0.00243677	0.893869	0.00260721	0.49451	0.00167115	0.4289	0.00135477	0.724489	0.00197122	1.32044	0.00363837	0.927937	0.00258453	0.48275	0.0013717	0.433219	0.00123662	0.602812	0.00164796	0.0315136	0.000471094	0.758055	0.00236778	0.0170736	0.000304941
Chordata	Mammalia	Fukomys_damarensis	885580	1	0	1.39582	0.00116284	1.33644	0.00119213	1.01099	0.000938043	1	0	1.49066	0.00414433	0.902561	0.00260357	0.50793	0.00140162	0.290658	0.000746614	0.528059	0.00127372	0.791771	0.0021316	0.905161	0.00254253	0.491882	0.00155431	0.417196	0.00121607	0.698116	0.00170761	1.36385	0.00351856	0.906307	0.00235515	0.483545	0.00127785	0.473918	0.00122595	0.598168	0.00145313	0.0313486	0.00040089	0.684549	0.00197904	0.0205667	0.000303084
Chordata	Aves	Fulmarus_glacialis	30455	1	0	0.957161	0.00103564	0.962148	0.0010581	0.996054	0.00117614	1	0	1.38704	0.00472674	0.894286	0.0031274	0.606438	0.00202739	0.38972	0.001238	0.620998	0.00184694	0.706308	0.00235528	1.05431	0.00359018	0.560604	0.0021209	0.615357	0.00215801	0.708156	0.00223916	1.62336	0.0050465	1.12401	0.00345862	0.741529	0.00232014	0.669202	0.00213263	0.689391	0.0021198	0.028458	0.000445862	0.629026	0.00227602	0.0179906	0.000362594
Chordata	Actinopteri	Fundulus_heteroclitus	8078	1	0	1.61886	0.00123854	1.60353	0.00123626	0.906031	0.000740045	1	0	1.40316	0.00313263	0.952198	0.00223659	0.430669	0.000918722	0.211234	0.000462518	0.487115	0.000982611	0.84385	0.00189325	0.716735	0.00154121	0.408134	0.00105235	0.276468	0.000667684	0.627515	0.00127608	1.06787	0.00217106	0.818281	0.00169755	0.326388	0.000696305	0.308575	0.000679757	0.540789	0.0011139	0.0341396	0.000404542	0.735202	0.00175804	0.0160973	0.000217262
Chordata	Actinopteri	Gadus_morhua	8049	1	0	2.5618	0.00205135	2.50007	0.00215434	0.853773	0.000811598	1	0	1.34621	0.0032344	0.932507	0.0023129	0.291552	0.000667469	0.105308	0.000239333	0.330143	0.000701536	0.937085	0.00216156	0.479932	0.00110902	0.280343	0.000746588	0.129302	0.000324492	0.502601	0.00107861	0.721642	0.00163888	0.557067	0.00123819	0.151217	0.000338392	0.15324	0.000358175	0.400024	0.000887657	0.0401729	0.000548464	0.814669	0.00205657	0.0198555	0.000252123
Chordata	Mammalia	Galeopterus_variegatus	482537	1	0	1.33233	0.00108939	1.26907	0.00107684	1.0289	0.000932131	1	0	1.50964	0.00395536	0.909146	0.00243922	0.517746	0.00134708	0.3112	0.000805448	0.534835	0.00129191	0.768009	0.00191788	0.942707	0.00245729	0.507897	0.0015097	0.448752	0.00125183	0.687548	0.00161877	1.44907	0.00368937	0.9401	0.00231209	0.520985	0.0013207	0.51926	0.00140421	0.600467	0.00150357	0.0339829	0.000428468	0.663964	0.00190603	0.0218924	0.000315265
Chordata	Aves	Gallus_gallus	9031	1	0	1.25385	0.00111717	1.2933	0.00123482	0.958996	0.00100829	1	0	1.4244	0.00403763	0.939318	0.00274237	0.530907	0.00149275	0.324201	0.000880358	0.575853	0.00149477	0.803446	0.00220763	0.921444	0.00263282	0.519099	0.00163665	0.488434	0.00141941	0.727628	0.00191563	1.35771	0.00348545	0.945146	0.00246385	0.577855	0.00151817	0.495419	0.00135499	0.619183	0.00160685	0.0300895	0.00041334	0.713403	0.00216676	0.0175587	0.000267207
Chordata	Actinopteri	Gasterosteus_aculeatus_aculeatus	481459	1	0	1.9991	0.00150949	1.96864	0.0016225	0.895133	0.000787239	1	0	1.39118	0.00329402	0.96345	0.00237788	0.361578	0.000831724	0.159303	0.000377255	0.411855	0.00085638	0.880702	0.00207516	0.599018	0.00136121	0.349188	0.000910884	0.196606	0.000491051	0.563326	0.00120817	0.900588	0.00206286	0.702379	0.00163666	0.237436	0.000549884	0.228446	0.00056212	0.478164	0.00108412	0.0346904	0.000467189	0.769947	0.00194834	0.0165825	0.000235883
Chordata	Aves	Gavia_stellata	37040	1	0	0.91994	0.00103642	0.929358	0.00109027	1.0012	0.00115481	1	0	1.37541	0.00472354	0.882357	0.00305987	0.622412	0.00207136	0.404039	0.00130021	0.633487	0.00199472	0.689558	0.00230244	1.0775	0.00364225	0.575104	0.00225769	0.650537	0.00243548	0.710281	0.00217465	1.65298	0.0052918	1.14627	0.00360267	0.779147	0.00249482	0.697707	0.00231771	0.700041	0.00215313	0.0284115	0.000439169	0.616966	0.00226416	0.0180567	0.000353055
Chordata	Crocodylia*	Gavialis_gangeticus	94835	1	0	0.984832	0.000939691	0.995123	0.000927365	0.989276	0.00100254	1	0	1.36307	0.00391493	0.888494	0.00274467	0.59806	0.00181343	0.379015	0.00111325	0.615992	0.00167696	0.708424	0.00208767	1.04821	0.00317749	0.5599	0.00191801	0.616167	0.00202534	0.7119	0.00203547	1.56336	0.0044686	1.08828	0.00306749	0.724301	0.00209794	0.652949	0.00192051	0.665056	0.00183462	0.025604	0.000357023	0.63048	0.00192333	0.0156897	0.000274288
Chordata	Lepidosauria	Gekko_japonicus	146911	1	0	1.21855	0.00108666	1.18427	0.00106465	0.999598	0.000945544	1	0	1.47193	0.00375924	0.912482	0.00241679	0.522857	0.00139992	0.321139	0.000822178	0.548497	0.00134283	0.767964	0.00196695	0.921827	0.00235289	0.521677	0.00154268	0.457049	0.00131462	0.678668	0.00170249	1.45693	0.00367676	0.964454	0.00239819	0.555095	0.00143162	0.537261	0.00142571	0.614746	0.00153572	0.0301633	0.000388331	0.676655	0.00195531	0.0173885	0.000272937
Chordata	Aves	Geospiza_fortis	48883	1	0	1.27164	0.00123836	1.2976	0.00132629	0.956063	0.0010315	1	0	1.49121	0.00439891	0.970037	0.00289587	0.514727	0.00152564	0.284679	0.000804818	0.557839	0.00149576	0.834762	0.00245119	0.910462	0.00269836	0.49777	0.0016723	0.432857	0.00134832	0.709819	0.00195952	1.36444	0.00381405	0.955896	0.00272167	0.501837	0.00146451	0.451698	0.00135028	0.611316	0.00172173	0.0308062	0.000476037	0.725291	0.00241363	0.0167341	0.000318505
Chordata	Amphibia	Geotrypetes_seraphini	260995	1	0	0.868754	0.000713759	0.887594	0.000739125	1.01272	0.000858654	1	0	1.30323	0.00318098	0.854557	0.00220278	0.670837	0.00165127	0.428643	0.001084	0.660575	0.00157148	0.684514	0.00165227	1.10561	0.00276224	0.613928	0.00178487	0.703289	0.00194464	0.697802	0.00165201	1.62152	0.00380549	1.11568	0.00273303	0.799404	0.00198595	0.742631	0.00187409	0.666924	0.00158091	0.024542	0.000283816	0.579299	0.00159946	0.0139856	0.000218326
Chordata	Mammalia	Globicephala_melas	9731	1	0	1.5043	0.00130437	1.45633	0.00131682	0.998359	0.00100324	1	0	1.61304	0.00442541	0.973791	0.00277349	0.493402	0.001316	0.289547	0.000765355	0.528374	0.00132049	0.838498	0.00230424	0.905568	0.00247504	0.487022	0.00150562	0.41323	0.0012199	0.713068	0.00184611	1.39722	0.00351606	0.920013	0.00241485	0.47386	0.00122001	0.458324	0.00118878	0.589164	0.0014801	0.0345958	0.000480637	0.731016	0.00207653	0.0206337	0.000309701
Chordata	Mammalia	Gorilla_gorilla_gorilla	9595	1	0	1.33972	0.00106623	1.27824	0.00107582	1.01764	0.000915094	1	0	1.53215	0.00384628	0.922414	0.00245146	0.520227	0.00134106	0.319124	0.000814586	0.545395	0.00128905	0.769957	0.00198268	0.948155	0.00254399	0.509506	0.00150392	0.465181	0.00131117	0.697078	0.0016521	1.47167	0.0036503	0.944433	0.00236476	0.538092	0.00136841	0.53062	0.00133539	0.597931	0.00143692	0.031702	0.000410847	0.667256	0.00193219	0.0203664	0.000299948
Chordata	Actinopteri	Gouania_willdenowi	441366	1	0	1.37279	0.00105294	1.34077	0.00108503	0.950766	0.000826012	1	0	1.30075	0.00293517	0.895353	0.00216804	0.481324	0.0010605	0.253557	0.000547076	0.516126	0.00106407	0.72787	0.00166778	0.793789	0.00174884	0.461395	0.00118375	0.345081	0.000842604	0.618856	0.00129709	1.17815	0.00254854	0.894672	0.00195285	0.391362	0.000849065	0.389589	0.000861403	0.574957	0.00120922	0.0275012	0.000342341	0.628734	0.00160847	0.0137894	0.000201503
Chordata	Mammalia	Grammomys_surdaster	491861	1	0	1.31462	0.00111972	1.25288	0.00105608	1.02976	0.000947789	1	0	1.46057	0.00381183	0.886144	0.0023413	0.517821	0.00131122	0.307957	0.000773291	0.533382	0.00124195	0.752377	0.0018638	0.919957	0.00230678	0.494391	0.00143499	0.442738	0.00118112	0.680207	0.00164411	1.40788	0.00337624	0.939068	0.00227458	0.51825	0.00129106	0.510394	0.00130491	0.599473	0.00142786	0.029533	0.00039244	0.659844	0.00179099	0.0196908	0.00027447
Chordata	Actinopteri	Gymnodraco_acuticeps	8218	1	0	1.53323	0.00112815	1.50917	0.00115142	0.909907	0.000772599	1	0	1.27302	0.00286073	0.886438	0.00208225	0.427567	0.000931641	0.209278	0.000454268	0.473341	0.00094913	0.778595	0.00170199	0.697208	0.00151106	0.402124	0.00101618	0.281602	0.000665294	0.592722	0.00122731	1.04292	0.00215289	0.797308	0.00168199	0.319873	0.000691126	0.317276	0.000677937	0.522837	0.0010677	0.0328521	0.000387022	0.674366	0.00164231	0.0160792	0.000221461
Chordata	Aves	Haliaeetus_albicilla	8969	1	0	0.892122	0.00095059	0.902091	0.00101247	1.00618	0.00118057	1	0	1.35682	0.00445296	0.868486	0.00295767	0.630245	0.00214218	0.416374	0.00136256	0.640944	0.00194481	0.670596	0.00212272	1.10137	0.00368084	0.581783	0.00225053	0.677274	0.00243002	0.707616	0.00215505	1.67545	0.00514101	1.15811	0.00350948	0.810075	0.00259605	0.727855	0.00243574	0.702698	0.00207489	0.0270034	0.000402227	0.600204	0.00223993	0.0183184	0.000349773
Chordata	Aves	Haliaeetus_leucocephalus	52644	1	0	1.15931	0.00102828	1.15663	0.00108075	0.985051	0.000999225	1	0	1.44624	0.00417787	0.927459	0.00273311	0.547514	0.00148545	0.337662	0.000919446	0.569331	0.00144224	0.763564	0.00212463	0.959192	0.00274847	0.513966	0.00162426	0.50551	0.00148583	0.705186	0.00178957	1.47633	0.00391319	1.01476	0.00268065	0.607739	0.00161369	0.554496	0.00153133	0.640172	0.00167218	0.0283121	0.000401454	0.6819	0.00209257	0.0171669	0.000290777
Chordata	Mammalia	Halichoerus_grypus	9711	1	0	1.51206	0.00127387	1.45943	0.00128894	1.01481	0.000910189	1	0	1.59619	0.00419992	0.961978	0.00266772	0.483205	0.00125607	0.279966	0.000691059	0.508849	0.00121351	0.829761	0.00218287	0.878935	0.00229105	0.474215	0.00141898	0.39788	0.00108956	0.686111	0.00168371	1.35957	0.00337187	0.891184	0.00226773	0.458904	0.0011404	0.445571	0.00115551	0.569196	0.00142926	0.037117	0.000491839	0.714458	0.00201817	0.0205919	0.000294298
Chordata	Actinopteri	Haplochromis_burtoni	8153	1	0	1.31466	0.00101708	1.28874	0.00102889	0.963948	0.000848244	1	0	1.33932	0.00326988	0.908272	0.00229183	0.510674	0.00114859	0.276135	0.000610856	0.542883	0.00116211	0.740464	0.00168917	0.843073	0.00201246	0.468341	0.0012894	0.38481	0.000954458	0.631651	0.0013865	1.25362	0.0027882	0.934558	0.00199764	0.447443	0.000990559	0.440181	0.0010006	0.589624	0.00129162	0.0293203	0.000371729	0.65632	0.00169637	0.0154005	0.000226012
Chordata	Mammalia	Heterocephalus_glaber	10181	1	0	1.44175	0.00117071	1.3902	0.00117755	1.00597	0.000945113	1	0	1.5027	0.00390303	0.913817	0.00259254	0.49094	0.00126292	0.283983	0.000697711	0.51937	0.00127171	0.800681	0.00209016	0.892739	0.00234228	0.486435	0.00147171	0.412838	0.00116009	0.697792	0.00172638	1.34407	0.00333014	0.888568	0.00220765	0.479014	0.00122013	0.460389	0.00113463	0.580406	0.00139841	0.0318511	0.000432174	0.69298	0.00195602	0.0205514	0.000285814
Chordata	Actinopteri	Hippocampus_comes	109280	1	0	1.85468	0.00152742	1.74176	0.00157133	0.948441	0.000887258	1	0	1.41402	0.00351152	0.927204	0.00241076	0.373196	0.000878453	0.182709	0.000422605	0.409898	0.000916996	0.793098	0.00196354	0.635998	0.00156076	0.369489	0.00100666	0.213374	0.000555932	0.543765	0.00119495	0.987125	0.00230011	0.76657	0.00173282	0.279837	0.000640854	0.268594	0.000669518	0.484823	0.00109192	0.0341579	0.000450083	0.680936	0.00182846	0.0140296	0.000222754
Chordata	Actinopteri	Hippoglossus_hippoglossus	8267	1	0	1.67126	0.00131954	1.65163	0.00133729	0.913304	0.000795287	1	0	1.31107	0.00304581	0.921102	0.0022567	0.41503	0.000918971	0.192713	0.000430282	0.46123	0.000977776	0.814134	0.00181669	0.685293	0.00153441	0.391274	0.00106121	0.254013	0.000629275	0.588101	0.00126255	1.0043	0.00217997	0.780845	0.00167907	0.289312	0.000654995	0.288409	0.000659603	0.512773	0.00107589	0.0298391	0.000395654	0.707789	0.00187275	0.0146339	0.000219305
Chordata	Actinopteri	Hippoglossus_stenolepis	195615	1	0	1.66638	0.00132922	1.64556	0.00136577	0.91139	0.000831035	1	0	1.31416	0.00324213	0.919496	0.00221936	0.418401	0.000939155	0.194479	0.000419225	0.463911	0.000994895	0.811536	0.00187046	0.688055	0.00166945	0.39234	0.00103775	0.255603	0.000633478	0.588544	0.00126567	1.0142	0.00230836	0.78428	0.00173522	0.291091	0.000656561	0.289784	0.000666519	0.514833	0.00112645	0.0296547	0.000393503	0.70381	0.00173953	0.0144361	0.00020719
Chordata	Mammalia	Hipposideros_armiger	186990	1	0	1.45952	0.00130194	1.40174	0.00130575	1.00618	0.000999367	1	0	1.54096	0.00425477	0.943103	0.00270174	0.489018	0.00135163	0.284038	0.000733976	0.513594	0.00127773	0.80284	0.00217193	0.889133	0.00239181	0.476212	0.00148523	0.404175	0.00116753	0.688205	0.00179153	1.36473	0.00355287	0.903543	0.00244159	0.470467	0.00125133	0.45655	0.00120188	0.577758	0.0014768	0.0338904	0.000449851	0.698578	0.00211499	0.0198844	0.000297625
Chordata	Aves	Hirundo_rustica	43150	1	0	1.41195	0.00126865	1.44807	0.00139545	0.945045	0.00100329	1	0	1.53845	0.00446069	1.00287	0.00315326	0.488888	0.00142049	0.271055	0.000778608	0.5398	0.00145376	0.885563	0.00249842	0.864741	0.00249356	0.47967	0.00162437	0.399995	0.0012474	0.719342	0.00194908	1.30342	0.00359935	0.909146	0.0025507	0.469896	0.0013244	0.412024	0.0011751	0.58867	0.00162406	0.0331156	0.000517503	0.772214	0.00250892	0.0170209	0.000306277
Chordata	Mammalia	Homo_sapiens	9606	1	0	1.35969	0.00114038	1.2961	0.00111854	1.01538	0.00096491	1	0	1.54386	0.00415684	0.932647	0.002602	0.524097	0.00132627	0.316631	0.000773749	0.549183	0.00132626	0.779121	0.00208315	0.949918	0.00242109	0.508335	0.00159856	0.461902	0.00127023	0.703613	0.0017208	1.48174	0.00352524	0.952814	0.00236868	0.532564	0.00130552	0.526885	0.00133024	0.601742	0.00144245	0.0299355	0.000417974	0.679113	0.00192831	0.0181608	0.000271722
Chordata	Mammalia	Hyaena_hyaena	95912	1	0	1.55167	0.0012634	1.49237	0.00128691	1.00942	0.00097499	1	0	1.59119	0.004303	0.966472	0.00268719	0.474339	0.00124884	0.270418	0.000652163	0.4972	0.00119087	0.847854	0.00220672	0.854843	0.00221683	0.462042	0.00138002	0.379362	0.0010609	0.684276	0.00163934	1.33233	0.00337666	0.878613	0.00221576	0.444937	0.00111683	0.428482	0.00109865	0.56693	0.00141475	0.0356135	0.000469444	0.730145	0.00213144	0.0202619	0.000299491
Chordata	Mammalia	Hylobates_moloch	81572	1	0	1.36055	0.00104314	1.29983	0.00111292	1.01783	0.000885416	1	0	1.55237	0.00406377	0.930951	0.00260612	0.518768	0.00131972	0.316376	0.000793991	0.540592	0.00130056	0.779531	0.00208141	0.944087	0.00246063	0.505238	0.00146067	0.458217	0.00129018	0.697533	0.0016499	1.46648	0.00352592	0.943964	0.00231857	0.531682	0.0013521	0.521341	0.00136465	0.597418	0.00145988	0.0341652	0.000417951	0.673091	0.00192311	0.0206229	0.000286321
Chordata	Actinopteri	Ictalurus_punctatus	7998	1	0	1.29028	0.00102886	1.32509	0.00104865	0.985801	0.000851703	1	0	1.35277	0.00303186	0.945903	0.00221128	0.531662	0.00122951	0.278027	0.000611151	0.540862	0.00113769	0.760621	0.00170574	0.85886	0.00198149	0.505137	0.0012825	0.392892	0.000989484	0.637983	0.00139938	1.24424	0.00273355	0.930525	0.00198211	0.445119	0.00100809	0.40985	0.000948856	0.584225	0.00121735	0.0321067	0.000377374	0.677164	0.00166393	0.0138668	0.000204981
Chordata	Mammalia	Ictidomys_tridecemlineatus	43179	1	0	1.33099	0.00107592	1.24889	0.00110647	1.0374	0.000982933	1	0	1.49869	0.00398232	0.901857	0.00249418	0.517324	0.00134624	0.316006	0.000762032	0.533223	0.00126536	0.758235	0.00191925	0.94258	0.00238411	0.494637	0.00144601	0.454472	0.00124884	0.684306	0.00167024	1.46771	0.00353992	0.942438	0.00226128	0.528954	0.00132241	0.535643	0.00133048	0.599507	0.00146031	0.0308002	0.000391417	0.648591	0.00182718	0.020061	0.00028697
Chordata	Mammalia	Jaculus_jaculus	51337	1	0	1.43178	0.00120749	1.37108	0.00122195	1.02298	0.0010049	1	0	1.537	0.0041845	0.924473	0.00264579	0.498529	0.00133764	0.291352	0.000761879	0.519001	0.001315	0.785841	0.00211991	0.90254	0.00243468	0.488527	0.0014618	0.412036	0.00115803	0.683107	0.00170102	1.38344	0.00356265	0.924731	0.00242615	0.48382	0.00126996	0.468937	0.00127508	0.586578	0.00146042	0.0312755	0.000417334	0.688269	0.00195224	0.0201725	0.000299388
Chordata	Actinopteri	Kryptolebias_marmoratus	37003	1	0	1.59213	0.00123039	1.57185	0.00124203	0.940551	0.000818775	1	0	1.43808	0.00342582	0.981688	0.00243834	0.448548	0.00106672	0.219355	0.000523256	0.500918	0.00107185	0.825703	0.00194746	0.756494	0.00173811	0.417463	0.00111054	0.292329	0.000739307	0.623285	0.0014268	1.11909	0.00246279	0.849743	0.0019517	0.336247	0.00079807	0.325922	0.000772681	0.547631	0.00122744	0.0334827	0.000422706	0.714776	0.00190782	0.0137271	0.000218343
Chordata	Actinopteri	Labrus_bergylta	56723	1	0	1.48639	0.00113286	1.45846	0.0011379	0.92724	0.000779851	1	0	1.30663	0.00312356	0.903496	0.00222071	0.446989	0.00100625	0.225008	0.000504115	0.493039	0.00103626	0.766006	0.00174165	0.741678	0.00173963	0.413612	0.00109502	0.30089	0.000739061	0.606939	0.00128488	1.10338	0.00243938	0.844192	0.00187426	0.345852	0.000769998	0.34877	0.000787945	0.546052	0.00117517	0.0312836	0.000375774	0.673431	0.00171686	0.0145929	0.000216204
Chordata	Lepidosauria	Lacerta_agilis	80427	1	0	1.1869	0.000963188	1.14927	0.000959527	0.991756	0.000882639	1	0	1.42873	0.00364278	0.890092	0.0023405	0.52132	0.00130923	0.321837	0.000775499	0.553338	0.00129154	0.752065	0.0018743	0.918365	0.00229738	0.513095	0.00140933	0.468024	0.00124112	0.673375	0.00154115	1.44563	0.00346911	0.955169	0.00224998	0.576971	0.00139538	0.554809	0.00140216	0.606946	0.00139743	0.0284826	0.000361607	0.65614	0.00176118	0.0171584	0.00025346
Chordata	Mammalia	Lagenorhynchus_obliquidens	90247	1	0	1.49673	0.00122754	1.45006	0.00128376	0.998344	0.000955816	1	0	1.60948	0.00448823	0.973178	0.00288217	0.494004	0.00133749	0.288767	0.000750356	0.527592	0.00127939	0.836359	0.00225177	0.904762	0.00240434	0.48664	0.00146982	0.412902	0.00118097	0.711549	0.00175717	1.39826	0.00368499	0.921145	0.0023659	0.474166	0.00123659	0.457804	0.00123433	0.589539	0.00144499	0.0343514	0.000488107	0.729231	0.00214453	0.0208084	0.000319448
Chordata	Actinopteri	Larimichthys_crocea	215358	1	0	1.47622	0.00111814	1.42791	0.00112406	0.9254	0.000794961	1	0	1.28788	0.00303024	0.887377	0.00223727	0.455072	0.00104117	0.229664	0.000513664	0.491083	0.00103154	0.759993	0.00178481	0.744871	0.00174995	0.415792	0.00109563	0.308	0.000789909	0.60039	0.00131183	1.11424	0.00244496	0.852651	0.00183282	0.357578	0.00080672	0.36042	0.000800912	0.554122	0.00120242	0.0286773	0.000357121	0.673369	0.0017049	0.0143766	0.000207517
Chordata	Actinopteri	Lates_calcarifer	8187	1	0	1.42616	0.00106609	1.39214	0.00112368	0.941709	0.000798624	1	0	1.30487	0.00286866	0.901853	0.00203161	0.482314	0.00105215	0.247257	0.000511761	0.513825	0.000995501	0.766146	0.00170467	0.790258	0.00170092	0.435391	0.00110436	0.335546	0.000766087	0.622631	0.00128726	1.167	0.00241987	0.884595	0.00176853	0.385595	0.0008089	0.388368	0.000850165	0.573946	0.00116358	0.0286505	0.000360277	0.680805	0.00167559	0.0147724	0.000210951
Chordata	Coelacanths*	Latimeria_chalumnae	7897	1	0	0.87046	0.000743199	0.914429	0.000799434	0.991974	0.000902461	1	0	1.3598	0.00356943	0.920296	0.00248463	0.682413	0.00181049	0.420397	0.00111759	0.676157	0.00164001	0.702535	0.00177491	1.12767	0.00319326	0.613001	0.0018917	0.714129	0.00211644	0.72406	0.00180175	1.63263	0.00424212	1.1447	0.002881	0.798022	0.00209613	0.730288	0.00199853	0.712819	0.00178285	0.0321893	0.00036353	0.628744	0.00177627	0.0166011	0.000253454
Chordata	Aves	Lepidothrix_coronata	321398	1	0	1.32537	0.00123008	1.35145	0.00122443	0.947577	0.000964531	1	0	1.48993	0.00438427	0.979391	0.00290945	0.506533	0.00143421	0.286827	0.000791527	0.548907	0.00146439	0.84367	0.00248341	0.884432	0.00249831	0.489888	0.00163129	0.435569	0.00136253	0.719456	0.00191345	1.34031	0.00365572	0.938717	0.00265524	0.497799	0.00140966	0.450418	0.00128823	0.605821	0.00158334	0.030781	0.000461911	0.743768	0.00226698	0.0170251	0.000291417
Chordata	Actinopteri	Lepisosteus_oculatus	7918	1	0	1.53337	0.00127338	1.6296	0.00147756	0.931244	0.000912284	1	0	1.50455	0.00413727	1.04258	0.00286164	0.478607	0.00125964	0.231546	0.000573163	0.522763	0.00126522	0.944302	0.00238736	0.808997	0.00208728	0.452407	0.00134458	0.333237	0.000918084	0.68986	0.00167902	1.14105	0.00279029	0.854744	0.00206738	0.366883	0.00090697	0.329303	0.000865609	0.559533	0.00132101	0.0372277	0.000531748	0.826713	0.00239128	0.0180875	0.000286353
Chordata	Mammalia	Leptonychotes_weddellii	9713	1	0	1.46981	0.00132487	1.41794	0.00126935	1.02164	0.000987549	1	0	1.579	0.00423867	0.951882	0.00279553	0.486279	0.00134652	0.282023	0.000760131	0.510985	0.00131534	0.813499	0.00223418	0.889915	0.00239766	0.47962	0.00150205	0.403157	0.00120201	0.682452	0.00182255	1.37791	0.00351215	0.900628	0.00243996	0.462575	0.00124058	0.454797	0.0012458	0.573159	0.00148582	0.0388572	0.000490839	0.70068	0.00211626	0.0229556	0.000319022
Chordata	Aves	Leptosomus_discolor	188344	1	0	1.02959	0.00110671	1.04114	0.00116223	0.99072	0.00114642	1	0	1.43566	0.00478269	0.92141	0.00317679	0.590307	0.00191354	0.363613	0.00112625	0.607153	0.00182969	0.738596	0.00234887	1.0215	0.00339812	0.548643	0.00197999	0.566703	0.002005	0.713859	0.00214114	1.5595	0.00486331	1.09074	0.00335779	0.678088	0.00210844	0.610704	0.00204665	0.679874	0.00201834	0.0300753	0.000459616	0.664218	0.00244653	0.0185954	0.000354531
Chordata	Mammalia	Lipotes_vexillifer	118797	1	0	1.54004	0.00130004	1.48318	0.0013155	1.01081	0.00102311	1	0	1.61585	0.00460384	0.974838	0.00281815	0.481417	0.00127981	0.276238	0.000713311	0.504353	0.00126183	0.845704	0.00228069	0.887378	0.00249379	0.471689	0.00147137	0.384093	0.00110638	0.692208	0.00174097	1.37731	0.0035512	0.91372	0.00242112	0.459543	0.00119125	0.441606	0.00118764	0.581212	0.00150284	0.0363258	0.000489474	0.726738	0.00218451	0.020603	0.000316475
Chordata	Aves	Lonchura_striata_domestica	299123	1	0	1.4191	0.00127059	1.45249	0.0013506	0.949979	0.000973563	1	0	1.52819	0.00443597	0.995957	0.00299839	0.47857	0.00135517	0.270209	0.000762652	0.530429	0.00142397	0.879215	0.00249439	0.858508	0.00249919	0.47588	0.00156057	0.398681	0.00125036	0.711976	0.00200299	1.29259	0.00358197	0.89966	0.0024468	0.468952	0.00128723	0.411905	0.00115718	0.578107	0.00157362	0.0326046	0.000487829	0.764844	0.00242614	0.016754	0.000285426
Chordata	Mammalia	Lontra_canadensis	76717	1	0	1.53162	0.00126994	1.47451	0.00128098	1.01685	0.000940896	1	0	1.59726	0.00433847	0.963972	0.00273308	0.480861	0.00124851	0.274421	0.000707417	0.504089	0.00124276	0.838221	0.00219832	0.869346	0.00226965	0.466764	0.00134357	0.387318	0.00108706	0.683205	0.00169716	1.35255	0.00336617	0.88879	0.00224456	0.448491	0.00115965	0.436178	0.00114694	0.567753	0.00140666	0.0345393	0.00046519	0.72124	0.00209986	0.0198286	0.000291765
Chordata	Mammalia	Loxodonta_africana	9785	1	0	1.36666	0.00109004	1.28803	0.00114104	1.03454	0.000923191	1	0	1.46603	0.00396823	0.889935	0.00257165	0.504614	0.00133436	0.296155	0.000751774	0.516447	0.00125899	0.774035	0.00204598	0.88562	0.00226843	0.48018	0.00147391	0.423563	0.00120025	0.673389	0.00161987	1.37838	0.00338993	0.888154	0.00225982	0.497499	0.00125703	0.498576	0.00128591	0.588861	0.00142858	0.0330818	0.000425077	0.662408	0.00187464	0.0202629	0.00028922
Chordata	Mammalia	Lynx_canadensis	61383	1	0	1.49615	0.00124619	1.43035	0.00124238	1.01223	0.000979149	1	0	1.58018	0.00414115	0.957387	0.00260914	0.491227	0.00124806	0.284693	0.000703368	0.509933	0.00122155	0.83089	0.00211947	0.877417	0.00225175	0.474781	0.0014132	0.400784	0.00109104	0.689167	0.00163328	1.37379	0.00331824	0.903225	0.00218126	0.467353	0.00116211	0.459331	0.00116203	0.583993	0.00140017	0.0343761	0.000464639	0.715712	0.00199228	0.0202541	0.000292122
Chordata	Mammalia	Macaca_fascicularis	9541	1	0	1.35722	0.00108192	1.29479	0.00111091	1.02062	0.00097731	1	0	1.54315	0.00415369	0.929869	0.00256038	0.525317	0.00137834	0.318991	0.000799574	0.545911	0.00133556	0.776528	0.00202804	0.949575	0.00252907	0.510424	0.00152295	0.462524	0.00129063	0.699483	0.00166467	1.47422	0.00376003	0.945693	0.00237973	0.530149	0.00136485	0.527625	0.0014062	0.60113	0.00146647	0.0319708	0.000423907	0.673958	0.0019222	0.0199813	0.000286751
Chordata	Mammalia	Macaca_mulatta	9544	1	0	1.36847	0.00110787	1.30564	0.00109957	1.01824	0.000933206	1	0	1.54308	0.00415243	0.93118	0.00249079	0.527249	0.00131305	0.318033	0.00077478	0.5459	0.00126406	0.779201	0.00200856	0.946873	0.00240883	0.508099	0.00139784	0.462003	0.00121102	0.700253	0.00157197	1.46997	0.00350991	0.941672	0.00222821	0.530576	0.00126493	0.5254	0.00127644	0.599991	0.00136195	0.0320838	0.000435213	0.676664	0.00187874	0.0198808	0.000284566
Chordata	Mammalia	Macaca_nemestrina	9545	1	0	1.35945	0.00112148	1.29818	0.00109276	1.01843	0.00091378	1	0	1.53219	0.00412042	0.927529	0.00260454	0.524488	0.00135307	0.320232	0.000787265	0.547369	0.00128202	0.777273	0.00195877	0.945797	0.00244143	0.509435	0.00147761	0.464255	0.00131562	0.702541	0.00171539	1.46258	0.00348377	0.941383	0.002311	0.532805	0.00130048	0.528176	0.00132573	0.600662	0.00141266	0.0329235	0.000429593	0.67363	0.00190016	0.0205072	0.000294814
Chordata	Aves	Manacus_vitellinus	328815	1	0	1.20331	0.00112595	1.21944	0.00119512	0.955984	0.00103583	1	0	1.4524	0.00446541	0.951663	0.00307164	0.535429	0.0016579	0.311767	0.000905219	0.57206	0.00163344	0.803699	0.00247509	0.929162	0.0028727	0.509304	0.00179695	0.47239	0.00159278	0.71849	0.00205532	1.4071	0.00396573	0.985035	0.00290401	0.547244	0.00159479	0.499693	0.00149786	0.633777	0.0017443	0.0289854	0.000438689	0.706318	0.00236799	0.0171722	0.000297692
Chordata	Mammalia	Mandrillus_leucophaeus	9568	1	0	1.32389	0.00108545	1.26075	0.00113405	1.02302	0.00102161	1	0	1.52754	0.0042153	0.923882	0.00259856	0.528075	0.00136188	0.32057	0.000811038	0.545636	0.00132415	0.768485	0.00198478	0.954978	0.00257895	0.509917	0.00155425	0.463526	0.00129268	0.697013	0.00171694	1.48265	0.0038233	0.956561	0.00243632	0.533197	0.00136752	0.534362	0.00145185	0.608603	0.00155728	0.0321894	0.000429892	0.66561	0.00193266	0.0207459	0.000291929
Chordata	Mammalia	Manis_javanica	9974	1	0	1.43999	0.00118687	1.38481	0.00120582	1.01258	0.000957765	1	0	1.50817	0.00395467	0.916341	0.00264708	0.496516	0.00132178	0.297055	0.000779352	0.524029	0.00132636	0.797588	0.00212327	0.901061	0.00235795	0.490359	0.00150195	0.428812	0.00125234	0.701452	0.00177825	1.36212	0.00341853	0.897442	0.0023813	0.499349	0.00127557	0.481729	0.00124873	0.588016	0.00149729	0.0344278	0.000445689	0.689625	0.00204905	0.021693	0.000293953
Chordata	Mammalia	Manis_pentadactyla	143292	1	0	1.43582	0.00119363	1.3785	0.0011952	1.01171	0.000977203	1	0	1.50525	0.00392693	0.915162	0.0024746	0.494801	0.00127871	0.295704	0.000720782	0.52125	0.00122853	0.797213	0.00197789	0.895386	0.00234668	0.486715	0.00144402	0.425839	0.00115117	0.698664	0.00166721	1.3625	0.0032548	0.898103	0.00224231	0.498175	0.0012015	0.480418	0.00123986	0.587765	0.00143292	0.033767	0.000419268	0.690415	0.00199781	0.0207771	0.00029287
Chordata	Mammalia	Marmota_flaviventris	93162	1	0	1.35282	0.00110274	1.27644	0.00104238	1.0383	0.000977594	1	0	1.5108	0.00393757	0.913869	0.00243922	0.509969	0.0012823	0.309347	0.000734393	0.524747	0.00121988	0.769242	0.0019348	0.933568	0.00238022	0.487899	0.00142271	0.443208	0.0012099	0.682531	0.00159305	1.45637	0.00346024	0.939795	0.00224618	0.52154	0.00126643	0.521568	0.00126976	0.593293	0.00138444	0.0306449	0.000389662	0.659698	0.00180224	0.0197301	0.000286433
Chordata	Mammalia	Marmota_marmota_marmota	9994	1	0	1.29372	0.00106498	1.21616	0.00101287	1.04838	0.000978489	1	0	1.49847	0.00394387	0.916297	0.00244882	0.531843	0.00140186	0.324468	0.00083572	0.539165	0.00132294	0.76018	0.00192376	0.959413	0.00247911	0.501332	0.00145587	0.468295	0.00133007	0.685813	0.00174079	1.49276	0.00356941	0.966576	0.0024385	0.547481	0.00141621	0.555828	0.00142112	0.608406	0.0014932	0.0303559	0.00040291	0.648131	0.001828	0.0198568	0.000277563
Chordata	Actinopteri	Mastacembelus_armatus	205130	1	0	1.28254	0.00102771	1.2592	0.00100782	0.974055	0.000817226	1	0	1.30225	0.00304032	0.892006	0.00211614	0.530229	0.00114054	0.282923	0.000622347	0.545647	0.00113051	0.728615	0.00161828	0.872337	0.00189623	0.4818	0.00124892	0.40367	0.000971992	0.635624	0.00134262	1.24867	0.00262669	0.948601	0.00205869	0.458519	0.000997369	0.45776	0.00107186	0.601412	0.00128318	0.0261526	0.000331084	0.649097	0.00160822	0.0146977	0.000211533
Chordata	Mammalia	Mastomys_coucha	35658	1	0	1.31647	0.00105858	1.25873	0.00110089	1.02643	0.000961717	1	0	1.46313	0.00377106	0.88734	0.0024392	0.520441	0.00131711	0.312951	0.000778707	0.542138	0.00124737	0.751648	0.001872	0.931033	0.00241725	0.500218	0.00147026	0.455151	0.00124113	0.686671	0.00159727	1.41866	0.00350999	0.942291	0.00228173	0.529114	0.00125402	0.515803	0.00132852	0.599379	0.00144051	0.0286274	0.00037815	0.656079	0.00184951	0.0190947	0.000271384
Chordata	Testudines*	Mauremys_reevesii	260615	1	0	1.19691	0.000911168	1.21043	0.00101457	0.943826	0.000793087	1	0	1.35552	0.00332262	0.908241	0.0023401	0.543097	0.00128735	0.316722	0.000752993	0.571782	0.00127505	0.821507	0.00189792	0.91446	0.00215469	0.523579	0.00144268	0.47078	0.0012316	0.72776	0.00162226	1.34614	0.00306537	0.926363	0.00218659	0.550456	0.00132572	0.509583	0.00124161	0.618733	0.00137476	0.0311928	0.000368696	0.714247	0.0019123	0.0174978	0.000246703
Chordata	Actinopteri	Maylandia_zebra	106582	1	0	1.29462	0.000904947	1.27307	0.000938144	0.960448	0.000749432	1	0	1.35292	0.00291879	0.912764	0.0020424	0.523025	0.0010949	0.281659	0.000579808	0.548766	0.00106624	0.747074	0.00156785	0.853478	0.00180136	0.476369	0.00117059	0.391621	0.000876509	0.642372	0.00127432	1.26781	0.00264031	0.951996	0.00195208	0.458299	0.000928679	0.447714	0.000945885	0.60282	0.00120952	0.0290841	0.000320729	0.663465	0.00157637	0.0151301	0.000204241
Chordata	Actinopteri	Megalops_cyprinoides	118141	1	0	2.11433	0.00162445	2.19263	0.00176331	0.882451	0.000796567	1	0	1.43795	0.00313367	0.996865	0.00239967	0.350789	0.000742849	0.137612	0.000298224	0.391137	0.000776968	0.992731	0.00210902	0.586452	0.00125862	0.336492	0.000855147	0.183359	0.000442632	0.564806	0.00116098	0.851209	0.00174255	0.648218	0.00136106	0.204068	0.000445365	0.188193	0.000420982	0.443675	0.000907223	0.0393549	0.000508792	0.860712	0.00199495	0.0170604	0.00021752
Chordata	Actinopteri	Melanotaenia_boesemani	1250792	1	0	1.23631	0.000890389	1.19837	0.000962187	0.976935	0.000816325	1	0	1.29171	0.00287495	0.86465	0.00201264	0.522396	0.00108899	0.296255	0.000615555	0.549366	0.00105908	0.693285	0.00146891	0.870297	0.00182872	0.479057	0.0012159	0.414986	0.000946569	0.626559	0.00125735	1.28588	0.00264654	0.96612	0.00193603	0.478978	0.00100319	0.481948	0.00103824	0.600205	0.00120337	0.0260181	0.000302764	0.609373	0.00147832	0.0142637	0.000196885
Chordata	Aves	Meleagris_gallopavo	9103	1	0	1.10116	0.00104993	1.12787	0.0011131	0.980366	0.00104886	1	0	1.39457	0.00409649	0.918063	0.00280742	0.56629	0.00158922	0.348871	0.000937434	0.601875	0.00157074	0.754233	0.00217444	0.987791	0.0028776	0.545391	0.00175169	0.540382	0.00164442	0.719634	0.00193893	1.4679	0.00396954	1.01974	0.00277771	0.636293	0.00169509	0.560542	0.00158407	0.649939	0.00176103	0.0313327	0.000422951	0.669446	0.0020388	0.0195568	0.000327826
Chordata	Aves	Melopsittacus_undulatus	13146	1	0	1.21265	0.00107565	1.24502	0.00115878	0.976893	0.000966481	1	0	1.42489	0.00383508	0.930681	0.00259648	0.533602	0.00146556	0.316981	0.000844194	0.563999	0.00140807	0.786609	0.00223025	0.933821	0.00253807	0.515915	0.00160346	0.492086	0.00146096	0.711486	0.00176771	1.38836	0.00350244	0.966978	0.00247072	0.570091	0.00149276	0.504793	0.00133958	0.613955	0.00153072	0.0293015	0.000410771	0.701454	0.00213452	0.016298	0.000279407
Chordata	Mammalia	Meriones_unguiculatus	10047	1	0	1.46595	0.00118729	1.41322	0.00118937	1.00495	0.000938144	1	0	1.52232	0.00418931	0.92178	0.00258164	0.48407	0.0012802	0.277127	0.000702477	0.514845	0.00119714	0.798979	0.00201389	0.875724	0.00231167	0.473107	0.00139419	0.392261	0.0010894	0.686893	0.00166715	1.33446	0.003429	0.890471	0.00226121	0.462301	0.00113247	0.43788	0.00114964	0.577071	0.00142774	0.0322656	0.000439507	0.703866	0.0020275	0.0208366	0.000295716
Chordata	Aves	Merops_nubicus	57421	1	0	1.08111	0.00126455	1.09038	0.00125352	0.969853	0.00122441	1	0	1.44211	0.00485755	0.927681	0.00328187	0.563349	0.00187785	0.335295	0.0011369	0.590076	0.0018483	0.764773	0.00249182	0.979305	0.00337104	0.532573	0.00207992	0.514309	0.00185057	0.721486	0.00233743	1.50783	0.00494504	1.0502	0.00341927	0.619841	0.00210147	0.556048	0.00187822	0.668238	0.00214071	0.0297045	0.000514425	0.689159	0.00255833	0.0190209	0.000387554
Chordata	Aves	Mesitornis_unicolor	54374	1	0	1.09258	0.00117299	1.10217	0.00125465	0.977797	0.00116694	1	0	1.42891	0.00466548	0.927184	0.0031371	0.559575	0.00185373	0.33389	0.0010956	0.585449	0.00187474	0.758679	0.00248767	0.974123	0.00323259	0.527267	0.00203496	0.509858	0.00185965	0.704954	0.00225783	1.47946	0.00450468	1.03928	0.00323034	0.615542	0.00201021	0.550958	0.0018596	0.652611	0.00202524	0.0316384	0.00048898	0.680289	0.00261536	0.0186256	0.00036876
Chordata	Mammalia	Mesocricetus_auratus	10036	1	0	1.35953	0.00110529	1.29712	0.00106812	1.01647	0.000920409	1	0	1.46057	0.00368392	0.886895	0.00239912	0.511799	0.00126742	0.299611	0.000686917	0.53023	0.00119654	0.757033	0.0018291	0.905189	0.00225628	0.489998	0.00138298	0.430715	0.00112482	0.679702	0.00156564	1.37581	0.00325238	0.923329	0.00223274	0.503276	0.00119251	0.492659	0.00118143	0.593744	0.00135298	0.0302026	0.000386643	0.665904	0.00181119	0.0197205	0.000264006
Chordata	Amphibia	Microcaecilia_unicolor	1415580	1	0	0.875676	0.000685407	0.905585	0.000755628	1.00131	0.000837092	1	0	1.30275	0.00318372	0.857624	0.00211326	0.669426	0.00156654	0.416587	0.000953926	0.660857	0.00143218	0.692849	0.00158033	1.09289	0.00269401	0.619714	0.00174017	0.689752	0.00181637	0.705594	0.00156642	1.57987	0.00351221	1.10436	0.00250492	0.768799	0.00176261	0.715904	0.00167773	0.673211	0.0014573	0.0260222	0.000301697	0.590668	0.00150792	0.0145748	0.000221696
Chordata	Mammalia	Microcebus_murinus	30608	1	0	1.47722	0.00118343	1.41221	0.00126846	0.995673	0.00092674	1	0	1.54974	0.00412863	0.945169	0.00258021	0.486055	0.00129914	0.285624	0.000717336	0.516497	0.00122329	0.824488	0.00217093	0.876191	0.00219232	0.473771	0.00142127	0.40376	0.00110522	0.6955	0.00166593	1.35957	0.00333612	0.896013	0.00216167	0.473902	0.00116037	0.460414	0.00116636	0.585294	0.00141581	0.0336569	0.000471641	0.712545	0.00206657	0.0199019	0.000292643
Chordata	Actinopteri	Micropterus_salmoides	27706	1	0	1.39564	0.00100182	1.36083	0.00098864	0.943133	0.000753443	1	0	1.31278	0.00286692	0.904361	0.00202335	0.498074	0.00105665	0.25427	0.000533658	0.52123	0.00102744	0.753783	0.00159854	0.80213	0.00173372	0.445789	0.00109725	0.346425	0.000829897	0.628385	0.00125199	1.18252	0.00243021	0.893899	0.00181607	0.400537	0.000848627	0.402738	0.000883095	0.581145	0.00113902	0.0291548	0.000338547	0.672123	0.00159108	0.0161926	0.000218641
Chordata	Mammalia	Microtus_ochrogaster	79684	1	0	1.40619	0.0011322	1.34025	0.00112602	1.02621	0.000961173	1	0	1.50782	0.00387864	0.912385	0.0024277	0.501276	0.00127269	0.290115	0.000720517	0.520894	0.00122796	0.775047	0.00196981	0.897695	0.00223475	0.477773	0.00135245	0.410332	0.00110681	0.677526	0.00157788	1.37835	0.0033814	0.918118	0.00216031	0.482338	0.0012112	0.470294	0.00120941	0.586839	0.00139277	0.0297969	0.000415726	0.6797	0.00184561	0.0199585	0.00028411
Chordata	Mammalia	Microtus_oregoni	111838	1	0	1.37463	0.00103335	1.30637	0.00101529	1.03092	0.000846145	1	0	1.5247	0.00375375	0.910914	0.00234084	0.513455	0.00123788	0.29933	0.000676476	0.523794	0.00115263	0.76643	0.00175877	0.911534	0.00216635	0.487444	0.00135324	0.42389	0.00107329	0.672049	0.00147153	1.40122	0.00306379	0.931719	0.00215142	0.500999	0.00113635	0.491006	0.00110609	0.592006	0.00133385	0.0320668	0.000380872	0.672905	0.00172282	0.0203394	0.000258656
Chordata	Mammalia	Miniopterus_natalensis	291302	1	0	1.49993	0.00134714	1.44595	0.00135658	1.0034	0.000998599	1	0	1.5821	0.0042614	0.964987	0.00275716	0.484615	0.00130811	0.269991	0.000727168	0.50866	0.00130791	0.832966	0.00228471	0.883467	0.00244987	0.471943	0.00142246	0.381263	0.00111103	0.691923	0.00178281	1.35043	0.00350612	0.9024	0.00229558	0.441003	0.00119664	0.42978	0.00120552	0.577899	0.00149491	0.0318179	0.000454614	0.722447	0.00210966	0.0200797	0.000302476
Chordata	Mammalia	Mirounga_leonina	9715	1	0	1.48974	0.00128237	1.43965	0.00129339	1.01668	0.000970191	1	0	1.60246	0.00432354	0.966204	0.002876	0.485374	0.00126466	0.28165	0.000740928	0.509772	0.00128228	0.827379	0.002181	0.889469	0.0024104	0.477524	0.00145275	0.402275	0.00115068	0.686936	0.00172441	1.37887	0.00353922	0.906521	0.00228077	0.465678	0.00123326	0.451361	0.00116423	0.571288	0.00140756	0.0339425	0.000478709	0.71353	0.00206473	0.0197323	0.000292568
Chordata	Mammalia	Molossus_molossus	27622	1	0	1.50851	0.00127914	1.45789	0.00127517	1.00107	0.000960251	1	0	1.57716	0.00435632	0.960204	0.00270607	0.482675	0.00127025	0.270487	0.000675679	0.507692	0.00121657	0.83081	0.00216485	0.878331	0.0022801	0.473574	0.0014321	0.385283	0.00108894	0.689719	0.00162641	1.34061	0.00338027	0.895561	0.0022694	0.446107	0.00113248	0.429746	0.00110757	0.575434	0.00145054	0.0332241	0.000467255	0.720522	0.00206613	0.0203804	0.000295948
Chordata	Aves	Molothrus_ater	84834	1	0	1.47551	0.00131934	1.50752	0.0014178	0.941973	0.000946157	1	0	1.53357	0.00413675	0.99747	0.00284299	0.469274	0.0012225	0.257125	0.000670126	0.524898	0.00123276	0.895744	0.00239946	0.842839	0.00223348	0.465686	0.00141906	0.381306	0.00107279	0.71321	0.00172465	1.26696	0.00314285	0.875421	0.00220435	0.445393	0.00114566	0.390999	0.00105402	0.57102	0.00139874	0.0335813	0.00049804	0.775211	0.00230483	0.0169016	0.000301696
Chordata	Mammalia	Monodelphis_domestica	13616	1	0	1.09318	0.000842075	0.997723	0.0008443	1.07131	0.000934703	1	0	1.44535	0.00366569	0.856503	0.00225842	0.574268	0.00148053	0.397006	0.000944283	0.578832	0.00133736	0.691059	0.00170493	1.03964	0.00265335	0.539149	0.00156305	0.58642	0.00159212	0.665476	0.00156528	1.68215	0.00396553	1.03294	0.0024935	0.679613	0.0016216	0.748846	0.00190409	0.625512	0.00152458	0.0265944	0.000316317	0.576939	0.00161471	0.0174346	0.000258902
Chordata	Mammalia	Monodon_monoceros	40151	1	0	1.49831	0.00129699	1.45033	0.00131227	0.999786	0.000987589	1	0	1.61299	0.00434953	0.969705	0.00272883	0.493125	0.00122878	0.28765	0.000708131	0.527356	0.0012546	0.834187	0.00226983	0.904192	0.00239055	0.487618	0.0014616	0.411881	0.00109654	0.710114	0.00171184	1.39902	0.00344218	0.919996	0.002201	0.47253	0.00116672	0.458004	0.00114921	0.589638	0.00141234	0.0339872	0.000470066	0.728511	0.00211775	0.0208738	0.000314463
Chordata	Actinopteri	Monopterus_albus	43700	1	0	1.31442	0.000981431	1.30257	0.0010566	0.975803	0.000888675	1	0	1.29523	0.00321494	0.878829	0.00223278	0.509207	0.00119636	0.271498	0.000636992	0.532434	0.00117808	0.727914	0.00176809	0.854672	0.00209263	0.484814	0.00137962	0.384723	0.00101257	0.628119	0.00145659	1.21518	0.00284897	0.918037	0.00210948	0.436661	0.00105569	0.429797	0.00107711	0.576886	0.00133681	0.0270132	0.000351178	0.650301	0.00173994	0.0154618	0.000230689
Chordata	Actinopteri	Morone_saxatilis	34816	1	0	1.48622	0.00127492	1.43988	0.00127398	0.940276	0.000877203	1	0	1.31498	0.00334307	0.89914	0.00231713	0.455801	0.00110707	0.23218	0.000583951	0.491096	0.00111392	0.761646	0.00185802	0.757407	0.00188582	0.418258	0.00118445	0.312251	0.00084686	0.601569	0.0014214	1.13271	0.00270256	0.851178	0.00200124	0.361096	0.00087626	0.365938	0.000916697	0.550828	0.00129087	0.0313774	0.000387728	0.677664	0.00185513	0.0155519	0.000242742
Chordata	Aves	Motacilla_alba_alba	1094192	1	0	1.4292	0.00127965	1.46334	0.00139133	0.945562	0.000947691	1	0	1.53396	0.00433852	0.997258	0.00302485	0.485631	0.00138021	0.274514	0.000742258	0.542299	0.00142787	0.880869	0.00240031	0.862703	0.00241816	0.476744	0.00153123	0.406074	0.00121499	0.718266	0.00187524	1.29468	0.00350267	0.895787	0.00245242	0.476565	0.0012664	0.4169	0.00117076	0.583389	0.00155617	0.0324374	0.000470685	0.764521	0.00238401	0.0169479	0.000287682
Chordata	Mammalia	Mus_caroli	10089	1	0	1.34628	0.00109261	1.28734	0.00110786	1.02385	0.00092879	1	0	1.46141	0.00395924	0.890716	0.00247286	0.511052	0.00134423	0.299221	0.000728423	0.530475	0.00129539	0.763301	0.00190387	0.906682	0.00242187	0.48901	0.00145466	0.431392	0.00123707	0.680567	0.00164954	1.37864	0.00345795	0.920386	0.00223507	0.50538	0.00127756	0.492121	0.00125308	0.590423	0.00136831	0.0297522	0.000396232	0.667257	0.00185242	0.0193883	0.000273262
Chordata	Mammalia	Mus_musculus	10090	1	0	1.32916	0.00102763	1.26946	0.00103049	1.02012	0.000888089	1	0	1.4615	0.00364539	0.89088	0.00227596	0.519182	0.00127073	0.305993	0.000745134	0.537675	0.00124666	0.757791	0.00184635	0.920146	0.00227106	0.501155	0.00140618	0.441094	0.00116161	0.683576	0.00152537	1.38736	0.00330156	0.927211	0.00219376	0.513097	0.00124169	0.504389	0.00123569	0.595898	0.00138326	0.0302506	0.000380134	0.666495	0.00179805	0.0187148	0.000269262
Chordata	Mammalia	Mus_pahari	10093	1	0	1.36487	0.00113931	1.3077	0.00112938	1.02289	0.000959403	1	0	1.47093	0.0037523	0.898719	0.00240154	0.507737	0.00125852	0.295838	0.000713604	0.527583	0.00119836	0.77052	0.00194291	0.900999	0.0022081	0.486958	0.00136697	0.425374	0.0011085	0.682225	0.00159917	1.37231	0.00323992	0.91914	0.0022408	0.497125	0.00119691	0.483578	0.00123981	0.589951	0.00139851	0.029762	0.000397863	0.674706	0.00180359	0.0194291	0.000265979
Chordata	Mammalia	Mustela_erminea	36723	1	0	1.54189	0.00126891	1.4807	0.00123928	1.01492	0.000917296	1	0	1.59042	0.00397659	0.959118	0.0026915	0.486452	0.00123004	0.280342	0.000711364	0.509253	0.00117336	0.838339	0.00215872	0.868984	0.00223694	0.467832	0.00139248	0.396377	0.00108617	0.686268	0.0016283	1.34516	0.00319121	0.881327	0.00215666	0.453898	0.00113195	0.443232	0.00114686	0.570011	0.00135606	0.0348656	0.000445421	0.717673	0.00203814	0.0202039	0.000287257
Chordata	Mammalia	Mustela_putorius_furo	9669	1	0	1.51393	0.0013248	1.45268	0.00134512	1.01604	0.000996622	1	0	1.57642	0.00432814	0.955842	0.00264956	0.488924	0.00128975	0.281105	0.000737752	0.512622	0.00121597	0.834002	0.00213132	0.87911	0.00240429	0.473151	0.00142824	0.396015	0.00112186	0.689552	0.00164688	1.35868	0.00342556	0.890342	0.00235091	0.453513	0.00116789	0.446482	0.00119373	0.575258	0.00144796	0.0334888	0.000459063	0.714892	0.00206182	0.0200533	0.000303299
Chordata	Mammalia	Myotis_brandtii	109478	1	0	1.50439	0.00129239	1.44254	0.00128922	0.997032	0.00095981	1	0	1.55664	0.00403486	0.949369	0.00261742	0.476412	0.00121117	0.262699	0.000670559	0.497972	0.00117351	0.828826	0.00214595	0.860001	0.00223176	0.465458	0.00137547	0.372723	0.000996096	0.675711	0.0015881	1.32236	0.00328488	0.877639	0.00213736	0.424555	0.00100962	0.421259	0.00109546	0.567531	0.00135856	0.0343663	0.000478093	0.711303	0.00203457	0.0205228	0.000300666
Chordata	Mammalia	Myotis_davidii	225400	1	0	1.52975	0.00138906	1.47273	0.00137711	0.995586	0.00103398	1	0	1.56501	0.00442531	0.958202	0.0027473	0.470774	0.00127222	0.257608	0.000677963	0.494745	0.00125815	0.840901	0.00233889	0.854417	0.00232952	0.462409	0.0014955	0.36392	0.00108817	0.677447	0.00176891	1.30895	0.00338339	0.875501	0.00230428	0.417734	0.00108954	0.410136	0.001098	0.564638	0.00149688	0.0351322	0.000500435	0.722369	0.00212628	0.0211077	0.000320653
Chordata	Mammalia	Myotis_lucifugus	59463	1	0	1.50255	0.00130778	1.44947	0.00127685	0.996091	0.00100433	1	0	1.56597	0.00420864	0.957579	0.00265861	0.476885	0.00123715	0.267775	0.000703483	0.502055	0.00127048	0.833584	0.00223014	0.864669	0.00230702	0.472164	0.00145323	0.377292	0.00108247	0.683043	0.00173974	1.32666	0.00331962	0.880052	0.00232689	0.434603	0.0011104	0.42382	0.00110939	0.567596	0.0014537	0.0351914	0.000485536	0.722458	0.00217571	0.0209054	0.000306096
Chordata	Mammalia	Myotis_myotis	51298	1	0	1.62571	0.00136473	1.57132	0.00135629	0.987322	0.000957473	1	0	1.59139	0.00405561	0.967776	0.00267203	0.455999	0.00115176	0.250522	0.000609145	0.483918	0.00111294	0.860408	0.0022031	0.828036	0.00210649	0.450599	0.00132852	0.352165	0.000955664	0.678263	0.0016188	1.27217	0.00306241	0.848444	0.00200899	0.408174	0.00103052	0.389595	0.000990327	0.548527	0.00128543	0.0351916	0.000492299	0.741527	0.00212236	0.0202713	0.000294753
Chordata	Actinopteri	Myripristis_murdjan	586833	1	0	1.66324	0.00123883	1.6422	0.00132814	0.928631	0.000787622	1	0	1.36065	0.00308181	0.927323	0.00225338	0.428525	0.00092259	0.20339	0.000456113	0.469846	0.000944237	0.824836	0.00176977	0.719312	0.00161381	0.40517	0.00104533	0.26906	0.000633888	0.602204	0.00127348	1.0568	0.00223684	0.799267	0.00175014	0.313348	0.000677483	0.304154	0.000691501	0.521906	0.00111258	0.0294955	0.000390326	0.726625	0.00180571	0.0163855	0.000223757
Chordata	Mammalia	Nannospalax_galili	1026970	1	0	1.30339	0.00106354	1.23421	0.00108158	1.03202	0.000962145	1	0	1.44846	0.00386966	0.873373	0.00234993	0.522363	0.00134387	0.314976	0.000780327	0.535405	0.00127686	0.740393	0.00186085	0.936085	0.00248739	0.500477	0.00150844	0.457868	0.00123255	0.685019	0.00167496	1.42719	0.00352021	0.937189	0.00230273	0.533904	0.00133191	0.531987	0.00136669	0.601188	0.00144878	0.0298323	0.000389617	0.64653	0.0018361	0.0209209	0.000290017
Chordata	Amphibia	Nanorana_parkeri	125878	1	0	0.94241	0.000822028	0.934784	0.000865933	0.997357	0.00094244	1	0	1.25795	0.00321879	0.853072	0.00220457	0.603812	0.00149962	0.392387	0.000993573	0.61508	0.00146092	0.685419	0.00167726	0.981448	0.00259835	0.575113	0.00174484	0.606189	0.00174532	0.666988	0.00157639	1.48899	0.00358343	1.11281	0.00266219	0.68536	0.00175275	0.682646	0.00173881	0.664694	0.00159519	0.0268025	0.000323015	0.607768	0.00166581	0.0149851	0.00024859
Chordata	Actinopteri	Nematolebias_whitei	451745	1	0	1.47604	0.00122977	1.44435	0.00124598	0.967435	0.000928446	1	0	1.39208	0.00368639	0.936193	0.00253291	0.465198	0.00119711	0.238602	0.000607117	0.505497	0.00122549	0.761145	0.00200802	0.786927	0.00206015	0.439921	0.00130132	0.319581	0.000912491	0.613492	0.00148961	1.16373	0.00292636	0.876602	0.00223731	0.367596	0.000938227	0.363161	0.000940432	0.556475	0.00137993	0.0329067	0.000419848	0.664229	0.00188618	0.0142211	0.000235517
Chordata	Actinopteri	Neolamprologus_brichardi	32507	1	0	1.32482	0.0010008	1.29842	0.00100001	0.965677	0.000816073	1	0	1.35477	0.00309534	0.91693	0.00210784	0.509149	0.00112455	0.274325	0.000607891	0.542143	0.00113586	0.74778	0.00168351	0.843396	0.00187708	0.46767	0.0012165	0.379972	0.000949668	0.634238	0.00137143	1.25253	0.00269802	0.935896	0.0019879	0.443136	0.0010177	0.436909	0.000987226	0.590488	0.00125417	0.030941	0.000345232	0.66144	0.00168228	0.0156434	0.000234554
Chordata	Mammalia	Neomonachus_schauinslandi	29088	1	0	1.49291	0.00127441	1.44224	0.00124616	1.01791	0.000933781	1	0	1.59956	0.00444541	0.970642	0.00279623	0.484451	0.00133772	0.278093	0.000754029	0.506415	0.00131902	0.832907	0.0023014	0.887347	0.0024351	0.475928	0.00150761	0.394912	0.00114549	0.686314	0.00173828	1.38128	0.00347117	0.907128	0.00229332	0.459564	0.00121624	0.444821	0.00123561	0.570633	0.00145111	0.0333145	0.000476228	0.719182	0.00216144	0.0196323	0.000281985
Chordata	Aves	Neopelma_chrysocephalum	114329	1	0	1.35994	0.00123637	1.38067	0.00131835	0.945389	0.000994322	1	0	1.49805	0.00451933	0.982316	0.00289926	0.498227	0.00141725	0.281038	0.000749267	0.542122	0.00147126	0.852761	0.00250546	0.870628	0.00244776	0.48538	0.00158652	0.419724	0.00125257	0.717161	0.00196529	1.32672	0.00346363	0.922595	0.00246384	0.482861	0.00134589	0.438965	0.00125139	0.59921	0.00154881	0.0317644	0.000466782	0.74943	0.00240996	0.0167471	0.000282475
Chordata	Mammalia	Neophocaena_asiaeorientalis_asiaeorientalis	1706337	1	0	1.47913	0.00125232	1.43171	0.0012893	0.998932	0.000960111	1	0	1.60619	0.00451413	0.968574	0.00285222	0.496729	0.00137589	0.289021	0.000770439	0.528943	0.00135869	0.831611	0.00236545	0.908379	0.00253081	0.489616	0.00154283	0.409449	0.00122303	0.710958	0.00181985	1.40418	0.00371302	0.927361	0.0025843	0.472375	0.00128325	0.45986	0.00122864	0.595104	0.00151352	0.0343063	0.000498676	0.726972	0.00216976	0.0211413	0.000315107
Chordata	Aves	Nestor_notabilis	176057	1	0	1.00075	0.00106727	1.01217	0.0011534	0.991663	0.0011439	1	0	1.39638	0.00470739	0.897933	0.00319964	0.590487	0.00202532	0.363211	0.00120033	0.605918	0.00191075	0.719468	0.0024104	1.02704	0.00350959	0.552926	0.00210108	0.575786	0.00216077	0.706017	0.00224704	1.56038	0.00505152	1.08867	0.00349271	0.68632	0.00225555	0.615937	0.0021031	0.669593	0.00214146	0.0277657	0.000451953	0.64432	0.00235076	0.0177423	0.000348658
Chordata	Aves	Nipponia_nippon	128390	1	0	1.14685	0.0010892	1.14473	0.0011447	0.976173	0.000979882	1	0	1.43546	0.00407819	0.926839	0.00277464	0.547954	0.00154807	0.334315	0.000921215	0.571663	0.00148055	0.766823	0.00214321	0.952124	0.00271946	0.513715	0.00165082	0.500698	0.00153011	0.704381	0.001893	1.46522	0.00404158	1.01677	0.00264767	0.603313	0.00163469	0.550043	0.00157406	0.645231	0.00175553	0.0293473	0.000420553	0.682797	0.00211058	0.0171857	0.000306226
Chordata	Mammalia	Nomascus_leucogenys	61853	1	0	1.3687	0.00113557	1.30469	0.00115745	1.01495	0.000943442	1	0	1.54347	0.00402116	0.929822	0.0024437	0.521662	0.00133308	0.315282	0.000780878	0.544669	0.00129406	0.77983	0.00206021	0.94416	0.0023347	0.50528	0.00147575	0.458606	0.00127593	0.699882	0.00167348	1.46776	0.0036644	0.942379	0.00240653	0.529798	0.00134207	0.522787	0.00133898	0.597417	0.0014993	0.0321505	0.000424659	0.675872	0.00190809	0.0196692	0.000288303
Chordata	Lepidosauria	Notechis_scutatus	8663	1	0	1.00311	0.000857949	0.923812	0.000847659	1.06092	0.00107989	1	0	1.41816	0.00414737	0.864375	0.00246638	0.56842	0.00155101	0.404485	0.00103737	0.582808	0.0014382	0.668273	0.00178896	1.0525	0.0029555	0.540298	0.00163756	0.598801	0.00171794	0.655485	0.00167028	1.735	0.0044814	1.07466	0.00273641	0.741119	0.00186843	0.760769	0.00203255	0.637098	0.00157731	0.0263992	0.00032154	0.559485	0.00159951	0.0156116	0.000257963
Chordata	Actinopteri	Nothobranchius_furzeri	105023	1	0	1.42192	0.00111845	1.3931	0.00113342	0.973942	0.000867836	1	0	1.38206	0.0033103	0.926548	0.00232687	0.484553	0.0011426	0.255632	0.000581294	0.528229	0.00115557	0.747253	0.00178635	0.818264	0.00190438	0.458358	0.00121782	0.348971	0.000883105	0.620763	0.00137681	1.20394	0.00274878	0.901207	0.00202418	0.394826	0.00089202	0.392528	0.000913499	0.56954	0.00126693	0.0303075	0.000397294	0.645118	0.00173781	0.0151897	0.000224375
Chordata	Aves	Nothoprocta_perdicaria	30464	1	0	1.38283	0.00129094	1.38984	0.00137257	0.952621	0.00103304	1	0	1.5372	0.00449121	0.987903	0.00296458	0.475763	0.00134697	0.271825	0.000750851	0.522771	0.00139351	0.85975	0.0024462	0.848676	0.00243191	0.464181	0.0016111	0.382226	0.00115053	0.702135	0.00188111	1.32899	0.00349991	0.917579	0.00249791	0.489346	0.0012912	0.41297	0.0011748	0.591058	0.00158321	0.0320037	0.000478656	0.76199	0.002366	0.0184429	0.000320665
Chordata	Actinopteri	Notolabrus_celidotus	1203425	1	0	1.44755	0.00111176	1.42445	0.00119981	0.919945	0.000811708	1	0	1.28793	0.00304728	0.880949	0.00225278	0.457339	0.00102742	0.232718	0.000552196	0.503124	0.00107953	0.755324	0.0017777	0.758169	0.00172443	0.419715	0.0011174	0.317438	0.000816976	0.616706	0.00138328	1.12551	0.00246211	0.855305	0.00188791	0.360201	0.000821771	0.360801	0.00084054	0.552153	0.00121173	0.0292438	0.000366262	0.667554	0.00170635	0.0146539	0.000213144
Chordata	Actinopteri	Notothenia_coriiceps	8208	1	0	1.61579	0.0014394	1.57454	0.00148659	0.921412	0.000930708	1	0	1.28121	0.00349533	0.888885	0.00241656	0.40219	0.00104938	0.19508	0.000497551	0.454743	0.00106089	0.768152	0.00203784	0.674101	0.0017648	0.382866	0.00113932	0.261394	0.000747466	0.565237	0.00138022	1.01348	0.002487	0.761459	0.00187066	0.294508	0.000738993	0.301355	0.000780563	0.495523	0.00122692	0.0431747	0.000527659	0.665442	0.00198886	0.0182842	0.000271844
Chordata	Aves	Numida_meleagris	8996	1	0	1.21257	0.00108611	1.25017	0.00117879	0.963203	0.000963323	1	0	1.43492	0.00414005	0.947216	0.0028331	0.53718	0.00150088	0.326091	0.000879332	0.579605	0.00150088	0.797799	0.0022261	0.936138	0.00257557	0.524776	0.00169121	0.496606	0.00151015	0.727175	0.00193603	1.39501	0.00378645	0.972258	0.00265401	0.587164	0.00160633	0.507948	0.00140063	0.626282	0.00164084	0.0280779	0.000413851	0.711002	0.00215551	0.0173108	0.000301372
Chordata	Mammalia	Ochotona_curzoniae	130825	1	0	1.67215	0.00137093	1.63191	0.00140349	0.991738	0.000950964	1	0	1.58101	0.00404799	0.979942	0.00267571	0.450793	0.00109793	0.236066	0.000564443	0.476254	0.00109211	0.872817	0.00212185	0.821986	0.0020331	0.442278	0.00125438	0.328896	0.000873815	0.682376	0.00155251	1.23152	0.00291494	0.830834	0.00199267	0.392901	0.000962226	0.357916	0.000899968	0.548189	0.00130226	0.0336634	0.000456144	0.76248	0.00210183	0.0201898	0.000291737
Chordata	Mammalia	Ochotona_princeps	9978	1	0	1.65404	0.0014141	1.61665	0.00150781	0.996573	0.00102538	1	0	1.58175	0.00454639	0.982603	0.0028969	0.453573	0.00121255	0.238651	0.000632191	0.477928	0.00119397	0.868285	0.00232495	0.827519	0.00228494	0.44628	0.00135392	0.331552	0.000942096	0.682053	0.00164537	1.2428	0.00322338	0.840079	0.00221142	0.394323	0.00100821	0.361438	0.00096564	0.549576	0.00140358	0.0340839	0.00052344	0.759607	0.00212054	0.0210997	0.000300285
Chordata	Mammalia	Octodon_degus	10160	1	0	1.45846	0.00118316	1.41676	0.00122551	1.01118	0.000966924	1	0	1.54187	0.00399999	0.92859	0.0025479	0.493967	0.00130587	0.279114	0.000683943	0.513935	0.001278	0.810277	0.00214694	0.89337	0.00228968	0.485244	0.00146169	0.398367	0.00110678	0.695446	0.00166676	1.34657	0.0033445	0.894396	0.00228143	0.47196	0.00120389	0.442749	0.00112506	0.584196	0.00142531	0.0327105	0.00042983	0.711839	0.00205237	0.0212301	0.000298849
Chordata	Mammalia	Odobenus_rosmarus_divergens	9708	1	0	1.5006	0.00133654	1.44833	0.00131275	1.02142	0.00108058	1	0	1.5999	0.00432985	0.969868	0.00274909	0.488173	0.00131816	0.280182	0.000733174	0.507027	0.00127806	0.832577	0.00219042	0.886856	0.00227312	0.476048	0.00152314	0.398779	0.0011459	0.685174	0.00173052	1.37515	0.00354245	0.902329	0.00229911	0.462293	0.00120296	0.449756	0.00120385	0.57118	0.00142739	0.0338754	0.000460409	0.716562	0.00201696	0.0202439	0.000301048
Chordata	Mammalia	Odocoileus_virginianus_texanus	9880	1	0	1.56653	0.00135598	1.49885	0.00130702	1.0096	0.000974809	1	0	1.57636	0.00420002	0.951807	0.002662	0.470694	0.00121908	0.26382	0.000672409	0.497848	0.0012374	0.845582	0.00221084	0.845944	0.00220384	0.452922	0.00132533	0.366975	0.00101091	0.68267	0.00169345	1.31769	0.00324158	0.865701	0.00217228	0.427738	0.00107834	0.415436	0.00104393	0.565641	0.00139225	0.0364775	0.000484959	0.723766	0.00206834	0.0204702	0.000299942
Chordata	Actinopteri	Oncorhynchus_keta	8018	1	0	1.71654	0.00114614	1.65744	0.00112453	0.926267	0.000712095	1	0	1.26337	0.00250319	0.883418	0.00178985	0.399808	0.000760068	0.181831	0.000340281	0.421946	0.000748793	0.761112	0.00147747	0.652902	0.00123877	0.379049	0.000821724	0.24487	0.000504484	0.538374	0.000949419	0.96386	0.00178902	0.724266	0.00133881	0.259847	0.000502103	0.286152	0.00055438	0.478378	0.000837656	0.0330136	0.000349487	0.677662	0.00138399	0.0186091	0.000190078
Chordata	Actinopteri	Oncorhynchus_kisutch	8019	1	0	1.67495	0.00092202	1.62295	0.000980027	0.922064	0.000608192	1	0	1.27145	0.00223829	0.8873	0.00162955	0.425442	0.000707421	0.188415	0.000315096	0.437138	0.000692393	0.765124	0.00130625	0.669416	0.00115426	0.390724	0.000763989	0.25632	0.000467164	0.551694	0.000885913	0.99708	0.00160493	0.745578	0.00118141	0.270923	0.00045658	0.300014	0.000506944	0.494135	0.000799289	0.0295251	0.000283892	0.685832	0.00131365	0.0168159	0.00016454
Chordata	Actinopteri	Oncorhynchus_mykiss	8022	1	0	1.67676	0.000952633	1.62851	0.00101442	0.919988	0.00060578	1	0	1.28148	0.00217159	0.890327	0.00151217	0.423239	0.000655712	0.188776	0.000301181	0.438686	0.000634474	0.772306	0.00125107	0.669813	0.00110919	0.390922	0.000712491	0.254932	0.000442305	0.555152	0.000831664	0.997774	0.00152761	0.747773	0.00112833	0.270536	0.000442324	0.299941	0.000502612	0.496153	0.000769449	0.0295446	0.000282302	0.69216	0.00126242	0.0167714	0.000162849
Chordata	Actinopteri	Oncorhynchus_nerka	8023	1	0	1.74375	0.00113685	1.68619	0.0011578	0.927568	0.000694325	1	0	1.27378	0.0024987	0.893748	0.00176426	0.398812	0.000733075	0.177587	0.000324466	0.416514	0.000720552	0.775646	0.00143531	0.645828	0.00117695	0.374814	0.000790848	0.238259	0.000498504	0.536884	0.000950145	0.956097	0.00168076	0.722697	0.00131489	0.255738	0.000478665	0.280441	0.00053744	0.476722	0.000831956	0.0325995	0.000318605	0.688038	0.00133352	0.0179375	0.000182019
Chordata	Actinopteri	Oncorhynchus_tshawytscha	74940	1	0	1.73214	0.00101749	1.66573	0.0010647	0.921201	0.000651009	1	0	1.26152	0.00240214	0.878632	0.00170751	0.399539	0.000705063	0.181973	0.000314797	0.419224	0.000693231	0.766198	0.00135939	0.645772	0.00117752	0.379221	0.000759217	0.243041	0.000463477	0.539609	0.00089255	0.956518	0.00165121	0.721491	0.00123599	0.261574	0.000466027	0.285518	0.000497477	0.480945	0.000797158	0.0327698	0.00032209	0.679689	0.00131252	0.0184295	0.000180888
Chordata	Mammalia	Onychomys_torridus	38674	1	0	1.35877	0.00108649	1.29809	0.0011102	1.02778	0.000899303	1	0	1.47984	0.00382205	0.891613	0.00243286	0.514339	0.00129973	0.303412	0.000753666	0.529947	0.00123552	0.758692	0.00193152	0.917902	0.00235875	0.497672	0.00139621	0.437664	0.00117754	0.681613	0.00160659	1.39448	0.00346464	0.923924	0.00225595	0.509973	0.00128418	0.499305	0.0012993	0.591024	0.00146553	0.0293913	0.000389101	0.665317	0.00180596	0.0200012	0.000276833
Chordata	Aves	Onychostruthus_taczanowskii	356909	1	0	1.44529	0.00125862	1.48267	0.00136281	0.945494	0.000966908	1	0	1.53816	0.00441455	1.00055	0.00305491	0.477502	0.00139677	0.265898	0.000736717	0.531278	0.00137575	0.886823	0.00249933	0.8525	0.0024169	0.471997	0.00152999	0.393191	0.0011927	0.714198	0.00189148	1.28098	0.00346442	0.89348	0.00239252	0.458532	0.00124085	0.4035	0.001112	0.579687	0.00153188	0.0322357	0.00050642	0.772664	0.00242457	0.0171302	0.000294024
Chordata	Aves	Opisthocomus_hoazin	30419	1	0	1.03309	0.00101761	1.05774	0.0010654	0.9801	0.00108245	1	0	1.40229	0.0042508	0.916161	0.00299822	0.588234	0.00179113	0.361068	0.0010452	0.609497	0.00176319	0.739074	0.00222449	1.00673	0.00311898	0.549374	0.00194744	0.563779	0.00186971	0.718145	0.00203349	1.51663	0.00430552	1.07373	0.00313757	0.670515	0.00196959	0.595257	0.00176363	0.677656	0.00190404	0.027843	0.000415009	0.66226	0.00218886	0.0174358	0.000323182
Chordata	Mammalia	Orcinus_orca	9733	1	0	1.49514	0.00129751	1.44716	0.00133401	0.998355	0.000935946	1	0	1.6112	0.00447274	0.968287	0.0027227	0.495357	0.0013086	0.290026	0.000741231	0.528589	0.00125211	0.832959	0.00217957	0.90351	0.00232348	0.487515	0.0014638	0.415155	0.00114766	0.710138	0.00174599	1.39664	0.00359144	0.919612	0.00229634	0.475883	0.00119348	0.460954	0.00122088	0.589918	0.00147085	0.0358704	0.000497529	0.725738	0.00201558	0.0211775	0.000308944
Chordata	Actinopteri	Oreochromis_aureus	47969	1	0	1.25697	0.000907917	1.23381	0.000914561	0.958078	0.000775882	1	0	1.34317	0.00295884	0.91931	0.00206927	0.551527	0.00117472	0.292336	0.000620776	0.564762	0.00109735	0.747902	0.00161255	0.870244	0.00188628	0.486854	0.00117772	0.40932	0.000956629	0.653646	0.00133868	1.29091	0.00267841	0.973909	0.00196661	0.479518	0.000990046	0.472441	0.00101835	0.624465	0.00123837	0.0291772	0.000324415	0.665849	0.0015668	0.0157562	0.000210424
Chordata	Actinopteri	Oreochromis_niloticus	8128	1	0	1.2258	0.000842264	1.2013	0.000883287	0.955479	0.00070413	1	0	1.32996	0.00281268	0.905729	0.0019776	0.556327	0.00110808	0.3047	0.000626967	0.569644	0.0011133	0.73684	0.00150279	0.88184	0.00188176	0.497524	0.00116098	0.424615	0.000977088	0.659156	0.00129198	1.3072	0.00255499	0.986666	0.00193815	0.499247	0.00101244	0.4865	0.000989023	0.635285	0.00120507	0.0285548	0.000291411	0.655202	0.00145894	0.0158697	0.000215344
Chordata	Mammalia	Ornithorhynchus_anatinus	9258	1	0	2.05027	0.00178121	1.89948	0.00172565	0.938748	0.000947065	1	0	1.66711	0.0046066	1.01328	0.00300552	0.377004	0.00103851	0.196724	0.000522884	0.420431	0.00107262	0.975325	0.00266882	0.676403	0.00186584	0.353499	0.00114848	0.249863	0.000721849	0.642678	0.00165436	1.1387	0.0029934	0.768787	0.00205193	0.293955	0.000790222	0.305297	0.000837058	0.515649	0.00136076	0.0407137	0.000597182	0.81189	0.00232346	0.0208636	0.000319292
Chordata	Mammalia	Orycteropus_afer_afer	1230840	1	0	1.33896	0.00114171	1.26656	0.00106117	1.04142	0.00096659	1	0	1.50996	0.00416225	0.916677	0.00264967	0.520394	0.00139532	0.312455	0.000806163	0.525428	0.00129592	0.771355	0.00200925	0.930112	0.00249567	0.495316	0.00145729	0.446183	0.0012525	0.683323	0.00165368	1.45557	0.00373525	0.943956	0.00236832	0.52776	0.0013312	0.523822	0.00135382	0.599931	0.0014528	0.0309892	0.000409759	0.66371	0.00185943	0.0199429	0.000299796
Chordata	Mammalia	Oryctolagus_cuniculus	9986	1	0	1.55995	0.00142275	1.51582	0.0014326	0.979986	0.00103303	1	0	1.54775	0.00421426	0.956105	0.00276843	0.468683	0.00125195	0.257187	0.000674501	0.501109	0.00123904	0.864367	0.00238345	0.839447	0.00229983	0.463424	0.00143704	0.363495	0.00105864	0.695449	0.00173914	1.25778	0.00318732	0.850639	0.00223556	0.427763	0.0011372	0.40053	0.00109618	0.572374	0.0014414	0.035806	0.000531276	0.74764	0.00211529	0.021995	0.000325705
Chordata	Mammalia	Oryx_dammah	59534	1	0	1.54785	0.00128424	1.48036	0.00132436	1.00973	0.000933225	1	0	1.58907	0.00418852	0.955494	0.0025788	0.473163	0.00120347	0.267086	0.000641925	0.498373	0.00119152	0.844144	0.00222298	0.856595	0.00226734	0.455041	0.00133447	0.371842	0.000989623	0.685628	0.00162688	1.3385	0.0033441	0.879218	0.00214515	0.43989	0.00108079	0.424806	0.00110056	0.571527	0.00137975	0.0353484	0.000449507	0.724085	0.00208742	0.0198131	0.00027947
Chordata	Actinopteri	Oryzias_latipes	8090	1	0	1.46874	0.00110855	1.42415	0.00113026	0.944485	0.000799596	1	0	1.38116	0.00336659	0.915793	0.00227667	0.461892	0.00108691	0.2427	0.000545108	0.518238	0.0011204	0.763006	0.00183202	0.789741	0.00185874	0.429497	0.00116282	0.32524	0.000807823	0.627288	0.00136389	1.18211	0.00265625	0.873057	0.00187871	0.382208	0.000870302	0.372025	0.000860672	0.560422	0.00125616	0.0278902	0.000343787	0.656598	0.00173907	0.0136512	0.000220358
Chordata	Actinopteri	Oryzias_melastigma	30732	1	0	1.59739	0.00129429	1.55525	0.00129876	0.925377	0.000823526	1	0	1.39869	0.00348113	0.938857	0.00227957	0.429799	0.00101773	0.212569	0.000485564	0.492995	0.00107468	0.808646	0.00193426	0.727724	0.00171924	0.402025	0.00107032	0.278761	0.000726332	0.612736	0.0013293	1.10236	0.00251885	0.821931	0.00186817	0.325394	0.000753223	0.317146	0.000729764	0.536168	0.00117113	0.0312022	0.000403368	0.692086	0.00180199	0.0144643	0.000218792
Chordata	Mammalia	Otolemur_garnettii	30611	1	0	1.33399	0.00118525	1.26851	0.00110867	1.03708	0.00101497	1	0	1.52503	0.00398315	0.917597	0.0025487	0.520394	0.00134728	0.314998	0.000776206	0.532492	0.00128607	0.766765	0.00189772	0.947233	0.00254079	0.499294	0.00148792	0.453336	0.00129937	0.690345	0.00163407	1.47256	0.00358543	0.957426	0.00242373	0.53241	0.00132968	0.527422	0.00137378	0.602926	0.00143428	0.0314331	0.000413223	0.66667	0.00187546	0.019874	0.000307367
Chordata	Mammalia	Ovis_aries	9940	1	0	1.56081	0.00124025	1.49364	0.00126667	1.00403	0.000932281	1	0	1.58197	0.00413293	0.951052	0.00257441	0.475407	0.00118273	0.265552	0.000654065	0.502306	0.00116422	0.849335	0.00217821	0.8503	0.00219526	0.453941	0.00132108	0.369693	0.00101467	0.688229	0.00164662	1.32723	0.00316129	0.872097	0.00211158	0.436892	0.00106871	0.421603	0.00105771	0.572587	0.00134378	0.0356117	0.000465789	0.731288	0.0020947	0.0203787	0.000286933
Chordata	Aves	Oxyura_jamaicensis	8884	1	0	1.25363	0.00111072	1.25886	0.0011635	0.94861	0.00093966	1	0	1.45043	0.0042249	0.947928	0.00278912	0.513441	0.00140063	0.306866	0.000848713	0.559393	0.00141516	0.807676	0.00225698	0.899192	0.00256872	0.491587	0.0015727	0.459565	0.00129415	0.718488	0.00182153	1.3785	0.00370937	0.956505	0.00248151	0.55516	0.00149939	0.49528	0.00135447	0.623646	0.00162711	0.0303541	0.000442305	0.72458	0.00220086	0.0168858	0.000282902
Chordata	Mammalia	Pan_paniscus	9597	1	0	1.36775	0.00116596	1.30265	0.00110651	1.01644	0.000963707	1	0	1.53578	0.00390742	0.917907	0.00246152	0.52075	0.00129268	0.318968	0.000729445	0.543849	0.00121421	0.772934	0.00190142	0.937975	0.00230571	0.507051	0.00140803	0.462371	0.00118791	0.695648	0.00157023	1.45428	0.00338853	0.929569	0.00211789	0.532458	0.00123169	0.527273	0.00127632	0.593241	0.00135172	0.0335181	0.000423134	0.666196	0.00181039	0.0206544	0.000279364
Chordata	Mammalia	Pan_troglodytes	9598	1	0	1.36677	0.00106236	1.30029	0.00106797	1.01547	0.00089833	1	0	1.52716	0.0039491	0.922742	0.00252067	0.525472	0.00134346	0.319551	0.000819466	0.54957	0.00132592	0.774896	0.00202266	0.94125	0.00246885	0.509653	0.00149006	0.466377	0.00129104	0.699644	0.00167287	1.45806	0.00346589	0.935271	0.00225426	0.534484	0.00137058	0.53108	0.00134644	0.598561	0.00142827	0.0322062	0.000395195	0.670162	0.00191177	0.0198637	0.000273002
Chordata	Actinopteri	Pangasianodon_hypophthalmus	310915	1	0	1.26653	0.000965504	1.30143	0.00104417	0.981448	0.000824946	1	0	1.35666	0.00342112	0.942682	0.00227785	0.544569	0.00123756	0.28513	0.000612125	0.557248	0.00111858	0.763168	0.00170904	0.87758	0.002053	0.511706	0.00135686	0.41113	0.0010433	0.649782	0.00136282	1.27575	0.00270693	0.943034	0.00206394	0.465951	0.00102904	0.423909	0.00096469	0.594578	0.00121424	0.0309149	0.000359382	0.678356	0.00172551	0.0136951	0.000215931
Chordata	Mammalia	Panthera_pardus	9691	1	0	1.51182	0.00121234	1.44407	0.00122084	1.01114	0.000933918	1	0	1.57754	0.00410039	0.956304	0.00263994	0.49028	0.00129497	0.285538	0.00072597	0.511763	0.00125671	0.831875	0.0022084	0.874183	0.00228284	0.474461	0.00144078	0.401148	0.00114337	0.690534	0.00173056	1.36513	0.00335964	0.894952	0.00230832	0.464427	0.00119057	0.458864	0.00119672	0.581398	0.0015089	0.0336822	0.000462234	0.716445	0.00203113	0.0196612	0.000289751
Chordata	Mammalia	Panthera_tigris_altaica	74533	1	0	1.36657	0.00126035	1.30078	0.00123482	1.02571	0.00101361	1	0	1.54957	0.00431121	0.936013	0.00263271	0.51743	0.00139946	0.306252	0.000812251	0.528066	0.00132752	0.79578	0.00211435	0.918656	0.0024743	0.493426	0.00156946	0.438724	0.00125808	0.688342	0.00176522	1.44333	0.00376645	0.947135	0.00247274	0.499809	0.0012518	0.509619	0.00135555	0.607434	0.00152536	0.0315808	0.000452488	0.676062	0.00199318	0.0197101	0.000307582
Chordata	Lepidosauria	Pantherophis_guttatus	94885	1	0	0.998696	0.000825321	0.913836	0.00080777	1.06602	0.000985852	1	0	1.40845	0.00353279	0.854511	0.00220376	0.570528	0.00141691	0.408127	0.000970006	0.583375	0.00139034	0.667449	0.0016688	1.05205	0.00266093	0.538608	0.00160613	0.600471	0.00167672	0.652927	0.00158028	1.73609	0.00408148	1.07195	0.00259702	0.742241	0.00186112	0.770711	0.00186509	0.637624	0.0015381	0.0257229	0.000311344	0.552728	0.00156378	0.0151344	0.000254061
Chordata	Mammalia	Papio_anubis	9555	1	0	1.34269	0.0010788	1.28224	0.00110163	1.02079	0.000922077	1	0	1.53568	0.00393914	0.928389	0.0026517	0.526237	0.00138842	0.323654	0.000816916	0.549111	0.00128761	0.77219	0.00196203	0.954299	0.00245098	0.512327	0.00148912	0.470237	0.00127443	0.701018	0.00168135	1.47668	0.0036278	0.948032	0.00238595	0.541864	0.00143346	0.536402	0.00137634	0.602607	0.00145515	0.0320878	0.000419818	0.67016	0.00189783	0.0200338	0.000271968
Chordata	Actinopteri	Paralichthys_olivaceus	8255	1	0	1.57513	0.00126758	1.54978	0.00128776	0.926915	0.000863182	1	0	1.29532	0.0034071	0.905073	0.00246348	0.426953	0.00107825	0.209418	0.000504289	0.474578	0.0011368	0.781868	0.00198999	0.718178	0.00182115	0.406287	0.00114577	0.278978	0.00076008	0.590657	0.00137298	1.05177	0.00248392	0.805782	0.00197333	0.317323	0.000772037	0.316686	0.000785647	0.52138	0.00119741	0.0304402	0.000399134	0.679034	0.0018619	0.0146712	0.000226145
Chordata	Actinopteri	Parambassis_ranga	210632	1	0	1.38749	0.00105835	1.36078	0.00105514	0.939388	0.000817739	1	0	1.28342	0.00299318	0.883439	0.00207872	0.484955	0.00107331	0.250331	0.000541541	0.514538	0.00107318	0.745546	0.00169918	0.795351	0.00174044	0.443524	0.00116724	0.343631	0.000829742	0.622593	0.00132968	1.16323	0.00247472	0.888461	0.00189916	0.401767	0.000881065	0.391623	0.000886676	0.573421	0.00119188	0.0280893	0.000324411	0.667674	0.00166114	0.0142737	0.000214193
Chordata	Actinopteri	Paramormyrops_kingsleyae	1676925	1	0	1.86505	0.00150241	1.92416	0.0015676	0.950673	0.000845205	1	0	1.43957	0.00326845	0.977056	0.00242521	0.392598	0.000878547	0.172179	0.00036895	0.423899	0.000874113	0.900029	0.00204531	0.669318	0.00151431	0.380176	0.00102765	0.230898	0.000579066	0.577448	0.00124781	0.941443	0.00203148	0.731268	0.00159207	0.255999	0.000570478	0.240308	0.000545076	0.467136	0.000992764	0.0341741	0.000455719	0.772085	0.00192392	0.0172703	0.000227905
Chordata	Aves	Parus_major	9157	1	0	1.31593	0.00126312	1.34282	0.00130357	0.956756	0.00103337	1	0	1.50103	0.00455878	0.977139	0.00305693	0.508139	0.00151177	0.292574	0.00082276	0.560082	0.00148476	0.842872	0.00242901	0.904189	0.0026555	0.496384	0.00164162	0.443542	0.00138952	0.721099	0.00198653	1.35844	0.00384691	0.94311	0.00265812	0.511685	0.00141524	0.459177	0.00131785	0.603399	0.00165276	0.0306786	0.00047391	0.734521	0.00233337	0.0165324	0.000289963
Chordata	Aves	Passer_montanus	9160	1	0	1.47073	0.0013689	1.51205	0.00140756	0.939329	0.000992117	1	0	1.53832	0.00434133	1.00499	0.00306201	0.473935	0.00130518	0.262517	0.000706028	0.531205	0.00139643	0.897549	0.00252178	0.848171	0.00238243	0.471725	0.00152478	0.389052	0.0011562	0.717895	0.00187176	1.26344	0.00332665	0.881514	0.00228011	0.450071	0.0011949	0.395948	0.0010808	0.577272	0.00152615	0.0323856	0.000508659	0.778985	0.00236789	0.0171559	0.000300599
Chordata	Aves	Pelecanus_crispus	36300	1	0	0.971605	0.00108228	0.978339	0.00110493	0.995805	0.00113029	1	0	1.38942	0.00465828	0.89132	0.00310106	0.600482	0.00204014	0.381043	0.00128376	0.615039	0.00194347	0.707076	0.00237347	1.04617	0.00363138	0.557264	0.00215776	0.600131	0.00225564	0.706766	0.00224297	1.59929	0.00507842	1.10809	0.00342526	0.725801	0.00246937	0.649194	0.00221534	0.682709	0.00213678	0.0293561	0.000459092	0.633168	0.00229712	0.0183224	0.000360286
Chordata	Testudines*	Pelodiscus_sinensis	13735	1	0	1.04915	0.000892354	1.04191	0.000950154	0.974705	0.000959641	1	0	1.31486	0.00375682	0.869593	0.00245441	0.568989	0.00148394	0.352215	0.000909265	0.590343	0.00142825	0.737704	0.00194539	0.962386	0.00259729	0.540964	0.00162548	0.542321	0.00151025	0.70622	0.00172849	1.44402	0.00379377	0.996444	0.00245439	0.640739	0.0016274	0.600213	0.00155432	0.648675	0.00157632	0.02888	0.000380112	0.642892	0.00184662	0.017479	0.00027168
Chordata	Actinopteri	Perca_flavescens	8167	1	0	1.48897	0.00108096	1.44792	0.00114681	0.940145	0.000768396	1	0	1.33112	0.00312625	0.913232	0.00224012	0.457069	0.00104344	0.231492	0.000506092	0.490997	0.00102943	0.769627	0.00182215	0.757843	0.00176225	0.41966	0.00110995	0.307294	0.000746751	0.607182	0.00126767	1.12495	0.0024299	0.857239	0.00187077	0.362038	0.000810768	0.362086	0.000827247	0.551976	0.00117064	0.0303688	0.000390429	0.683777	0.00171148	0.0155264	0.000221685
Chordata	Actinopteri	Perca_fluviatilis	8168	1	0	1.4549	0.00105001	1.41212	0.00105162	0.936902	0.000791067	1	0	1.31895	0.00294746	0.905539	0.0021656	0.471106	0.00102441	0.239683	0.000508801	0.505042	0.00104734	0.76186	0.00171831	0.771555	0.0017393	0.430006	0.00110194	0.32223	0.000796469	0.614934	0.00132785	1.14233	0.00244688	0.871311	0.00184086	0.376353	0.000836065	0.377458	0.000850683	0.564328	0.00116157	0.0308517	0.000362451	0.678286	0.00169317	0.0160742	0.000216219
Chordata	Actinopteri	Periophthalmus_magnuspinnatus	409849	1	0	1.33932	0.00107309	1.31457	0.00103756	0.943755	0.000825284	1	0	1.29039	0.00320269	0.899304	0.00223366	0.494159	0.00116846	0.264052	0.000614039	0.526444	0.00116871	0.742106	0.00184334	0.807686	0.00196865	0.464109	0.00125663	0.374273	0.000952553	0.645756	0.0015039	1.18693	0.00266929	0.919367	0.00209568	0.416114	0.000995934	0.410284	0.000962575	0.592474	0.00133424	0.031395	0.000363997	0.672152	0.0017673	0.0139272	0.000216182
Chordata	Mammalia	Peromyscus_leucopus	10041	1	0	1.42037	0.00115448	1.35443	0.0011468	1.01958	0.000892188	1	0	1.50131	0.00381424	0.903923	0.00240477	0.498816	0.00127815	0.286024	0.000696139	0.516509	0.00121847	0.778362	0.0019639	0.883169	0.00223397	0.479597	0.00136162	0.407253	0.00110515	0.674166	0.00162359	1.35421	0.0031064	0.900998	0.00217321	0.47547	0.00117629	0.463664	0.00113235	0.582163	0.00140244	0.0320457	0.000429921	0.680816	0.00185613	0.0200211	0.00027401
Chordata	Mammalia	Peromyscus_maniculatus_bairdii	230844	1	0	1.42406	0.00114024	1.35962	0.00120134	1.0205	0.000934979	1	0	1.50071	0.00393335	0.910552	0.00242522	0.495416	0.001251	0.28194	0.000705077	0.514219	0.00120579	0.784819	0.00199329	0.884991	0.0022411	0.480343	0.00144723	0.4014	0.00110468	0.67469	0.00161355	1.34866	0.00328575	0.900159	0.00221727	0.467027	0.00114767	0.457117	0.00116593	0.579791	0.0014189	0.0313182	0.000416219	0.685705	0.00193258	0.0195862	0.000288133
Chordata	Hyperoartia	Petromyzon_marinus	7757	1	0	2.93749	0.00285468	3.06548	0.003104	0.887564	0.000995095	1	0	1.39	0.00396628	1.04152	0.00302585	0.313249	0.000840918	0.110514	0.000291763	0.342109	0.000796204	1.01276	0.00284707	0.503078	0.00136498	0.337232	0.000952418	0.12478	0.000349909	0.515304	0.00123101	0.705712	0.00176773	0.585408	0.00151574	0.175134	0.000463708	0.149629	0.000398309	0.411221	0.00104177	0.0438106	0.000748709	0.868353	0.00255583	0.0186835	0.000286998
Chordata	Aves	Phaethon_lepturus	97097	1	0	0.955189	0.00105863	0.96045	0.00105596	1.00035	0.00119532	1	0	1.38484	0.00471183	0.887041	0.00302286	0.60656	0.00206812	0.391844	0.00126187	0.61876	0.00195778	0.698206	0.00237927	1.05747	0.0035041	0.563432	0.00221465	0.618387	0.00235653	0.705798	0.00220843	1.61991	0.00501256	1.12521	0.0034791	0.747402	0.00235968	0.672749	0.00225432	0.690218	0.0021517	0.0280214	0.000425464	0.625952	0.00227608	0.0179413	0.000340179
Chordata	Aves	Phalacrocorax_carbo	9209	1	0	0.917687	0.00100623	0.929626	0.00109203	0.996889	0.0011843	1	0	1.36919	0.00481135	0.884654	0.00315301	0.623587	0.00214723	0.402829	0.00138295	0.637094	0.00212197	0.693975	0.00242666	1.08057	0.00385503	0.578086	0.0022838	0.653726	0.00248795	0.714825	0.00234114	1.64773	0.00537456	1.14982	0.00380335	0.781986	0.00271767	0.698296	0.00241969	0.702124	0.00220241	0.0279027	0.000445849	0.622622	0.00242844	0.0181056	0.000348936
Chordata	Mammalia	Phascolarctos_cinereus	38626	1	0	1.13903	0.000943692	1.07229	0.000944685	1.06641	0.000962468	1	0	1.48262	0.003708	0.884792	0.00234494	0.572627	0.00146501	0.379525	0.000929716	0.578517	0.00140281	0.709348	0.00176733	1.03974	0.0025949	0.540445	0.00154592	0.572179	0.00155657	0.681824	0.00164239	1.64885	0.00411858	1.03155	0.00255099	0.652594	0.00168594	0.687351	0.00180351	0.626908	0.0015714	0.0270324	0.000350857	0.605803	0.00173238	0.0179594	0.000263853
Chordata	Aves	Phasianus_colchicus	9054	1	0	1.17869	0.00106643	1.215	0.00119271	0.977544	0.001002	1	0	1.42413	0.00419212	0.938838	0.00284238	0.546056	0.00158168	0.33644	0.000915761	0.582915	0.00152307	0.779689	0.00222437	0.954574	0.0027206	0.530709	0.0017579	0.519117	0.00153316	0.720338	0.00190623	1.4233	0.00382331	0.989916	0.0027285	0.612632	0.00167856	0.532175	0.00153013	0.627061	0.00167334	0.0277201	0.000415756	0.691995	0.0021566	0.0169608	0.000291527
Chordata	Mammalia	Phoca_vitulina	9720	1	0	1.5078	0.00126774	1.45808	0.00131932	1.01431	0.0010011	1	0	1.60913	0.00423539	0.97083	0.00271587	0.482472	0.00121567	0.277515	0.000703323	0.506305	0.00119048	0.83539	0.00216916	0.880112	0.00230375	0.47322	0.00142394	0.393396	0.00111278	0.686217	0.00168779	1.36735	0.00333729	0.899273	0.00218886	0.45724	0.00115628	0.442587	0.00111804	0.569646	0.00142805	0.0344684	0.000467556	0.719951	0.00204562	0.0196732	0.000299639
Chordata	Mammalia	Phocoena_sinus	42100	1	0	1.4926	0.00125815	1.44174	0.00122853	0.996955	0.00095029	1	0	1.61158	0.00439743	0.966537	0.00277265	0.497471	0.00134949	0.290219	0.000752692	0.528409	0.00132495	0.83276	0.00224121	0.904268	0.00243363	0.487499	0.00148489	0.41664	0.00122259	0.711342	0.00181202	1.40036	0.00358931	0.923608	0.00233633	0.478593	0.0012472	0.462918	0.00121429	0.593519	0.00155546	0.0353451	0.000477389	0.727569	0.00214074	0.0212769	0.000314502
Chordata	Mammalia	Phyllostomus_discolor	89673	1	0	1.63377	0.00138841	1.58835	0.00141181	0.975391	0.000957004	1	0	1.57784	0.00422495	0.973778	0.00275951	0.456967	0.00119861	0.24403	0.000628354	0.490258	0.00119998	0.870393	0.00230218	0.822838	0.00215955	0.452842	0.00132088	0.343769	0.000962924	0.690802	0.00168238	1.24781	0.00313334	0.842569	0.00207133	0.398532	0.000998663	0.380342	0.00100719	0.560567	0.00136692	0.0351945	0.000484699	0.762394	0.00220851	0.0211117	0.000307454
Chordata	Mammalia	Physeter_catodon	9755	1	0	1.50375	0.00122778	1.45337	0.00126017	1.00141	0.000921579	1	0	1.61475	0.00418087	0.970824	0.0027599	0.493873	0.00129872	0.29023	0.000748515	0.527065	0.00128716	0.835869	0.00212806	0.900616	0.00232858	0.486375	0.00147723	0.410538	0.00113459	0.709391	0.00172595	1.39993	0.00342309	0.919243	0.00235257	0.47665	0.00121938	0.459287	0.00119122	0.591054	0.00147824	0.0362074	0.000483914	0.730273	0.00202512	0.0223401	0.000318188
Chordata	Mammalia	Piliocolobus_tephrosceles	591936	1	0	1.17334	0.000916555	1.14023	0.000928444	1.00779	0.000825942	1	0	1.54805	0.00390909	1.03616	0.00270074	0.567573	0.00142459	0.362882	0.000858396	0.585004	0.00136885	0.78795	0.00197215	0.99263	0.00243316	0.545173	0.00155579	0.549235	0.00145357	0.729964	0.00171152	1.56477	0.00366004	1.04619	0.00257279	0.631018	0.00155198	0.620151	0.001554	0.63954	0.00148174	0.0324926	0.000379832	0.691908	0.00189838	0.0199972	0.000273503
Chordata	Actinopteri	Pimephales_promelas	90988	1	0	1.2075	0.000847808	1.21473	0.000923497	1.00605	0.000806013	1	0	1.35948	0.00287514	0.926681	0.00208311	0.557265	0.00115607	0.311409	0.000635318	0.561792	0.00109311	0.731329	0.00154458	0.898517	0.00184782	0.512007	0.00124919	0.438373	0.000989105	0.632134	0.00127132	1.32655	0.00259216	1.00559	0.00199869	0.486109	0.000999992	0.474719	0.000981039	0.602591	0.00115685	0.0280738	0.000299228	0.621218	0.00142798	0.0138505	0.000192431
Chordata	Mammalia	Pipistrellus_kuhlii	59472	1	0	1.80743	0.00157587	1.74851	0.00154784	0.964861	0.000954079	1	0	1.61312	0.00444191	0.987818	0.00284295	0.412251	0.00113629	0.21467	0.000566713	0.450118	0.00115419	0.917621	0.0025027	0.758447	0.00207991	0.411355	0.00132353	0.296806	0.000855997	0.664861	0.00169122	1.17176	0.00309309	0.789885	0.0020838	0.350855	0.000917981	0.326272	0.000908885	0.516844	0.00133198	0.0378576	0.000538568	0.780957	0.00234391	0.0204969	0.000307801
Chordata	Aves	Pipra_filicauda	649802	1	0	1.36598	0.00124841	1.39189	0.00130687	0.941685	0.000986907	1	0	1.4922	0.0042641	0.979417	0.00296102	0.500714	0.00135954	0.283714	0.00073073	0.546571	0.00138471	0.855812	0.00235293	0.872713	0.0024087	0.483418	0.00142161	0.426155	0.00122511	0.727816	0.00183009	1.31981	0.00350327	0.921704	0.00235558	0.489932	0.00127445	0.439423	0.00121246	0.603625	0.00155626	0.0323116	0.000471642	0.751423	0.00223925	0.0170647	0.000285486
Chordata	Lepidosauria	Podarcis_muralis	64176	1	0	1.19838	0.000945836	1.15865	0.000964847	0.990645	0.000792526	1	0	1.43449	0.00356195	0.888673	0.00222986	0.519915	0.00129425	0.323281	0.000767737	0.555159	0.00125538	0.754571	0.00187079	0.916947	0.00224966	0.511118	0.00145356	0.46957	0.00124476	0.676544	0.0015187	1.44809	0.0034492	0.948444	0.0022799	0.577134	0.00141834	0.553413	0.00136057	0.604963	0.00138692	0.0286678	0.000338372	0.656448	0.00171908	0.0166982	0.000243983
Chordata	Actinopteri	Poecilia_formosa	48698	1	0	1.56353	0.00115948	1.54433	0.00116726	0.920524	0.000762942	1	0	1.38401	0.00309541	0.953706	0.00225038	0.437344	0.000959912	0.216547	0.000479483	0.496433	0.000994532	0.818643	0.00182549	0.734603	0.00165759	0.408899	0.0010512	0.28833	0.000667082	0.620065	0.00125549	1.08693	0.0022777	0.835382	0.00174913	0.332969	0.000696225	0.323774	0.000731173	0.5417	0.00111822	0.0329114	0.000406151	0.707256	0.00168478	0.01523	0.000218614
Chordata	Actinopteri	Poecilia_latipinna	48699	1	0	1.57051	0.00115393	1.55204	0.00123825	0.921646	0.000765596	1	0	1.38153	0.00307991	0.952828	0.00225629	0.435127	0.000971064	0.215233	0.000470017	0.494085	0.00100365	0.8218	0.00177218	0.732102	0.00166324	0.407194	0.00107899	0.286078	0.000694727	0.61896	0.0012833	1.0798	0.00235881	0.831304	0.00174088	0.330852	0.000731195	0.320949	0.000745973	0.53935	0.00113626	0.0338801	0.000400089	0.709076	0.00166269	0.0153697	0.000222204
Chordata	Actinopteri	Poecilia_mexicana	48701	1	0	1.56699	0.00116247	1.54833	0.00122859	0.921974	0.000799385	1	0	1.38335	0.00316888	0.952547	0.00229604	0.436308	0.00104141	0.216032	0.000486861	0.494841	0.00103337	0.820985	0.00190873	0.734146	0.00175904	0.40823	0.00112461	0.287621	0.000710471	0.619263	0.00133088	1.08407	0.0023431	0.833637	0.00183359	0.332275	0.000749166	0.322313	0.000748585	0.540787	0.0011485	0.0338818	0.000423247	0.70807	0.00180036	0.0154597	0.000217494
Chordata	Actinopteri	Poecilia_reticulata	8081	1	0	1.57254	0.00119636	1.55498	0.00122408	0.920353	0.000814146	1	0	1.38035	0.00313942	0.951131	0.00222571	0.43207	0.000975064	0.214787	0.000477041	0.49271	0.0010667	0.819879	0.00194055	0.730578	0.00174145	0.407191	0.00111269	0.284524	0.000702763	0.618123	0.00134568	1.07856	0.00233741	0.829735	0.00179049	0.329363	0.000746508	0.319524	0.000742343	0.537748	0.00118202	0.032047	0.000406653	0.705474	0.00179058	0.0149097	0.00022852
Chordata	Lepidosauria	Pogona_vitticeps	103695	1	0	1.11543	0.000972876	1.06962	0.000948712	1.02661	0.000952892	1	0	1.46318	0.00386399	0.889064	0.00241193	0.553515	0.00142261	0.364194	0.00091437	0.572787	0.00137729	0.707229	0.00183814	0.990532	0.00263328	0.543022	0.00161425	0.533736	0.00151462	0.673004	0.00165535	1.61116	0.00387611	1.02365	0.00254892	0.641953	0.00164464	0.631522	0.0016584	0.630906	0.00155828	0.0273139	0.000348584	0.626217	0.00180771	0.0161746	0.000266829
Chordata	Actinopteri	Polyodon_spathula	7913	1	0	1.23513	0.000842094	1.30534	0.000885298	0.917614	0.000698051	1	0	1.36787	0.00289613	0.974579	0.00203369	0.527114	0.00107559	0.274119	0.000542389	0.573268	0.00106173	0.822332	0.00158747	0.878326	0.00177985	0.496763	0.00112678	0.424958	0.000925961	0.694515	0.00131125	1.23522	0.00235955	0.928512	0.00179408	0.462477	0.000898371	0.425292	0.000864641	0.60337	0.00111769	0.0348225	0.000332675	0.734256	0.00164189	0.0163748	0.000208275
Chordata	Cladistia	Polypterus_senegalus	55291	1	0	0.834838	0.000662402	0.826393	0.000689908	1.02541	0.000820061	1	0	1.29377	0.0031553	0.848987	0.00221614	0.685865	0.00172663	0.453707	0.00115392	0.681426	0.00153693	0.638068	0.00160651	1.1138	0.00285763	0.620483	0.00176252	0.725876	0.00205192	0.670705	0.0015158	1.70744	0.0040317	1.18978	0.002767	0.848463	0.00213132	0.836959	0.00206874	0.71497	0.0016845	0.0244245	0.000277852	0.548423	0.00146032	0.0148723	0.00023133
Chordata	Mammalia	Pongo_abelii	9601	1	0	1.36392	0.00112933	1.30154	0.00114173	1.01744	0.000956435	1	0	1.53798	0.00400311	0.928357	0.00263257	0.517574	0.00134879	0.311438	0.000745546	0.537813	0.00128452	0.780272	0.00207043	0.93642	0.00236456	0.504031	0.00150758	0.451655	0.00125295	0.69523	0.00168286	1.45966	0.00357259	0.938134	0.00227728	0.523975	0.00130927	0.517177	0.00134185	0.593416	0.00138325	0.0320385	0.000422258	0.675727	0.00192575	0.0200603	0.000283171
Chordata	Mammalia	Propithecus_coquereli	379532	1	0	1.49639	0.00132894	1.4287	0.00134203	1.00179	0.00099174	1	0	1.56809	0.00443724	0.955093	0.00268929	0.482447	0.00127136	0.279143	0.000700108	0.510626	0.00121947	0.829129	0.00220401	0.87575	0.00221051	0.46957	0.00136364	0.390443	0.00108637	0.692433	0.00160163	1.36916	0.00356829	0.900399	0.00231054	0.464041	0.00114962	0.450249	0.00119127	0.584948	0.00142367	0.03555	0.000469177	0.720287	0.00203106	0.020811	0.000323609
Chordata	Lepidosauria	Protobothrops_mucrosquamatus	103944	1	0	1.02607	0.000859848	0.950362	0.000870055	1.06926	0.000970011	1	0	1.42875	0.00389948	0.870028	0.00246929	0.56196	0.00155152	0.388779	0.00103448	0.567222	0.00142453	0.687108	0.00184074	1.03279	0.00283217	0.54086	0.00166758	0.56463	0.00168262	0.652516	0.00161584	1.68247	0.00433304	1.05504	0.00278938	0.708926	0.0018619	0.721864	0.00192375	0.62842	0.00159474	0.0274687	0.000346824	0.577871	0.0016672	0.0162888	0.000249746
Chordata	Actinopteri	Pseudochaenichthys_georgianus	52239	1	0	1.6334	0.00127581	1.61245	0.0012989	0.913112	0.000819186	1	0	1.30327	0.00300705	0.907344	0.00211563	0.4095	0.000933135	0.193167	0.000426012	0.459324	0.000905202	0.800308	0.00179468	0.677754	0.00154773	0.389742	0.00101038	0.257785	0.000643768	0.580977	0.00119252	1.01353	0.00219211	0.770145	0.00165925	0.292259	0.0006331	0.29118	0.000662344	0.503875	0.00103747	0.033594	0.000415267	0.689558	0.00175105	0.0156415	0.000230449
Chordata	Lepidosauria	Pseudonaja_textilis	8673	1	0	1.02822	0.000881367	0.94383	0.000798429	1.06024	0.000981816	1	0	1.44042	0.00370037	0.875055	0.00233632	0.563397	0.00145242	0.398189	0.000982407	0.578944	0.0013735	0.679433	0.00174989	1.04345	0.00267845	0.533825	0.00151229	0.584287	0.00169255	0.658322	0.00158994	1.73058	0.00420251	1.07093	0.00255788	0.724141	0.0018075	0.744192	0.00190614	0.634936	0.00154486	0.0262867	0.000326832	0.568156	0.00152041	0.0151823	0.000251446
Chordata	Aves	Pseudopodoces_humilis	181119	1	0	1.39917	0.00128219	1.4319	0.00135317	0.952678	0.000973998	1	0	1.52951	0.0042933	0.998122	0.0029886	0.489997	0.00136567	0.275398	0.000752191	0.536734	0.00138872	0.877268	0.0025293	0.871347	0.00244932	0.480405	0.00157047	0.409265	0.00123225	0.718397	0.00185714	1.31627	0.00344442	0.918077	0.00247321	0.474111	0.00128304	0.422592	0.00114798	0.589103	0.00157407	0.0320399	0.000472847	0.760836	0.00243487	0.0166839	0.000293989
Chordata	Aves	Pterocles_gutturalis	240206	1	0	0.990574	0.00108254	0.994957	0.00109708	0.991317	0.00121699	1	0	1.40663	0.00472283	0.902703	0.00297246	0.597085	0.00194159	0.375135	0.00120855	0.612995	0.00185021	0.718587	0.00235985	1.03065	0.00345527	0.553121	0.00211699	0.590071	0.00210897	0.708644	0.00212696	1.59307	0.00502604	1.10736	0.00349412	0.706183	0.00225287	0.636079	0.00212094	0.684709	0.00212313	0.0289893	0.000467941	0.642211	0.00233324	0.01855	0.000366332
Chordata	Mammalia	Pteropus_alecto	9402	1	0	1.4135	0.00125497	1.35044	0.00120631	1.00842	0.000968723	1	0	1.54644	0.00434305	0.942071	0.00273145	0.501989	0.00130588	0.295751	0.000736048	0.527218	0.00126362	0.809953	0.00212371	0.909153	0.00242462	0.48479	0.00143809	0.417349	0.00118117	0.698473	0.00170847	1.41372	0.00358841	0.935872	0.00236307	0.490461	0.00124434	0.47872	0.00122075	0.596822	0.00150805	0.0318951	0.00042111	0.696708	0.00197465	0.0195848	0.000309534
Chordata	Mammalia	Pteropus_giganteus	143291	1	0	1.44378	0.00120312	1.38022	0.00121045	1.00648	0.000946443	1	0	1.53298	0.00426678	0.937853	0.00265481	0.493648	0.0013188	0.29455	0.000772576	0.52466	0.00134122	0.810993	0.00219462	0.892693	0.00247427	0.478564	0.00147337	0.414142	0.00120231	0.698161	0.00177481	1.37711	0.0035445	0.913501	0.00237212	0.489366	0.00130089	0.474322	0.00126791	0.58792	0.001501	0.0321222	0.000443478	0.70119	0.00204962	0.0198679	0.000294466
Chordata	Mammalia	Pteropus_vampyrus	132908	1	0	1.40769	0.00122401	1.3436	0.00122102	1.0118	0.0010054	1	0	1.53533	0.00423457	0.93537	0.00258704	0.501417	0.00129961	0.300895	0.000785671	0.53088	0.00133811	0.801934	0.00217703	0.910838	0.00246259	0.486833	0.00148883	0.425318	0.00122737	0.699372	0.00181551	1.40917	0.00356809	0.929108	0.00243208	0.497917	0.00131912	0.487464	0.00128543	0.596796	0.00154613	0.0327359	0.000451612	0.691569	0.00205005	0.0204428	0.000300064
Chordata	Mammalia	Puma_concolor	9696	1	0	1.3827	0.00119487	1.32624	0.00122052	1.02175	0.00100723	1	0	1.55289	0.00433496	0.946144	0.00271724	0.515687	0.00139839	0.306548	0.000820148	0.529982	0.00137001	0.805208	0.00222335	0.920755	0.00254605	0.495341	0.00161077	0.43656	0.00130147	0.696481	0.00177838	1.43773	0.0038209	0.94416	0.00254554	0.506308	0.00135471	0.502588	0.00140714	0.604906	0.00152962	0.0318563	0.000435419	0.687321	0.00210024	0.020069	0.000299591
Chordata	Mammalia	Puma_yagouaroundi	1608482	1	0	1.4821	0.00120997	1.41844	0.0012534	1.01376	0.00098663	1	0	1.57871	0.00429322	0.956901	0.00267447	0.495045	0.00128901	0.289648	0.000737446	0.515723	0.00128706	0.82577	0.0021955	0.888053	0.00235548	0.478451	0.00143623	0.409211	0.00118136	0.693135	0.00171192	1.38595	0.00353386	0.909558	0.002383	0.471926	0.00121704	0.465576	0.00116348	0.586804	0.00145292	0.033351	0.000440046	0.711881	0.00202463	0.0197066	0.000285285
Chordata	Actinopteri	Pundamilia_nyererei	303518	1	0	1.34014	0.00104491	1.31459	0.00108289	0.967087	0.000851591	1	0	1.34871	0.00323722	0.914806	0.002223	0.502437	0.00114468	0.27056	0.000601117	0.536172	0.00114593	0.747284	0.00174315	0.83642	0.00194869	0.464153	0.0012202	0.375412	0.000925581	0.628703	0.00134033	1.24024	0.00283081	0.928838	0.00203408	0.436367	0.000979611	0.429149	0.000990589	0.582742	0.00127714	0.0291203	0.00036005	0.662316	0.00171812	0.0147996	0.000218007
Chordata	Actinopteri	Pungitius_pungitius	134920	1	0	2.00315	0.00156287	1.96427	0.00164863	0.891039	0.000811837	1	0	1.38072	0.00326697	0.949782	0.00227459	0.356833	0.000804766	0.15795	0.000354535	0.408982	0.000842904	0.875434	0.00200045	0.593184	0.00139821	0.346282	0.000882709	0.195473	0.000480683	0.5611	0.00116813	0.900193	0.00196878	0.696927	0.00152693	0.236062	0.000529937	0.22821	0.00052052	0.475715	0.00101685	0.033146	0.000454425	0.761954	0.00199009	0.016087	0.000225317
Chordata	Actinopteri	Pygocentrus_nattereri	42514	1	0	1.30272	0.000906474	1.33551	0.00102826	0.992328	0.000771842	1	0	1.39557	0.00313906	0.943878	0.0022005	0.551441	0.00119524	0.287344	0.000640191	0.562928	0.00114859	0.766327	0.00163878	0.896631	0.00201389	0.503604	0.0012396	0.4138	0.000970007	0.657282	0.00133527	1.2922	0.00274431	0.949185	0.00199513	0.471586	0.00103734	0.433041	0.000967416	0.601556	0.00122698	0.0298888	0.000349755	0.69418	0.00167348	0.0148638	0.000208245
Chordata	Aves	Pygoscelis_adeliae	9238	1	0	1.00308	0.00096785	1.0124	0.0010126	0.984472	0.00105559	1	0	1.39014	0.00430111	0.901344	0.00279632	0.594892	0.00174975	0.374238	0.00108054	0.613448	0.00165373	0.719528	0.0021215	1.02649	0.00309258	0.551258	0.00191577	0.589024	0.00196593	0.71151	0.00200866	1.56498	0.00446244	1.09039	0.00302784	0.699762	0.00201766	0.635993	0.00186822	0.677691	0.00193602	0.0265731	0.000383495	0.642517	0.0021295	0.0169653	0.000285165
Chordata	Aves	Pyrgilauda_ruficollis	221976	1	0	1.42921	0.00128109	1.46463	0.00141901	0.946952	0.000981071	1	0	1.53365	0.00452674	0.998228	0.0030613	0.483002	0.0013931	0.269869	0.000746747	0.535914	0.00142127	0.880986	0.00254809	0.858415	0.00248893	0.475689	0.00157367	0.40087	0.00122016	0.714748	0.0019068	1.29009	0.00348775	0.898663	0.00249675	0.465787	0.00124928	0.411509	0.00118581	0.583158	0.00154765	0.0323309	0.000500056	0.768103	0.00249105	0.017167	0.00029684
Chordata	Lepidosauria	Python_bivittatus	176946	1	0	0.969184	0.000803595	0.917105	0.0008574	1.07048	0.000970481	1	0	1.4026	0.00376886	0.855342	0.00246089	0.594907	0.00157907	0.416925	0.00108737	0.601127	0.00143751	0.666052	0.00174953	1.08937	0.00303101	0.56565	0.00169321	0.634346	0.00181973	0.66661	0.00163817	1.73514	0.00445699	1.0871	0.00274462	0.774075	0.00201546	0.769335	0.00205655	0.651969	0.00162262	0.0255472	0.000326819	0.565458	0.00163213	0.016488	0.000267616
Chordata	Amphibia	Rana_temporaria	8407	1	0	0.88064	0.00066717	0.850026	0.000661368	1.00471	0.000840749	1	0	1.25266	0.00286705	0.841191	0.00200884	0.69699	0.00157404	0.438481	0.000996518	0.670358	0.00141222	0.659511	0.0014537	1.0306	0.00242852	0.612824	0.00163896	0.710031	0.00179556	0.658875	0.00143918	1.63721	0.00349051	1.17798	0.00260872	0.764961	0.00174616	0.805017	0.00182638	0.697156	0.00148749	0.0258732	0.000263101	0.577765	0.00144085	0.0151309	0.000218961
Chordata	Mammalia	Rattus_norvegicus	10116	1	0	1.35088	0.00108168	1.28581	0.00111623	1.0161	0.000854603	1	0	1.46338	0.00358542	0.885486	0.0023147	0.514638	0.00124078	0.301101	0.000728436	0.532172	0.00120926	0.762614	0.00194914	0.90203	0.00220878	0.487911	0.0014059	0.431286	0.00113783	0.680991	0.00156568	1.37211	0.00308967	0.918024	0.00216094	0.501889	0.00122644	0.494102	0.00121075	0.595929	0.00140426	0.0310765	0.000383731	0.665658	0.0018581	0.0196835	0.000278817
Chordata	Mammalia	Rattus_rattus	10117	1	0	1.37972	0.0011466	1.31662	0.00112599	1.01909	0.000892905	1	0	1.47598	0.00364094	0.896984	0.00235468	0.505038	0.00119651	0.291263	0.000726743	0.522139	0.00123352	0.776531	0.0019267	0.886299	0.00221972	0.478521	0.00138525	0.413907	0.00111461	0.676753	0.00156844	1.35495	0.00309398	0.911199	0.00217484	0.486062	0.00119756	0.475636	0.00119461	0.590172	0.00142275	0.0327508	0.000419313	0.674477	0.00186039	0.0207805	0.00029025
Chordata	Amphibia	Rhinatrema_bivittatum	194408	1	0	1.00763	0.000800304	1.04653	0.000836236	0.96515	0.000837246	1	0	1.32772	0.00323919	0.883537	0.0022771	0.613398	0.00143089	0.361902	0.00089036	0.624735	0.00137493	0.770095	0.00181063	0.997092	0.00248592	0.578809	0.00158139	0.574562	0.00153495	0.718323	0.00161652	1.43296	0.0033272	1.00696	0.00236964	0.653129	0.0015296	0.586819	0.00141343	0.631575	0.00138932	0.0279537	0.000318594	0.643893	0.00172972	0.0151468	0.000230746
Chordata	Chondrichthyes	Rhincodon_typus	259920	1	0	0.840035	0.000755232	0.875863	0.000833147	1.01479	0.00101661	1	0	1.28876	0.00356794	0.908945	0.00261147	0.68593	0.00186467	0.453932	0.00118851	0.660116	0.00162943	0.675155	0.00176391	1.16528	0.00317633	0.638797	0.00204689	0.738672	0.00220105	0.702588	0.00182504	1.60902	0.00413461	1.18918	0.00304157	0.847267	0.00222044	0.772705	0.00209065	0.702269	0.00181103	0.0293791	0.000347077	0.581039	0.00182393	0.0157445	0.000272235
Chordata	Mammalia	Rhinolophus_ferrumequinum	59479	1	0	1.44234	0.00114813	1.38357	0.00119522	1.0061	0.000971383	1	0	1.56186	0.00431556	0.946732	0.0026192	0.499749	0.00130604	0.290611	0.000738792	0.519607	0.00124744	0.802486	0.00215207	0.898688	0.00239046	0.481053	0.00143114	0.4145	0.00114439	0.691766	0.00166543	1.38748	0.00349985	0.917211	0.00232361	0.482082	0.00121464	0.469836	0.00122638	0.588693	0.00146332	0.0333934	0.000437516	0.700625	0.00208595	0.0194463	0.000282724
Chordata	Mammalia	Rhinopithecus_bieti	61621	1	0	1.35576	0.00111301	1.29465	0.00109475	1.02162	0.000953471	1	0	1.53772	0.00403709	0.929857	0.00252752	0.522642	0.00131111	0.321457	0.000792552	0.543672	0.00128527	0.774951	0.00201943	0.950948	0.00251342	0.511411	0.00148943	0.462772	0.00124975	0.700195	0.00163575	1.46751	0.00359331	0.945592	0.00234515	0.533696	0.00132417	0.528432	0.00133039	0.601523	0.0014565	0.035801	0.000450894	0.672018	0.00199436	0.0213553	0.000298087
Chordata	Mammalia	Rhinopithecus_roxellana	61622	1	0	1.35773	0.00112225	1.29594	0.00111129	1.02247	0.000971915	1	0	1.55572	0.00409982	0.932731	0.00251852	0.523908	0.00133282	0.318703	0.000791005	0.542103	0.00129539	0.774427	0.00201615	0.953869	0.002375	0.50958	0.00143365	0.461688	0.00126274	0.695902	0.00167304	1.48463	0.00362567	0.94933	0.00236954	0.53441	0.00131939	0.528273	0.00132776	0.598376	0.0014038	0.0326256	0.00042324	0.672205	0.0019084	0.020222	0.000283592
Chordata	Mammalia	Rousettus_aegyptiacus	9407	1	0	1.47777	0.00121378	1.41658	0.00124462	0.998307	0.000949186	1	0	1.56165	0.00424204	0.9499	0.00272959	0.490852	0.00128944	0.289331	0.000758853	0.523367	0.00127818	0.824896	0.00211475	0.889718	0.00238109	0.477879	0.00139999	0.407862	0.00114372	0.7017	0.00173195	1.37334	0.00352808	0.912389	0.00240846	0.480054	0.00125318	0.462657	0.00125417	0.587514	0.00148597	0.0332435	0.000475561	0.712425	0.00213974	0.0197763	0.000283677
Chordata	Mammalia	Saimiri_boliviensis_boliviensis	39432	1	0	1.37773	0.00116001	1.31697	0.00113403	1.01991	0.000921966	1	0	1.57244	0.00421523	0.938371	0.00253	0.517141	0.00131753	0.314429	0.000760368	0.53712	0.00123568	0.786382	0.0019947	0.938271	0.00237296	0.500678	0.00142966	0.450339	0.00120995	0.695472	0.00164529	1.46687	0.00360917	0.948998	0.00240925	0.527809	0.00127701	0.516482	0.00130942	0.59894	0.00148059	0.0337033	0.00041324	0.67967	0.00187817	0.0200131	0.00028432
Chordata	Actinopteri	Salarias_fasciatus	181472	1	0	2.15383	0.00166124	2.16317	0.00171957	0.867808	0.000785112	1	0	1.41947	0.00338852	0.986114	0.00252206	0.342772	0.000818803	0.139899	0.000319601	0.409263	0.000849059	0.965108	0.00227487	0.582923	0.00132018	0.337413	0.000852603	0.175618	0.000437712	0.5733	0.00123602	0.844344	0.00186729	0.675293	0.00144131	0.204681	0.000457742	0.190848	0.00042843	0.462141	0.000962611	0.0340436	0.000463894	0.831077	0.0021325	0.0153997	0.000222077
Chordata	Actinopteri	Salmo_salar	8030	1	0	1.67667	0.00098577	1.63391	0.000996247	0.917171	0.000603485	1	0	1.25422	0.00221216	0.881219	0.00160971	0.414526	0.000684885	0.18555	0.000318266	0.431759	0.000687532	0.766739	0.00126591	0.664154	0.0011586	0.38784	0.000770626	0.251212	0.000465688	0.550987	0.000858854	0.970524	0.00157865	0.735978	0.00122158	0.266237	0.000455979	0.293395	0.000500271	0.490344	0.000778438	0.0331022	0.000310585	0.693643	0.00126004	0.0187604	0.000176057
Chordata	Actinopteri	Salmo_trutta	8032	1	0	1.6751	0.000947617	1.62973	0.000960397	0.915251	0.000600336	1	0	1.27202	0.00220391	0.888906	0.00156513	0.422169	0.000658817	0.186798	0.000300234	0.436361	0.000677168	0.772435	0.00127359	0.667984	0.00112226	0.388535	0.000743866	0.254165	0.000461401	0.554766	0.000864553	0.982138	0.00153933	0.744035	0.00113924	0.269303	0.000441563	0.296468	0.000505862	0.495379	0.000789512	0.0298028	0.000277347	0.695734	0.00130597	0.0170033	0.000167309
Chordata	Actinopteri	Salvelinus_namaycush	8040	1	0	1.76109	0.00104037	1.71026	0.00110047	0.922151	0.000614481	1	0	1.2948	0.002377	0.902304	0.00169777	0.394144	0.000710036	0.173566	0.000303895	0.411107	0.000680261	0.787989	0.00142356	0.639533	0.00114214	0.374038	0.000768999	0.231947	0.000463728	0.539133	0.000911112	0.947312	0.00157494	0.719742	0.00122958	0.248293	0.000439352	0.273111	0.000493779	0.47465	0.000786314	0.0320563	0.000318732	0.710189	0.00144811	0.0178574	0.000172532
Chordata	Actinopteri	Salvelinus_sp._IW2-2015	2691554	1	0	1.73069	0.00114271	1.6789	0.00116011	0.917068	0.00068648	1	0	1.26604	0.00256164	0.884904	0.00173504	0.395073	0.000753219	0.178671	0.000340289	0.419048	0.0007197	0.770259	0.00147502	0.64605	0.00124151	0.375202	0.000786961	0.238921	0.000473879	0.54264	0.00093016	0.949517	0.00173617	0.719238	0.00126218	0.255003	0.000486934	0.279502	0.000565377	0.47736	0.000856855	0.0339657	0.000339638	0.689293	0.00143783	0.0189233	0.000203752
Chordata	Actinopteri	Sander_lucioperca	283035	1	0	1.44961	0.00106506	1.41082	0.00110192	0.938652	0.000760023	1	0	1.31293	0.00290929	0.905232	0.00214931	0.468639	0.00103121	0.239188	0.00050991	0.503093	0.00104169	0.761443	0.00174216	0.773742	0.00171083	0.427483	0.00105976	0.320669	0.000767765	0.613909	0.00128537	1.1463	0.00236459	0.872493	0.00184105	0.376001	0.00083052	0.374446	0.000826794	0.561718	0.00115565	0.0299769	0.000344498	0.676124	0.00165369	0.0153253	0.000209957
Chordata	Mammalia	Sapajus_apella	9515	1	0	1.36486	0.0010977	1.30489	0.00114015	1.01909	0.000957013	1	0	1.5398	0.00407814	0.930534	0.00259801	0.51712	0.00130197	0.315123	0.000786643	0.54059	0.00127723	0.780095	0.00198038	0.940416	0.00242417	0.503282	0.00147091	0.456729	0.00123724	0.69885	0.00169092	1.46116	0.00350995	0.943174	0.00225513	0.530383	0.00134031	0.51998	0.00131088	0.597197	0.00146	0.0328173	0.000428533	0.674307	0.00194291	0.0199248	0.000290872
Chordata	Mammalia	Sarcophilus_harrisii	9305	1	0	1.13278	0.000858492	1.04169	0.000891359	1.07893	0.00094252	1	0	1.51088	0.00376042	0.893382	0.00233449	0.566766	0.00141549	0.390585	0.000959193	0.575059	0.00133602	0.709944	0.00182183	1.03666	0.00261514	0.528073	0.0014495	0.580403	0.00151872	0.669023	0.00159079	1.69906	0.00403975	1.03542	0.00254907	0.662723	0.00163013	0.721155	0.00189408	0.618793	0.00147609	0.0277468	0.000345165	0.589505	0.00158906	0.016944	0.000267634
Chordata	Actinopteri	Scleropages_formosus	113540	1	0	1.76948	0.0013788	1.80068	0.00149009	0.972422	0.000886044	1	0	1.48438	0.00353036	0.987533	0.00242906	0.427247	0.000953432	0.194291	0.000420971	0.451602	0.000919175	0.860425	0.00199921	0.71464	0.00160445	0.402351	0.00104055	0.256392	0.000618325	0.592394	0.00125348	1.04759	0.00231178	0.772079	0.00171712	0.293886	0.000654038	0.275746	0.000613997	0.503128	0.00105116	0.031533	0.000411782	0.759851	0.0018809	0.0171877	0.000228628
Chordata	Actinopteri	Scophthalmus_maximus	52904	1	0	1.82144	0.00135973	1.80738	0.00144955	0.895273	0.000763125	1	0	1.32154	0.00318767	0.932656	0.00225645	0.393756	0.000912967	0.177427	0.000405016	0.439935	0.000901215	0.844187	0.00197608	0.646202	0.00153009	0.376983	0.000968859	0.225933	0.000556825	0.58136	0.00119682	0.942852	0.00210183	0.744945	0.00159818	0.263818	0.00059112	0.25623	0.000590293	0.498703	0.0010474	0.0305538	0.000416525	0.739917	0.00185805	0.0147162	0.000218481
Chordata	Chondrichthyes	Scyliorhinus_canicula	7830	1	0	0.915497	0.000739918	0.956144	0.000808035	0.974647	0.000821351	1	0	1.28819	0.00314586	0.945349	0.0023883	0.688165	0.0016333	0.416853	0.00100946	0.662056	0.00150665	0.739773	0.00178581	1.09939	0.00277969	0.635142	0.00172111	0.663473	0.00181845	0.715044	0.00166753	1.50528	0.00346576	1.13254	0.00259839	0.741482	0.00176473	0.702194	0.00177223	0.68977	0.00164341	0.0270636	0.000315595	0.618051	0.00174023	0.0140874	0.000226007
Chordata	Actinopteri	Sebastes_umbrosus	72105	1	0	1.61491	0.00116817	1.56806	0.0011773	0.902487	0.000750047	1	0	1.2943	0.00277116	0.895691	0.00200805	0.424414	0.000910048	0.20149	0.000441608	0.467893	0.000932059	0.795352	0.00175768	0.68984	0.00151095	0.387181	0.000964822	0.262689	0.000622065	0.591358	0.00122116	1.03813	0.00213858	0.802071	0.00162706	0.306634	0.000652461	0.309873	0.000666369	0.531177	0.00109438	0.0305095	0.000387579	0.702644	0.00166861	0.0157208	0.000218352
Chordata	Aves	Serinus_canaria	9135	1	0	1.35402	0.00130784	1.38225	0.00135516	0.954649	0.000978556	1	0	1.5119	0.00435125	0.980212	0.00300504	0.495622	0.00144932	0.280973	0.000767807	0.548628	0.0014632	0.854345	0.00243838	0.889255	0.00250064	0.487017	0.00159915	0.419297	0.0013272	0.715221	0.00194337	1.33223	0.00357647	0.921591	0.00249189	0.490777	0.00137277	0.435609	0.00121658	0.594197	0.0016152	0.0318535	0.000463436	0.743447	0.00243018	0.0171768	0.000292318
Chordata	Actinopteri	Seriola_dumerili	41447	1	0	1.53199	0.00114283	1.5003	0.00123074	0.938265	0.000848915	1	0	1.31971	0.00316926	0.914683	0.00222748	0.447837	0.000990233	0.22171	0.000491649	0.482357	0.000991481	0.78757	0.00180381	0.742904	0.00166228	0.414257	0.00109855	0.29411	0.000715365	0.603256	0.00126282	1.09553	0.00242505	0.838999	0.00188083	0.34207	0.000761324	0.34215	0.000795678	0.542364	0.00115239	0.0287062	0.000385134	0.698025	0.00181619	0.0150177	0.000214642
Chordata	Actinopteri	Seriola_lalandi_dorsalis	1841481	1	0	1.52188	0.00113549	1.4859	0.00115164	0.936275	0.000791568	1	0	1.31421	0.00306743	0.904533	0.00208592	0.449629	0.0010026	0.223466	0.000501364	0.486235	0.000992358	0.774528	0.0017549	0.745358	0.00169128	0.415054	0.00107586	0.298222	0.000720349	0.599395	0.00126573	1.10331	0.0024473	0.839989	0.00180396	0.345377	0.000782434	0.346411	0.000785234	0.5431	0.00118076	0.0295438	0.000366002	0.685536	0.00171317	0.01515	0.000223841
Chordata	Actinopteri	Simochromis_diagramma	43689	1	0	1.26852	0.000900208	1.24577	0.000913144	0.958069	0.000718378	1	0	1.3433	0.00294132	0.912781	0.00201393	0.534597	0.00114918	0.290762	0.000612401	0.560419	0.00113356	0.741754	0.00156639	0.867388	0.00192754	0.484651	0.00119399	0.404122	0.000980571	0.650644	0.00134739	1.28375	0.00258345	0.966323	0.0019834	0.473777	0.00097979	0.462088	0.00100033	0.615327	0.00127732	0.0289374	0.000327263	0.659694	0.00161385	0.0152079	0.000215361
Chordata	Actinopteri	Sinocyclocheilus_anshuiensis	1608454	1	0	1.22238	0.000727698	1.22695	0.0007437	1.00627	0.000635638	1	0	1.3291	0.00238571	0.906905	0.00162167	0.534784	0.00092335	0.298482	0.000497275	0.550192	0.00086267	0.714334	0.00123191	0.891137	0.00155121	0.503085	0.000990626	0.427826	0.000817862	0.618108	0.00099317	1.30264	0.00211169	0.971234	0.00154055	0.479782	0.000789585	0.461707	0.000792494	0.580791	0.00092949	0.0290091	0.000254307	0.620236	0.00111882	0.0139678	0.00016248
Chordata	Actinopteri	Sinocyclocheilus_grahami	75366	1	0	1.21047	0.000722865	1.21457	0.000773158	1.00969	0.000632379	1	0	1.32662	0.00235115	0.905776	0.00161599	0.53784	0.000931905	0.302531	0.000514506	0.553737	0.000867795	0.710932	0.00120651	0.897911	0.00154881	0.507288	0.00103124	0.43302	0.00083212	0.618782	0.000997111	1.31122	0.00212413	0.977059	0.00163045	0.484723	0.000819508	0.468232	0.000798042	0.582993	0.000948396	0.0306302	0.000252062	0.616521	0.00117489	0.014629	0.000161343
Chordata	Actinopteri	Sinocyclocheilus_rhinocerous	307959	1	0	1.22174	0.000703166	1.2252	0.000728278	1.00629	0.000629116	1	0	1.33254	0.00229129	0.908067	0.00163318	0.535833	0.000911781	0.300861	0.000478947	0.551699	0.000865748	0.714942	0.00119449	0.893807	0.00148044	0.502984	0.000957136	0.428699	0.000805197	0.61951	0.000962554	1.3082	0.00208525	0.973966	0.00150084	0.481245	0.000783581	0.463356	0.000779876	0.583647	0.000901813	0.0298132	0.000258028	0.620833	0.00120465	0.0141363	0.000159158
Chordata	Mammalia	Sorex_araneus	42254	1	0	1.8488	0.00165144	1.78999	0.00166324	0.995324	0.00104085	1	0	1.6373	0.00445119	1.01614	0.00289714	0.420501	0.00107937	0.207132	0.000548778	0.441051	0.00113374	0.942015	0.00247753	0.75415	0.00195091	0.406825	0.00120207	0.276337	0.000788099	0.655598	0.0016751	1.1543	0.00294847	0.788342	0.00204404	0.330483	0.000849062	0.306329	0.000813304	0.515404	0.00128874	0.0389333	0.00054493	0.796058	0.00243536	0.0216373	0.000315171
Chordata	Actinopteri	Sparus_aurata	8175	1	0	1.49925	0.0010432	1.47481	0.00107685	0.914448	0.000711323	1	0	1.31084	0.00285902	0.901051	0.00203984	0.46101	0.000967669	0.226057	0.000453173	0.498407	0.000986288	0.785332	0.00174781	0.743164	0.0015927	0.41931	0.000978007	0.302082	0.000676371	0.617411	0.00121123	1.10278	0.00225031	0.851146	0.00173965	0.350092	0.000733756	0.344919	0.000739623	0.559151	0.00108863	0.0281967	0.000347612	0.695893	0.00161557	0.0155417	0.000204536
Chordata	Actinopteri	Sphaeramia_orbicularis	375764	1	0	1.35346	0.0010391	1.3038	0.000987178	0.94183	0.000782693	1	0	1.2719	0.00293059	0.873611	0.0020469	0.498135	0.00105186	0.26286	0.00055569	0.519991	0.00105016	0.723505	0.00165274	0.800512	0.00172393	0.450834	0.00116985	0.362637	0.000865707	0.617807	0.00129476	1.18985	0.00247752	0.927336	0.00197249	0.409284	0.000896712	0.425262	0.000920816	0.594975	0.0011789	0.0277325	0.000315892	0.649646	0.00160416	0.0145794	0.00021291
Chordata	Actinopteri	Stegastes_partitus	144197	1	0	1.6661	0.00134048	1.62718	0.00131227	0.904761	0.00079033	1	0	1.33773	0.00309684	0.916556	0.00216855	0.41126	0.000910775	0.19668	0.000435863	0.467883	0.000989738	0.813385	0.00184876	0.69708	0.00158267	0.385848	0.00102384	0.257484	0.000645745	0.596096	0.00127561	1.02728	0.00216905	0.797927	0.0017264	0.304136	0.000680111	0.295851	0.000669452	0.52606	0.00110826	0.031549	0.000424398	0.721749	0.00180345	0.0155356	0.000226846
Chordata	Aves	Strigops_habroptila	2489341	1	0	1.24171	0.00111109	1.26159	0.00117663	0.968357	0.000926778	1	0	1.43727	0.0041327	0.937599	0.00261318	0.528128	0.00139648	0.312194	0.000833587	0.561466	0.00140656	0.792117	0.00218319	0.914414	0.00248338	0.503374	0.00161865	0.480281	0.00138485	0.707508	0.00173401	1.37977	0.00362089	0.957724	0.00244972	0.564776	0.00147231	0.501395	0.00135705	0.611147	0.00157557	0.029267	0.000407373	0.705751	0.00210644	0.0163988	0.000275269
Chordata	Aves	Struthio_camelus_australis	441894	1	0	0.960836	0.000892559	0.970768	0.000936232	1.00411	0.00106286	1	0	1.39388	0.00408012	0.891694	0.00268882	0.616538	0.00177653	0.402577	0.00112763	0.637036	0.00165815	0.699335	0.00199464	1.0771	0.00320884	0.569848	0.00189623	0.640143	0.00205699	0.716789	0.00194151	1.63495	0.00449088	1.1196	0.00320123	0.762159	0.00217847	0.684829	0.00200608	0.688708	0.00187944	0.0258268	0.000382084	0.622268	0.00198696	0.0174022	0.000288534
Chordata	Mammalia	Sturnira_hondurensis	192404	1	0	1.55345	0.00139223	1.50957	0.0013619	0.99133	0.000969406	1	0	1.57478	0.00439444	0.967653	0.00275775	0.478223	0.00128564	0.261111	0.000693749	0.507214	0.00127799	0.843908	0.00227949	0.863265	0.00232945	0.46958	0.00144597	0.371383	0.00109028	0.699084	0.00174249	1.30523	0.00341461	0.877477	0.00230534	0.429819	0.00109291	0.411182	0.00112953	0.578666	0.00143879	0.0332405	0.000483362	0.742531	0.00220825	0.0210815	0.000321601
Chordata	Aves	Sturnus_vulgaris	9172	1	0	1.35573	0.0012453	1.3835	0.00136007	0.955062	0.00101382	1	0	1.51436	0.00464796	0.987596	0.00302345	0.494932	0.00147225	0.279858	0.000792449	0.542712	0.00147684	0.857872	0.00252112	0.881619	0.00262265	0.485698	0.00159076	0.415391	0.00129924	0.714929	0.001919	1.32938	0.00370764	0.929229	0.0025401	0.488025	0.00136522	0.432991	0.0012844	0.594458	0.00164115	0.0317112	0.000474729	0.749922	0.00243591	0.0164992	0.000284733
Chordata	Tunicata*	Styela_clava	7725	1	0	0.475833	0.000396408	0.430917	0.000410853	0.975583	0.000828186	1	0	0.831441	0.00209142	0.626435	0.00158497	0.758763	0.00194328	0.707468	0.00160616	0.742912	0.00168313	0.429275	0.00103762	1.0014	0.00263782	0.587462	0.00179664	1.2093	0.00337378	0.515854	0.00121577	1.84886	0.00432765	1.55206	0.00355722	1.60665	0.00386778	1.79324	0.00420634	0.837695	0.00194502	0.0134461	0.000149497	0.384628	0.00108782	0.0125241	0.000216492
Chordata	Mammalia	Suricata_suricatta	37032	1	0	1.54183	0.00136513	1.48063	0.00128103	1.0074	0.000994395	1	0	1.5715	0.00408779	0.953211	0.00261055	0.477399	0.0012318	0.268666	0.000674798	0.499987	0.00121062	0.840319	0.00212861	0.856313	0.00224261	0.464887	0.00141067	0.376071	0.00102168	0.684845	0.00167588	1.32618	0.00341828	0.8752	0.00223327	0.436328	0.00108512	0.425766	0.00110339	0.570825	0.0014591	0.033593	0.000463029	0.721691	0.002055	0.0199991	0.000290269
Chordata	Mammalia	Sus_scrofa	9823	1	0	1.58068	0.00130871	1.49441	0.00127615	1.0097	0.000909268	1	0	1.55304	0.00404909	0.934736	0.00248092	0.467765	0.00116925	0.264959	0.000673573	0.495991	0.00120013	0.840671	0.00207014	0.837273	0.00222466	0.448827	0.00132909	0.369202	0.00103287	0.681273	0.00164146	1.30516	0.00324173	0.855129	0.0021029	0.435063	0.00105834	0.425159	0.00108688	0.563882	0.00135114	0.0353336	0.000486069	0.714319	0.00196961	0.0194844	0.000282141
Chordata	Actinopteri	Syngnathus_acus	161584	1	0	1.83096	0.00153039	1.69497	0.00146988	0.954024	0.000890574	1	0	1.41815	0.00343471	0.923533	0.00230188	0.374389	0.000940223	0.185283	0.000439239	0.411019	0.000900638	0.779175	0.00189521	0.646359	0.00152802	0.363971	0.00105086	0.215857	0.000585016	0.542829	0.00120838	1.00747	0.00233185	0.776548	0.00181538	0.28652	0.000702578	0.279185	0.000700935	0.489109	0.00110805	0.0321626	0.000424927	0.672382	0.00180995	0.0137666	0.000223268
Chordata	Mammalia	Tachyglossus_aculeatus	9261	1	0	2.03316	0.00173161	1.87027	0.00173665	0.946199	0.000983354	1	0	1.61249	0.0045705	0.983234	0.00291311	0.374474	0.00100693	0.192819	0.000487276	0.413776	0.00100612	0.960512	0.00264283	0.667711	0.00181396	0.349975	0.00112202	0.248351	0.00071025	0.632896	0.00157192	1.10427	0.00285014	0.745665	0.00191857	0.293047	0.000745071	0.301779	0.000766384	0.509198	0.00120067	0.0399453	0.000582743	0.788341	0.00221374	0.020246	0.00031115
Chordata	Actinopteri	Tachysurus_fulvidraco	1234273	1	0	1.15235	0.000884402	1.16603	0.000918604	0.995532	0.000859581	1	0	1.31037	0.00315002	0.917423	0.00221855	0.571276	0.00131524	0.314058	0.000694733	0.569961	0.00124675	0.718581	0.00168711	0.912875	0.00218734	0.52657	0.0014303	0.452712	0.00113811	0.64646	0.00140865	1.32634	0.00294043	0.993315	0.00222379	0.515917	0.00115902	0.489311	0.00110868	0.620323	0.00131488	0.0304824	0.000343442	0.635799	0.00158652	0.0133429	0.000199842
Chordata	Aves	Taeniopygia_guttata	59729	1	0	1.45442	0.00124585	1.49192	0.00134889	0.945839	0.000940332	1	0	1.528	0.00407943	0.99851	0.00280584	0.482117	0.00127949	0.271737	0.000699939	0.533677	0.00129401	0.884695	0.00235809	0.858084	0.00217009	0.474771	0.00144596	0.405474	0.00110618	0.720119	0.00177733	1.287	0.00312704	0.889423	0.00220645	0.465409	0.00118922	0.411116	0.00111835	0.577497	0.00146822	0.0333389	0.000492768	0.762971	0.00219178	0.0167229	0.000275705
Chordata	Actinopteri	Takifugu_rubripes	31033	1	0	1.62366	0.00130253	1.59265	0.00127773	0.928522	0.000832057	1	0	1.34282	0.00331395	0.935934	0.00236468	0.421932	0.000997474	0.206761	0.000464171	0.47001	0.00102707	0.815189	0.00193719	0.717042	0.00173868	0.404317	0.0010686	0.270368	0.000691096	0.604617	0.00133559	1.04192	0.00240325	0.80515	0.00183485	0.318041	0.000735475	0.310864	0.000740012	0.528092	0.00119459	0.0307231	0.000390897	0.704663	0.001861	0.0143131	0.000212455
Chordata	Mammalia	Talpa_occidentalis	50954	1	0	1.54962	0.00130811	1.47153	0.00128681	1.01097	0.000923846	1	0	1.54925	0.00396595	0.942927	0.00256088	0.468147	0.00115416	0.264348	0.000646364	0.486954	0.00115414	0.830312	0.00209865	0.846021	0.00214714	0.44935	0.00136388	0.366597	0.000982632	0.672816	0.00162235	1.30401	0.00312387	0.863578	0.00213372	0.438749	0.00106426	0.424914	0.00108205	0.558553	0.00131156	0.0358147	0.000434204	0.710057	0.00200782	0.0199983	0.000281649
Chordata	Aves	Tauraco_erythrolophus	121530	1	0	1.02632	0.00107055	1.02977	0.00115277	0.987687	0.00115426	1	0	1.42019	0.00485418	0.913692	0.00319907	0.58666	0.00197741	0.364686	0.00115058	0.605983	0.00189325	0.733585	0.00239906	1.01042	0.00341754	0.543347	0.00209528	0.561705	0.00209817	0.708959	0.0022106	1.56139	0.00490648	1.09301	0.00343563	0.675122	0.00216878	0.610985	0.00202167	0.680048	0.0020394	0.0295523	0.000457882	0.655707	0.00241651	0.0180361	0.000359724
Chordata	Testudines*	Terrapene_carolina_triunguis	2587831	1	0	1.14264	0.000930533	1.14989	0.000956225	0.963534	0.000901126	1	0	1.36651	0.00348058	0.913343	0.00233898	0.541543	0.00132705	0.323989	0.000762251	0.568698	0.00130554	0.78415	0.00191055	0.933467	0.00238459	0.516314	0.00145774	0.490014	0.00129967	0.710685	0.00161387	1.38944	0.00331117	0.964956	0.0022033	0.578867	0.00135715	0.532532	0.00128643	0.620321	0.00141261	0.0305861	0.000377353	0.68738	0.00191499	0.0174686	0.000268236
Chordata	Actinopteri	Thalassophryne_amazonica	390379	1	0	1.29055	0.000934679	1.28113	0.00103517	0.980392	0.000821664	1	0	1.30725	0.00305039	0.890823	0.00219844	0.520273	0.00118166	0.276431	0.000632025	0.535664	0.00110993	0.718481	0.00170971	0.863359	0.00198688	0.504075	0.00131915	0.390523	0.000928378	0.623707	0.00132952	1.21395	0.00264494	0.941943	0.00204005	0.445719	0.00100823	0.434936	0.000985542	0.58928	0.00126018	0.0270029	0.000344521	0.630475	0.00155951	0.0142897	0.00021417
Chordata	Lepidosauria	Thamnophis_elegans	35005	1	0	1.02644	0.000848779	0.946113	0.000853458	1.05786	0.000962145	1	0	1.42782	0.00376496	0.871325	0.00232361	0.563826	0.00145214	0.394207	0.000991367	0.573021	0.00141449	0.685945	0.00170469	1.02756	0.0026123	0.542533	0.00159639	0.575759	0.00160084	0.65757	0.00159889	1.69526	0.004173	1.05698	0.00257615	0.712441	0.00183795	0.737671	0.00191916	0.632684	0.00152402	0.0266289	0.000321158	0.573863	0.00162776	0.0158004	0.000247852
Chordata	Lepidosauria	Thamnophis_sirtalis	35019	1	0	0.983649	0.000987385	0.903814	0.000962222	1.06495	0.00114776	1	0	1.40261	0.00460837	0.857581	0.0028749	0.574695	0.00182837	0.41278	0.00130704	0.592726	0.00170125	0.657321	0.0020207	1.05667	0.00333039	0.552294	0.00190016	0.615283	0.0020849	0.651383	0.00184884	1.73067	0.00523995	1.07582	0.00325844	0.755663	0.0023841	0.774973	0.00257343	0.63695	0.00190648	0.0329924	0.000430666	0.552037	0.00189223	0.020209	0.000347835
Chordata	Mammalia	Theropithecus_gelada	9565	1	0	1.3673	0.00111996	1.30596	0.00110645	1.0215	0.000950696	1	0	1.55052	0.00410181	0.935877	0.00255827	0.520366	0.00136112	0.315528	0.000779777	0.539877	0.00132364	0.782466	0.00202673	0.941204	0.00239453	0.504705	0.00154527	0.455134	0.00124184	0.697415	0.0017462	1.46685	0.00356506	0.944809	0.00238494	0.527833	0.00129527	0.521259	0.0013518	0.598632	0.00147091	0.032362	0.000424746	0.678498	0.00196383	0.0197805	0.000281223
Chordata	Aves	Tinamus_guttatus	94827	1	0	1.15946	0.00112779	1.16633	0.00115405	0.975047	0.00108877	1	0	1.47441	0.00453883	0.946068	0.00289018	0.535294	0.00156696	0.32618	0.000959576	0.57118	0.00155388	0.788903	0.00233465	0.939468	0.00293367	0.510899	0.00175116	0.480245	0.00153379	0.706596	0.00197886	1.45652	0.00408176	1.01155	0.00292103	0.590603	0.00176233	0.52036	0.00159088	0.637208	0.00174812	0.0313102	0.000451457	0.692391	0.00217938	0.0192818	0.000335907
Chordata	Actinopteri	Toxotes_jaculatrix	941984	1	0	1.46383	0.00111385	1.42828	0.00114158	0.947401	0.000798658	1	0	1.32689	0.00310047	0.908923	0.0022413	0.47832	0.0011095	0.241352	0.000567005	0.511585	0.00110141	0.769891	0.00182492	0.785698	0.00187122	0.433193	0.00117466	0.328014	0.000838324	0.617273	0.00135956	1.16169	0.00258955	0.874839	0.00194667	0.378592	0.000850357	0.377331	0.000879888	0.563864	0.00119956	0.0284218	0.000355085	0.685085	0.00178987	0.0145178	0.000216015
Chordata	Testudines*	Trachemys_scripta_elegans	31138	1	0	1.09904	0.000952497	1.10916	0.000957697	0.962717	0.000929941	1	0	1.35426	0.00364424	0.904329	0.00246878	0.558614	0.0014222	0.339089	0.000817181	0.586945	0.00137299	0.769957	0.00190313	0.958571	0.00251111	0.532207	0.001563	0.521331	0.00140542	0.717463	0.00165946	1.42421	0.00365192	0.986571	0.00245782	0.610982	0.00148846	0.564138	0.00147338	0.63199	0.00152654	0.0292832	0.000374432	0.673553	0.00186042	0.0170988	0.000268713
Chordata	Mammalia	Trachypithecus_francoisi	54180	1	0	1.35508	0.00103518	1.29365	0.00106806	1.02191	0.000951674	1	0	1.56024	0.00405391	0.927964	0.00247472	0.523864	0.00134039	0.322667	0.000786967	0.543851	0.001323	0.771908	0.00201075	0.953489	0.00249306	0.510676	0.00143977	0.465596	0.0012607	0.698037	0.00169451	1.47868	0.00352028	0.948217	0.00234169	0.540438	0.00133237	0.534357	0.00137448	0.600397	0.00144273	0.0339523	0.000411404	0.669219	0.00194756	0.0205294	0.000292867
Chordata	Actinopteri	Trematomus_bernacchii	40690	1	0	1.58462	0.00115613	1.56692	0.00125364	0.912932	0.000796442	1	0	1.3015	0.00301433	0.912621	0.00205422	0.425723	0.000899975	0.201079	0.000414921	0.470537	0.00093928	0.800507	0.00175224	0.69202	0.00154817	0.393412	0.00100928	0.270122	0.000629502	0.596984	0.00118656	1.03732	0.00218732	0.790061	0.00160208	0.306706	0.000657805	0.305094	0.000685242	0.520869	0.00105006	0.0334037	0.000378253	0.692954	0.0016838	0.0157739	0.000217105
Chordata	Mammalia	Trichechus_manatus_latirostris	127582	1	0	1.386	0.00117441	1.32819	0.00119837	1.0221	0.00100379	1	0	1.54852	0.003981	0.941453	0.00255	0.511131	0.00129688	0.299282	0.000749069	0.529414	0.00128458	0.795637	0.00198161	0.919422	0.00228359	0.495372	0.00143382	0.427845	0.00118342	0.693212	0.0017296	1.43026	0.00349563	0.929576	0.00226673	0.498842	0.00125804	0.488533	0.00125095	0.59445	0.00149674	0.032745	0.000430871	0.689161	0.00199757	0.0207862	0.000299375
Chordata	Mammalia	Trichosurus_vulpecula	9337	1	0	1.13553	0.000891902	1.05546	0.000869572	1.07792	0.000913862	1	0	1.48915	0.00371149	0.871818	0.00222075	0.567124	0.00134127	0.375669	0.000889726	0.557977	0.00123186	0.701324	0.00167437	1.01692	0.00255258	0.530021	0.00141453	0.553592	0.00140636	0.660398	0.00144374	1.64068	0.0038242	1.02264	0.00245997	0.648627	0.00151722	0.689248	0.0016629	0.622457	0.00144888	0.0300928	0.000335362	0.596219	0.00155753	0.0181082	0.000254724
Chordata	Mammalia	Tupaia_chinensis	246437	1	0	1.44299	0.00128102	1.35822	0.00120465	1.00423	0.000973969	1	0	1.50642	0.00416068	0.912955	0.0025904	0.490975	0.00131282	0.280124	0.000734282	0.509001	0.00125109	0.805591	0.00216615	0.861766	0.00234867	0.465887	0.00140507	0.39036	0.00114542	0.682617	0.00173723	1.35272	0.00353643	0.891638	0.00226582	0.461851	0.00118185	0.461129	0.00121016	0.59202	0.00145721	0.0345376	0.000431845	0.692713	0.00201725	0.0210463	0.000304068
Chordata	Mammalia	Tursiops_truncatus	9739	1	0	1.49872	0.00125552	1.45001	0.00129119	0.999399	0.000923772	1	0	1.61656	0.00445247	0.970482	0.00288243	0.492866	0.00131311	0.289002	0.000744264	0.525336	0.00131127	0.833859	0.00228643	0.904299	0.00250098	0.486426	0.00142985	0.41405	0.00115856	0.708527	0.00175392	1.39862	0.00373973	0.922079	0.00235403	0.475116	0.00123783	0.459611	0.00122843	0.58926	0.00153754	0.0358354	0.000473487	0.727859	0.00223498	0.0211306	0.000310419
Chordata	Aves	Tyto_alba_alba	507980	1	0	1.1385	0.00105222	1.13313	0.0011204	0.976048	0.000962566	1	0	1.43041	0.00430009	0.92161	0.00288498	0.55916	0.00163031	0.352339	0.000971387	0.587583	0.00156178	0.760062	0.00217982	0.96284	0.00287573	0.526091	0.00170132	0.53161	0.00163661	0.710279	0.00189517	1.48024	0.00406012	1.02175	0.00274991	0.624373	0.00175155	0.581823	0.00165749	0.651929	0.00177942	0.0297199	0.000423117	0.677593	0.00212986	0.0174834	0.000274941
Chordata	Mammalia	Urocitellus_parryii	9999	1	0	1.37018	0.00116407	1.2935	0.00115032	1.03759	0.0010104	1	0	1.53083	0.00423468	0.925307	0.00258218	0.509444	0.00137851	0.308512	0.000790652	0.526637	0.00130231	0.776963	0.00201897	0.935614	0.00257053	0.489442	0.00150242	0.441279	0.00125072	0.686373	0.00169648	1.46393	0.00364321	0.942911	0.00229501	0.517491	0.00131724	0.517925	0.00132102	0.593722	0.00156793	0.030644	0.000408563	0.668384	0.00195032	0.0196556	0.000281258
Chordata	Mammalia	Ursus_arctos_horribilis	116960	1	0	1.54564	0.00129206	1.48822	0.00134356	1.01158	0.000970642	1	0	1.58529	0.00423783	0.965955	0.00271381	0.479554	0.00122193	0.270076	0.000692308	0.503638	0.00124173	0.847227	0.00218023	0.861278	0.00231435	0.465699	0.00142324	0.379737	0.00103566	0.687639	0.00163019	1.33526	0.00336635	0.877673	0.00218219	0.442893	0.001111	0.427805	0.00111355	0.569711	0.001398	0.0340306	0.000458882	0.731329	0.00207789	0.0194055	0.000273414
Chordata	Mammalia	Ursus_maritimus	29073	1	0	1.55632	0.00123969	1.49543	0.0012664	1.01207	0.000989327	1	0	1.58187	0.00446329	0.961765	0.00276867	0.477543	0.00123805	0.267821	0.000676555	0.500662	0.00122216	0.847293	0.00226168	0.85306	0.00233939	0.462182	0.00136301	0.37505	0.00103476	0.684649	0.0016698	1.32347	0.00335954	0.870125	0.00220779	0.43841	0.00110367	0.423907	0.00109398	0.568169	0.00137966	0.0347534	0.000471477	0.730366	0.00214481	0.0198626	0.000288771
Chordata	Mammalia	Vicugna_pacos	30538	1	0	1.51725	0.00137058	1.46105	0.00134523	1.00312	0.00097866	1	0	1.5735	0.00420251	0.955896	0.00272067	0.485593	0.00128705	0.272929	0.000687569	0.513132	0.00123524	0.837624	0.00222176	0.876769	0.00238266	0.468065	0.00147731	0.383695	0.00106006	0.696186	0.00171303	1.35084	0.00345434	0.892284	0.00227312	0.443092	0.0011419	0.430125	0.00116119	0.582309	0.00147989	0.0341862	0.000466381	0.721853	0.00210756	0.0200416	0.000290604
Chordata	Mammalia	Vombatus_ursinus	29139	1	0	1.14297	0.000901167	1.06779	0.000885747	1.07217	0.000894091	1	0	1.46978	0.00357592	0.883376	0.00227802	0.5648	0.00136168	0.37592	0.000893905	0.567715	0.00129413	0.70963	0.00164671	1.02641	0.00250674	0.529958	0.00142693	0.561077	0.00144994	0.677568	0.00150488	1.63084	0.00372415	1.02771	0.00247964	0.645714	0.00155256	0.68668	0.00164788	0.626041	0.00140555	0.0272235	0.000331635	0.603232	0.00158433	0.0175581	0.000257548
Chordata	Mammalia	Vulpes_lagopus	494514	1	0	1.48961	0.00116704	1.42551	0.00120902	1.02142	0.000937455	1	0	1.57879	0.0042659	0.950286	0.00256553	0.487406	0.00128509	0.292187	0.000728826	0.507002	0.00121919	0.822278	0.00212572	0.887194	0.00238979	0.472243	0.00139995	0.417828	0.00116502	0.682978	0.00161941	1.37481	0.00344294	0.901241	0.00229544	0.483373	0.00122333	0.471266	0.00123903	0.570237	0.00140001	0.0344626	0.000469481	0.702072	0.00200367	0.0198984	0.000300015
Chordata	Mammalia	Vulpes_vulpes	9627	1	0	1.44338	0.00117867	1.38047	0.00121487	1.02365	0.000917291	1	0	1.55959	0.00429508	0.945818	0.00258282	0.495947	0.00127085	0.292523	0.000733045	0.514263	0.00120443	0.814944	0.00214022	0.903283	0.00234355	0.480251	0.00146034	0.417115	0.00113465	0.686414	0.00165204	1.39873	0.00362551	0.915235	0.00233903	0.481947	0.00120388	0.475251	0.00123241	0.581274	0.001414	0.0317437	0.000438149	0.696744	0.00199915	0.0194257	0.000298458
Chordata	Amphibia	Xenopus_laevis	8355	1	0	0.811411	0.000498288	0.798308	0.000516951	0.992797	0.000648079	1	0	1.1915	0.0022952	0.832303	0.0016583	0.673663	0.00123043	0.455026	0.000817625	0.679244	0.00114779	0.636293	0.00120059	1.07719	0.0021051	0.598751	0.0013149	0.769159	0.00159643	0.675179	0.00123193	1.65342	0.00278055	1.18786	0.00212643	0.858076	0.00159288	0.857248	0.00161826	0.710217	0.00126587	0.0251088	0.000211293	0.560282	0.00116014	0.0145812	0.000182425
Chordata	Amphibia	Xenopus_tropicalis	8364	1	0	0.857599	0.000644052	0.853724	0.000669415	0.982306	0.000813162	1	0	1.23492	0.00294636	0.864248	0.00216288	0.668398	0.0015766	0.434377	0.00101841	0.672401	0.00150233	0.683898	0.00164241	1.06169	0.00260596	0.599221	0.00166238	0.732375	0.00196442	0.704213	0.00160714	1.6112	0.00358828	1.15831	0.00267091	0.821976	0.00194885	0.806836	0.00191501	0.709051	0.00160442	0.0266934	0.000289157	0.605557	0.00159045	0.0153489	0.000230367
Chordata	Actinopteri	Xiphias_gladius	8245	1	0	1.47756	0.00111263	1.44142	0.00115576	0.942977	0.000816592	1	0	1.31797	0.0030538	0.903256	0.00221762	0.463731	0.00104794	0.24058	0.000567539	0.502215	0.00111292	0.770524	0.00182926	0.778092	0.00181975	0.428848	0.00113751	0.322177	0.000812223	0.614804	0.00136327	1.14636	0.00256413	0.860686	0.00196336	0.371714	0.000865519	0.373364	0.000892399	0.554324	0.0012422	0.0279648	0.000370365	0.68622	0.0018242	0.0150877	0.000222621
Chordata	Actinopteri	Xiphophorus_couchianus	32473	1	0	1.48792	0.00108868	1.46548	0.00118107	0.931775	0.000780338	1	0	1.37322	0.00324838	0.942667	0.00233192	0.458819	0.00104178	0.232955	0.000522198	0.509196	0.00107554	0.797077	0.0018632	0.764143	0.00173004	0.422044	0.00110548	0.313328	0.000765404	0.625808	0.00137127	1.13122	0.00250978	0.861704	0.00189146	0.361932	0.000823564	0.352681	0.000803812	0.553603	0.00116835	0.0300547	0.000369808	0.686086	0.00174505	0.0146644	0.000213638
Chordata	Actinopteri	Xiphophorus_hellerii	8084	1	0	1.48456	0.00111521	1.46266	0.00113049	0.930288	0.000761237	1	0	1.37129	0.00310597	0.944773	0.00216734	0.459548	0.00103056	0.234293	0.000489394	0.509666	0.00103129	0.800535	0.0017973	0.763977	0.00171082	0.4247	0.0010984	0.312871	0.000759975	0.629314	0.00131013	1.1278	0.00243695	0.862378	0.00185787	0.362546	0.000800115	0.353534	0.00080601	0.556928	0.00119718	0.029938	0.000354166	0.688902	0.00172857	0.0147113	0.000217354
Chordata	Actinopteri	Xiphophorus_maculatus	8083	1	0	1.47947	0.00108116	1.45557	0.00108338	0.930495	0.000775228	1	0	1.37004	0.00318518	0.943026	0.00233287	0.465869	0.00108946	0.23466	0.000534339	0.510441	0.00113887	0.796525	0.00190013	0.763201	0.00178579	0.422785	0.00117925	0.315081	0.000821708	0.628329	0.00139825	1.1321	0.00255209	0.863424	0.00189868	0.365523	0.00083442	0.356022	0.00080806	0.557189	0.00122618	0.0297746	0.000360266	0.686005	0.00182154	0.0143631	0.000201292
Chordata	Mammalia	Zalophus_californianus	9704	1	0	1.48356	0.00132336	1.42674	0.00125876	1.02124	0.000965632	1	0	1.60053	0.00408707	0.955785	0.00255774	0.489313	0.0012351	0.28717	0.000694833	0.508667	0.00123259	0.816112	0.00216004	0.889042	0.00232718	0.47579	0.00141693	0.409711	0.00115202	0.679999	0.00164713	1.37928	0.00319872	0.901384	0.0021983	0.47306	0.00119982	0.462329	0.00113922	0.571757	0.00138364	0.0360842	0.000476488	0.700364	0.00199084	0.0199727	0.000286761
Chordata	Aves	Zonotrichia_albicollis	44394	1	0	1.22908	0.00122674	1.26506	0.00133494	0.957264	0.00107347	1	0	1.49051	0.00481244	0.968084	0.00323447	0.52176	0.00163443	0.297853	0.000901386	0.572669	0.00168979	0.828658	0.00256598	0.930303	0.00295125	0.510332	0.00185608	0.459054	0.00150432	0.721348	0.00212208	1.38875	0.00401145	0.971896	0.00290752	0.538814	0.00162668	0.471563	0.00147517	0.617932	0.00180643	0.0306385	0.000477286	0.721791	0.00252485	0.0173302	0.000316473
Chordata	Lepidosauria	Zootoca_vivipara	8524	1	0	1.17966	0.000948435	1.14023	0.000975658	0.995541	0.000858334	1	0	1.43077	0.00346109	0.890735	0.00231063	0.521996	0.00129227	0.325002	0.000781688	0.554873	0.00129926	0.745456	0.00179426	0.923479	0.00234069	0.511321	0.00147474	0.474227	0.00126211	0.67416	0.00158275	1.46475	0.00342006	0.965433	0.00232577	0.584749	0.00139765	0.562023	0.00137636	0.609265	0.00144387	0.0275412	0.000354509	0.650422	0.0017924	0.0166509	0.000245141
Arthropoda	Hymenoptera	Acromyrmex_echinatior	103372	1	0	0.656759	0.000706883	0.745387	0.0008581	0.988925	0.00116903	1	0	1.15518	0.00395931	0.995255	0.00344697	0.845811	0.00282895	0.572799	0.00176918	0.732695	0.00230915	0.739472	0.00243178	1.168	0.00410105	0.720682	0.0027686	1.02745	0.00394406	0.716077	0.00223234	1.60437	0.00509959	1.38002	0.00431014	1.10911	0.00362733	0.853891	0.0029048	0.727202	0.00224859	0.0298085	0.000370038	0.611569	0.00225636	0.0126226	0.000292868
Arthropoda	Hemiptera	Acyrthosiphon_pisum	7029	1	0	0.504362	0.000504622	0.479991	0.00053506	0.988591	0.000969308	1	0	0.925251	0.00289266	0.783183	0.00240952	0.776309	0.00234143	0.636526	0.00189064	0.721719	0.0019917	0.509417	0.00140893	1.06097	0.00329106	0.645817	0.00220186	1.19528	0.00399899	0.598747	0.00163033	1.66499	0.00476037	1.52856	0.00426757	1.46112	0.00410377	1.43605	0.00440292	0.853276	0.00232867	0.0247445	0.000245119	0.45639	0.00148912	0.0142099	0.000273539
Arthropoda	Diptera	Aedes_aegypti	7159	1	0	1.23232	0.00128082	1.30786	0.00140812	0.989579	0.00109225	1	0	1.49047	0.00458484	1.23606	0.00375081	0.568848	0.00171281	0.282436	0.000838185	0.545226	0.00155573	0.935243	0.00284506	0.881457	0.00267007	0.51889	0.00183745	0.421006	0.00142665	0.616249	0.00181485	1.19746	0.00343532	1.0389	0.0030553	0.494294	0.00153086	0.410512	0.0012543	0.575511	0.00163424	0.0434829	0.000567233	0.774825	0.00252124	0.0201449	0.000331834
Arthropoda	Diptera	Aedes_albopictus	7160	1	0	1.35712	0.00107785	1.4697	0.00117731	0.966305	0.000833722	1	0	1.49795	0.0035229	1.2752	0.00305166	0.548353	0.00129182	0.255734	0.000560627	0.525567	0.00112942	1.00341	0.00223201	0.836056	0.00198913	0.508487	0.00132717	0.374507	0.000953693	0.616918	0.00137111	1.10436	0.00245714	0.988747	0.0021348	0.439154	0.000998416	0.350779	0.000854572	0.565749	0.00121847	0.0496872	0.000478739	0.824517	0.00204828	0.021856	0.000271836
Arthropoda	Coleoptera	Aethina_tumida	116153	1	0	0.77088	0.000831915	0.795505	0.00088259	0.889908	0.00104792	1	0	1.24046	0.0041385	1.01273	0.00324319	0.674611	0.00219983	0.416834	0.00135414	0.637183	0.00198501	0.777199	0.00241013	0.941056	0.00319617	0.575118	0.00224068	0.776117	0.0027787	0.730805	0.00217964	1.47968	0.00470273	1.30187	0.0038584	0.827086	0.00264638	0.775396	0.00269314	0.786696	0.00242927	0.0398103	0.000446144	0.709414	0.00244179	0.016416	0.000336223
Arthropoda	Coleoptera	Agrilus_planipennis	224129	1	0	0.505061	0.000550864	0.477648	0.000560227	0.971791	0.0010248	1	0	1.08011	0.00348781	0.853018	0.00273098	0.861682	0.00281492	0.749978	0.0023026	0.833716	0.00254735	0.567059	0.00177825	1.23439	0.00437425	0.703178	0.00270676	1.44498	0.00519245	0.704411	0.00217801	2.14569	0.00667507	1.67207	0.00515421	1.6862	0.0053142	1.70851	0.00549201	0.985433	0.00296162	0.0255763	0.000298687	0.517053	0.00177942	0.0162515	0.000348467
Arthropoda	Lepidoptera	Amyelois_transitella	680683	1	0	0.890783	0.000921471	0.953977	0.0010253	0.907608	0.00100684	1	0	1.26736	0.00392776	1.02659	0.00332179	0.655033	0.0020132	0.433678	0.00137014	0.624202	0.00185804	0.807549	0.00247791	0.864232	0.00291422	0.604198	0.0022107	0.703918	0.00239572	0.752584	0.00222407	1.37222	0.00418707	1.25126	0.0037675	0.852221	0.0025802	0.621628	0.00203649	0.754793	0.00221234	0.0351957	0.00045835	0.760204	0.00254312	0.0191185	0.000328731
Arthropoda	Diptera	Anopheles_albimanus	7167	1	0	1.7573	0.00195444	2.11491	0.00246594	1.03215	0.00126972	1	0	1.62074	0.00545997	1.55746	0.0052352	0.585492	0.00182656	0.198627	0.000625727	0.500461	0.00147965	1.23025	0.00376759	0.897493	0.00295246	0.554993	0.00197078	0.297815	0.00105305	0.626434	0.00190034	0.935973	0.00310933	0.878686	0.00270648	0.345071	0.00107787	0.254037	0.000856963	0.475718	0.00147636	0.0644217	0.000959427	1.02041	0.00343555	0.0215213	0.000368179
Arthropoda	Diptera	Anopheles_arabiensis	7173	1	0	1.97428	0.00216943	2.52512	0.00282933	0.959179	0.00122869	1	0	1.6069	0.00513348	1.61921	0.00527487	0.51122	0.0015518	0.148551	0.000439661	0.447318	0.00125315	1.36271	0.00404539	0.752684	0.00227833	0.507612	0.00171028	0.237153	0.000770557	0.615842	0.00177509	0.763905	0.00228046	0.763336	0.00219329	0.256996	0.000773017	0.174997	0.000533611	0.428642	0.00125093	0.0831908	0.00112462	1.15603	0.00373733	0.0202669	0.000352733
Arthropoda	Diptera	Anopheles_coluzzii	1518534	1	0	1.9782	0.00219943	2.53361	0.00282864	0.958917	0.00120344	1	0	1.60388	0.00492214	1.62485	0.00525534	0.511709	0.00159248	0.14828	0.000464966	0.447828	0.00132764	1.36531	0.00429175	0.756079	0.00237007	0.509788	0.00178282	0.23716	0.000824311	0.615698	0.00184372	0.760779	0.00235088	0.763375	0.00227115	0.256455	0.000798739	0.174465	0.000561185	0.427154	0.00123031	0.0836902	0.00116409	1.15563	0.0039061	0.0202553	0.000349027
Arthropoda	Diptera	Anopheles_gambiae_str._PEST	180454	1	0	2.12951	0.00263036	2.75633	0.00336274	0.970239	0.00137229	1	0	1.66033	0.0059366	1.6547	0.00612164	0.482164	0.00167821	0.133684	0.000475865	0.410838	0.00137016	1.43716	0.00498779	0.695243	0.0024708	0.478642	0.00194691	0.205989	0.000809399	0.600298	0.00205513	0.719781	0.00249316	0.725309	0.00246484	0.223953	0.000785545	0.1506	0.000560126	0.405376	0.00136714	0.0993929	0.00144721	1.21498	0.00463755	0.0221787	0.000395406
Arthropoda	Diptera	Anopheles_merus	30066	1	0	1.89294	0.00199002	2.40696	0.00269216	0.954267	0.00113108	1	0	1.58542	0.00498317	1.58567	0.00507517	0.520342	0.00153774	0.158309	0.000477341	0.456155	0.0012791	1.34036	0.00400979	0.770387	0.00241781	0.516761	0.00182428	0.250387	0.000827293	0.629756	0.0018127	0.785662	0.00225603	0.779721	0.00231745	0.273873	0.000828841	0.186472	0.000559892	0.441522	0.00124795	0.07924	0.00102265	1.13054	0.00365953	0.0202372	0.000326631
Arthropoda	Diptera	Anopheles_stephensi	30069	1	0	1.62671	0.00168226	2.03015	0.00224659	0.974322	0.00115994	1	0	1.53188	0.00508179	1.50405	0.00476634	0.58883	0.00173164	0.199426	0.000601886	0.510474	0.00148356	1.20436	0.00365883	0.847417	0.0026326	0.560854	0.00197924	0.323576	0.00106761	0.652632	0.00187815	0.88786	0.00274251	0.875897	0.00263981	0.349343	0.00104752	0.247046	0.00078384	0.491459	0.00138062	0.0640826	0.000867907	1.03132	0.00328828	0.0213003	0.00034344
Arthropoda	Coleoptera	Anoplophora_glabripennis	217634	1	0	0.653302	0.000691828	0.694193	0.000754137	0.884045	0.000910124	1	0	1.2247	0.00387558	1.02082	0.0032577	0.791308	0.00249296	0.520906	0.00159136	0.759004	0.00229756	0.786799	0.00241713	1.04954	0.00353794	0.685729	0.00253124	1.02262	0.00368211	0.811081	0.00247555	1.70286	0.00521199	1.48139	0.00444449	1.07473	0.00343355	0.973708	0.00321367	0.895456	0.00269854	0.0326844	0.000387768	0.727385	0.00248931	0.0205434	0.000355499
Arthropoda	Hemiptera	Aphis_gossypii	80765	1	0	0.44886	0.000530274	0.409702	0.000539851	1.02794	0.00118888	1	0	0.871798	0.00296842	0.715748	0.00238622	0.787118	0.00264203	0.705778	0.00234873	0.731151	0.0022923	0.443382	0.0014401	1.12653	0.00398836	0.627377	0.00247798	1.37796	0.00533358	0.555292	0.00174917	1.83819	0.00594256	1.60145	0.005043	1.6866	0.00571355	1.76021	0.00607886	0.867468	0.00267544	0.020728	0.000237896	0.394628	0.00142619	0.0116638	0.000281034
Arthropoda	Hymenoptera	Apis_cerana	7461	1	0	0.425081	0.000533972	0.454827	0.000590263	1.01641	0.00120759	1	0	0.971813	0.00344064	0.807248	0.00266169	0.983728	0.00347684	0.877365	0.00282052	0.866964	0.00268795	0.554308	0.001801	1.42834	0.00519626	0.808704	0.00332581	1.87815	0.00761915	0.670475	0.00218633	2.17889	0.00707199	1.63001	0.00529838	2.01301	0.00682109	1.76558	0.00640322	0.853345	0.00276884	0.0215926	0.000272801	0.455687	0.0016712	0.0110638	0.000283483
Arthropoda	Hymenoptera	Apis_dorsata	7462	1	0	0.406518	0.000491347	0.429058	0.000575944	1.0234	0.00119864	1	0	0.940515	0.00335533	0.774985	0.00279084	0.988356	0.00352507	0.902692	0.00302264	0.860906	0.00281787	0.528366	0.00177201	1.43732	0.00535345	0.803825	0.0031857	1.9468	0.00798309	0.652075	0.00221127	2.22579	0.00736341	1.64874	0.00539136	2.1158	0.00721643	1.88026	0.00648691	0.857233	0.00276422	0.0195381	0.000260861	0.432785	0.00168215	0.0102668	0.000277642
Arthropoda	Hymenoptera	Apis_florea	7463	1	0	0.43725	0.00050603	0.471873	0.000601455	1.01324	0.00119333	1	0	0.984115	0.00347883	0.825477	0.00282519	0.985369	0.0035693	0.860625	0.00301594	0.866618	0.00293994	0.568475	0.00196145	1.42664	0.00525105	0.81483	0.00353171	1.83323	0.00750547	0.682801	0.0023446	2.14631	0.0071134	1.62301	0.00543955	1.96617	0.00692452	1.70661	0.00634417	0.855059	0.00302142	0.0218247	0.00027984	0.469379	0.00182801	0.0114345	0.000292054
Arthropoda	Hymenoptera	Apis_mellifera	7460	1	0	0.440862	0.000514478	0.482407	0.000611526	1.01028	0.00114016	1	0	1.01305	0.00370738	0.850979	0.00292905	1.00549	0.00343891	0.853486	0.00283882	0.878001	0.00280052	0.586614	0.00196232	1.44057	0.00530159	0.824392	0.00345648	1.85872	0.0072822	0.693998	0.00223032	2.16251	0.00721553	1.62713	0.00524653	1.93964	0.00653	1.67074	0.00595092	0.85196	0.00283829	0.020805	0.000278359	0.481159	0.00178128	0.0102834	0.000290653
Arthropoda	Lepidoptera	Aricia_agestis	91739	1	0	1.09296	0.00110446	1.1818	0.0013233	0.837513	0.000970488	1	0	1.32692	0.00440919	1.1202	0.00377346	0.580491	0.00186982	0.338114	0.00106696	0.570547	0.00172863	0.975681	0.00318074	0.731352	0.00255483	0.532789	0.00197742	0.50998	0.00181918	0.781703	0.00241724	1.18242	0.00380097	1.12006	0.00340239	0.634193	0.00201427	0.444939	0.00148435	0.714808	0.0022233	0.0442463	0.000584447	0.911491	0.00318496	0.0216006	0.000368019
Arthropoda	Hymenoptera	Athalia_rosae	37344	1	0	0.746168	0.000811948	0.735096	0.000860297	0.927822	0.00108414	1	0	1.09808	0.00380128	0.913854	0.00314856	0.730375	0.00246648	0.563246	0.00174302	0.722705	0.0022098	0.69115	0.00229632	1.04008	0.00356368	0.623028	0.00244604	0.888558	0.00319644	0.737032	0.0022763	1.65902	0.00535482	1.39811	0.00439029	1.08798	0.00344481	1.01667	0.00342509	0.840708	0.00257118	0.0229022	0.000343683	0.59554	0.00213931	0.0163106	0.000349459
Arthropoda	Hymenoptera	Atta_cephalotes	12957	1	0	0.633488	0.000714838	0.715943	0.000833982	0.997632	0.00115364	1	0	1.13166	0.00379564	0.96943	0.0032947	0.847093	0.00280512	0.586515	0.00183273	0.736393	0.00231835	0.715704	0.00230714	1.1902	0.0041389	0.725954	0.00289612	1.06785	0.0039814	0.706011	0.00228386	1.63426	0.00530007	1.38985	0.00446481	1.16279	0.00390072	0.897117	0.00307718	0.723338	0.0021959	0.0288254	0.000378964	0.586465	0.00202451	0.0119843	0.000303758
Arthropoda	Hymenoptera	Atta_colombica	520822	1	0	0.632297	0.000693542	0.713714	0.000822838	0.996353	0.00116505	1	0	1.12353	0.00383377	0.964531	0.00345934	0.849209	0.00298097	0.585151	0.00193548	0.735696	0.00238693	0.716853	0.00247818	1.18733	0.00431692	0.722388	0.00296308	1.0677	0.00426836	0.704603	0.00240381	1.62822	0.00557199	1.38294	0.00466244	1.16069	0.00408216	0.899372	0.00317724	0.722658	0.00241736	0.0271036	0.000362681	0.58605	0.00225613	0.0116625	0.000281432
Arthropoda	Diptera	Bactrocera_dorsalis	27457	1	0	0.795525	0.000864672	0.783302	0.000896801	1.08387	0.00124848	1	0	1.26284	0.00426131	1.11949	0.00360097	0.823272	0.00259692	0.524195	0.00172772	0.659959	0.00198083	0.661553	0.00210291	1.27741	0.00431398	0.652194	0.0024928	0.801555	0.00292553	0.625991	0.00191095	1.70045	0.00526683	1.30764	0.0041459	1.18972	0.00364687	0.917998	0.00305415	0.693631	0.00211684	0.0350087	0.000437341	0.574597	0.00210519	0.0162853	0.000337831
Arthropoda	Diptera	Bactrocera_latifrons	174628	1	0	0.793072	0.000818787	0.780101	0.000847507	1.08573	0.00112292	1	0	1.25647	0.00401258	1.11948	0.00351292	0.826035	0.00254646	0.526574	0.00164835	0.662009	0.0019552	0.665166	0.00206566	1.28405	0.00405628	0.655953	0.00230367	0.804878	0.00279244	0.624603	0.00187019	1.70817	0.00541103	1.31838	0.00387661	1.18945	0.00360408	0.925316	0.00304365	0.695833	0.00211237	0.0328197	0.000413612	0.573654	0.00192879	0.015364	0.000322784
Arthropoda	Diptera	Bactrocera_oleae	104688	1	0	0.762912	0.000784908	0.751383	0.000868484	1.08982	0.00112708	1	0	1.23851	0.00395267	1.10652	0.00349229	0.856033	0.00264389	0.552133	0.0016714	0.677679	0.00195215	0.656695	0.00202587	1.31822	0.00419216	0.669452	0.00242652	0.852683	0.00304279	0.628224	0.00182709	1.7393	0.00531749	1.33757	0.00394859	1.25508	0.00378016	0.975928	0.00315237	0.710972	0.0020485	0.0319861	0.000393343	0.565632	0.00191031	0.0151312	0.000301326
Arthropoda	Diptera	Bactrocera_tryoni	59916	1	0	0.798748	0.000789936	0.783918	0.000857085	1.08191	0.00111821	1	0	1.26752	0.00392799	1.11293	0.00335378	0.820027	0.00247526	0.522114	0.00156537	0.65827	0.00187399	0.668318	0.0020118	1.26568	0.00391764	0.647666	0.00234915	0.796968	0.0027721	0.626029	0.00180364	1.70873	0.00504129	1.31064	0.0037588	1.18291	0.00348894	0.914857	0.0027643	0.698859	0.00202162	0.0346906	0.000405544	0.574236	0.00190663	0.015742	0.000303978
Arthropoda	Hymenoptera	Belonocnema_treatae	1159321	1	0	0.630912	0.000689701	0.615794	0.000674054	1.04211	0.00114943	1	0	1.26656	0.00406604	0.887782	0.00275327	0.779354	0.00243276	0.699571	0.00213507	0.763139	0.0022296	0.607875	0.0018164	1.18779	0.00383631	0.676033	0.00245754	1.14094	0.00403465	0.672976	0.00199544	2.10672	0.00646071	1.49613	0.0043819	1.33874	0.00410043	1.28494	0.00408189	0.818163	0.00243325	0.0275282	0.000318937	0.505163	0.00169856	0.0173383	0.000330898
Arthropoda	Hemiptera	Bemisia_tabaci	7038	1	0	0.878583	0.000894392	0.742318	0.000835925	1.01571	0.00106865	1	0	1.36942	0.00448286	0.919693	0.00301542	0.614567	0.00195237	0.495117	0.00150585	0.686026	0.00196501	0.641902	0.00193225	0.930089	0.00311026	0.53326	0.00191259	0.700809	0.00238772	0.639412	0.00182291	1.82069	0.00564729	1.34872	0.00406799	0.916116	0.00280045	0.950284	0.00303045	0.783823	0.00225811	0.0257333	0.000349998	0.548361	0.00180653	0.0172281	0.000334139
Arthropoda	Lepidoptera	Bicyclus_anynana	110368	1	0	0.906556	0.000916194	0.97379	0.00100508	0.851118	0.000938907	1	0	1.21348	0.00387666	1.04723	0.0034844	0.642126	0.00199802	0.404507	0.0012917	0.620012	0.00184843	0.86583	0.00262974	0.812416	0.00267753	0.593121	0.00216888	0.657295	0.0022984	0.789728	0.00237203	1.27434	0.00388163	1.2173	0.00358752	0.800273	0.00248618	0.582668	0.00192261	0.774096	0.00233052	0.0382429	0.000471639	0.824452	0.00279429	0.0197736	0.000353855
Arthropoda	Hymenoptera	Bombus_bifarius	103933	1	0	0.52697	0.000568193	0.569427	0.000662205	0.946115	0.00107619	1	0	1.01391	0.00361067	0.861597	0.00301408	0.931765	0.00318123	0.739792	0.00240893	0.839097	0.00262432	0.622211	0.00207547	1.25974	0.00444687	0.767357	0.00300779	1.44179	0.00549777	0.744475	0.00239191	1.88364	0.00625791	1.53606	0.00505442	1.56653	0.00520971	1.30178	0.00455406	0.878847	0.00282261	0.0235498	0.000305004	0.548815	0.00206817	0.0132963	0.000319283
Arthropoda	Hymenoptera	Bombus_impatiens	132113	1	0	0.506129	0.000591379	0.552593	0.000670306	0.956374	0.00112774	1	0	1.00172	0.00359015	0.849729	0.00298719	0.934277	0.00330625	0.744301	0.00244127	0.8451	0.00275344	0.599061	0.00196137	1.29066	0.00466133	0.771516	0.00300414	1.50712	0.00577196	0.728117	0.00234691	1.9042	0.00624069	1.54429	0.00509346	1.60544	0.00538551	1.3387	0.00473478	0.874674	0.00295047	0.0228096	0.000310648	0.533758	0.00195883	0.0126884	0.000319192
Arthropoda	Hymenoptera	Bombus_terrestris	30195	1	0	0.503311	0.000574567	0.548674	0.000676754	0.961316	0.0011318	1	0	0.997267	0.00370054	0.84568	0.00307721	0.932438	0.0032141	0.748497	0.00252085	0.843677	0.00273283	0.595449	0.00202252	1.29811	0.00471671	0.775675	0.00319636	1.51459	0.00599789	0.725137	0.00227654	1.90361	0.0064626	1.54564	0.00520273	1.62848	0.00559003	1.35765	0.00485127	0.872304	0.00273508	0.0229539	0.000310278	0.529116	0.00196984	0.0126916	0.000305421
Arthropoda	Hymenoptera	Bombus_vancouverensis_nearcticus	2705178	1	0	0.529787	0.000563976	0.57035	0.00069995	0.943192	0.00108706	1	0	1.00986	0.00333067	0.859791	0.00284417	0.928287	0.00296087	0.737716	0.00234511	0.835626	0.00264263	0.624142	0.00201329	1.24881	0.00428931	0.762127	0.00292638	1.42193	0.00544588	0.744901	0.00232836	1.87232	0.00581373	1.5301	0.00455709	1.55624	0.00512387	1.29319	0.00455336	0.877848	0.00275415	0.023517	0.000310298	0.549763	0.00194721	0.0135834	0.000306426
Arthropoda	Hymenoptera	Bombus_vosnesenskii	207650	1	0	0.519223	0.000587346	0.563653	0.000648925	0.948532	0.00103905	1	0	1.00689	0.00345079	0.855408	0.00280682	0.931102	0.00313924	0.738871	0.00249064	0.840416	0.00268153	0.614926	0.00197264	1.26657	0.00444496	0.771083	0.00310065	1.46169	0.00557901	0.738912	0.00238132	1.8854	0.00616086	1.53321	0.00503898	1.57815	0.00535579	1.31279	0.00449696	0.877387	0.00279458	0.0234426	0.000298054	0.542672	0.00200898	0.0132585	0.000311368
Arthropoda	Lepidoptera	Bombyx_mandarina	7092	1	0	0.875212	0.000924336	0.885831	0.00098826	0.883582	0.00102073	1	0	1.205	0.00416728	0.986485	0.00329288	0.653404	0.00220888	0.453904	0.00149239	0.626979	0.0019183	0.799068	0.00265215	0.834509	0.0030032	0.586113	0.00227938	0.69314	0.00248359	0.763948	0.00240588	1.42364	0.00465287	1.26652	0.00395477	0.887486	0.0028133	0.70125	0.00243346	0.796974	0.00246217	0.0352338	0.000480614	0.750646	0.00267929	0.018243	0.000351323
Arthropoda	Lepidoptera	Bombyx_mori	7091	1	0	0.865561	0.000869858	0.877846	0.000936091	0.88078	0.000963646	1	0	1.21618	0.00382845	0.99315	0.00305976	0.669209	0.00203005	0.475384	0.00141793	0.637837	0.00184779	0.807614	0.00239216	0.84761	0.00275906	0.59355	0.00208469	0.714626	0.00244683	0.775026	0.00224547	1.44001	0.00419097	1.2808	0.0037541	0.914452	0.00277293	0.7253	0.0022917	0.805533	0.0023787	0.034201	0.000441636	0.748665	0.00244764	0.0178142	0.000336924
Arthropoda	Diptera	Bradysia_coprophila	38358	1	0	0.675256	0.000621998	0.709485	0.000718513	0.961131	0.00093737	1	0	1.10327	0.00336869	1.02148	0.00299659	0.793202	0.00229819	0.520905	0.00144833	0.726991	0.00202711	0.72026	0.00200034	1.07053	0.00319723	0.651119	0.0022384	0.918758	0.00306849	0.684623	0.0019417	1.51578	0.00433373	1.4696	0.00392037	1.08154	0.00311811	0.92344	0.002685	0.796435	0.00217885	0.0279549	0.000315727	0.600991	0.00192539	0.0175291	0.00031559
Arthropoda	Hymenoptera	Camponotus_floridanus	104421	1	0	0.671687	0.000684214	0.748278	0.000798565	0.988195	0.00105853	1	0	1.16418	0.00378863	1.00868	0.00321841	0.827008	0.00258228	0.576862	0.00172663	0.720787	0.00208408	0.770978	0.00233707	1.13168	0.00368452	0.708651	0.00261501	0.991938	0.00342206	0.726599	0.00207285	1.60832	0.00479074	1.3797	0.00395389	1.11208	0.00352901	0.84316	0.00266009	0.721181	0.0020678	0.0303101	0.000367402	0.629552	0.00206645	0.01198	0.000262448
Arthropoda	Chelicerata*	Centruroides_sculpturatus	218467	1	0	0.425505	0.000383764	0.397033	0.000374388	1.04422	0.000895425	1	0	0.962241	0.00260902	0.715078	0.00191025	0.851989	0.00223612	0.878682	0.002236	0.811674	0.00200282	0.492392	0.00126976	1.22701	0.00339277	0.738783	0.00232109	1.58055	0.00485744	0.611202	0.00149624	2.27657	0.0057458	1.65781	0.00411986	1.87004	0.00501773	2.01629	0.00535053	0.909027	0.00215165	0.0219359	0.000201229	0.428996	0.0012114	0.0145594	0.000237518
Arthropoda	Hymenoptera	Cephus_cinctus	211228	1	0	0.69083	0.000732813	0.708723	0.000821058	1.02895	0.00116029	1	0	1.21723	0.00418518	0.946719	0.00328448	0.825543	0.00275583	0.636888	0.00202853	0.748113	0.00225698	0.658178	0.00203948	1.17994	0.00401585	0.680424	0.00260631	1.04845	0.00384585	0.693807	0.0021357	1.8583	0.00579025	1.46071	0.00443964	1.21959	0.00385703	1.0791	0.00354407	0.803887	0.00245719	0.0267334	0.000361277	0.564862	0.00199147	0.0139339	0.000319077
Arthropoda	Hymenoptera	Ceratina_calcarata	156304	1	0	0.776566	0.000840084	0.986802	0.00108624	0.891792	0.0010306	1	0	1.26366	0.00421517	1.17329	0.00397067	0.82507	0.0026881	0.45757	0.00143425	0.749593	0.00231131	0.907	0.0029446	1.07309	0.00358472	0.719645	0.00273854	0.895477	0.00332221	0.841219	0.00270977	1.38516	0.00448671	1.28137	0.00396044	0.841106	0.00286714	0.588908	0.00198723	0.745894	0.00235111	0.038922	0.00053214	0.812583	0.00293684	0.0125436	0.00028924
Arthropoda	Diptera	Ceratitis_capitata	7213	1	0	0.742437	0.000757816	0.732061	0.000798954	1.11477	0.00119456	1	0	1.24673	0.00388616	1.09124	0.00331385	0.872942	0.00267133	0.575767	0.0017506	0.687649	0.00200556	0.626342	0.00190899	1.38336	0.00415879	0.682258	0.00242168	0.911614	0.00313196	0.616561	0.00180467	1.82424	0.00537334	1.365	0.00403122	1.32684	0.00396172	1.04726	0.00325663	0.710497	0.00204056	0.0303757	0.000387228	0.544409	0.00186587	0.0147703	0.000287891
Arthropoda	Hymenoptera	Ceratosolen_solmsi_marchali	326594	1	0	0.636627	0.000766255	0.621625	0.000844448	1.02442	0.00126471	1	0	1.17573	0.00416835	0.964674	0.00357918	0.774473	0.00285862	0.638104	0.00230765	0.74464	0.0025351	0.678707	0.00248634	1.2662	0.00474783	0.679204	0.00297583	1.02479	0.00419355	0.683064	0.00231171	1.88423	0.00655357	1.48095	0.00498099	1.28296	0.0044789	1.19241	0.00454973	0.772716	0.00267137	0.027285	0.000398479	0.538834	0.00229166	0.0125534	0.000328456
Arthropoda	Hymenoptera	Chelonus_insularis	460826	1	0	0.358591	0.000422903	0.307983	0.000411773	1.12344	0.00124181	1	0	0.83187	0.00285787	0.614401	0.00204922	0.925239	0.00318547	1.12193	0.00367564	0.841552	0.00275363	0.367529	0.00121022	1.42219	0.00513343	0.740656	0.00288653	2.16846	0.00857173	0.51103	0.00168103	2.63864	0.00845171	1.9088	0.00598416	2.81887	0.00968178	3.02998	0.0107209	0.931718	0.00297545	0.0140492	0.000181665	0.301405	0.00113542	0.0110944	0.000286592
Arthropoda	Hemiptera	Cimex_lectularius	79782	1	0	0.70388	0.000768195	0.661025	0.000754093	0.906314	0.00104094	1	0	1.10108	0.00368711	0.790517	0.00253538	0.620893	0.00207248	0.472046	0.00147064	0.642099	0.00197586	0.608295	0.00195255	0.864788	0.00305788	0.541398	0.00204092	0.797585	0.00302617	0.671001	0.0021262	1.5843	0.00501972	1.25067	0.00392953	0.91079	0.00296665	0.96443	0.00316509	0.80254	0.00252678	0.027	0.000355136	0.557681	0.00201528	0.0130445	0.000290109
Arthropoda	Diptera	Contarinia_nasturtii	265458	1	0	0.514541	0.00051132	0.483066	0.000552715	0.979843	0.00100359	1	0	0.927033	0.00281719	0.856578	0.00251037	0.792418	0.00242069	0.675419	0.0019373	0.744753	0.00207898	0.545598	0.00152157	1.16958	0.0035864	0.670143	0.00230923	1.15632	0.00402838	0.590524	0.00168103	1.78402	0.00507684	1.58099	0.00437317	1.57129	0.00474552	1.41126	0.00443329	0.798651	0.00228	0.0219565	0.000239164	0.447586	0.0014413	0.0124773	0.000258424
Arthropoda	Hymenoptera	Copidosoma_floridanum	29053	1	0	1.04038	0.0011108	1.04056	0.00118407	0.942184	0.00109844	1	0	1.42461	0.00488706	1.10839	0.00382185	0.593383	0.00199582	0.366621	0.00121523	0.610847	0.00189405	0.841563	0.00277636	0.902817	0.00314215	0.547184	0.00210702	0.5106	0.00191678	0.700704	0.00227736	1.37568	0.00438119	1.16826	0.00374644	0.64806	0.00216056	0.551171	0.00184723	0.694049	0.0021948	0.0398295	0.000526492	0.727789	0.00260848	0.0153735	0.000331501
Arthropoda	Blattodea	Cryptotermes_secundus	105785	1	0	0.72287	0.000728597	0.793305	0.000830124	0.982013	0.00106813	1	0	1.08966	0.00345346	0.857559	0.00278826	0.783233	0.00243524	0.543043	0.00161976	0.759988	0.00220835	0.61398	0.0018708	1.1693	0.0038092	0.79051	0.00285625	0.983648	0.00337316	0.735331	0.00215949	1.60005	0.00460666	1.3144	0.00384359	1.06521	0.00327516	0.933364	0.00286686	0.828162	0.0023082	0.0209678	0.000322408	0.580416	0.00194802	0.0155336	0.000293565
Arthropoda	Siphonaptera	Ctenocephalides_felis	7515	1	0	0.44654	0.000416459	0.438702	0.00045982	1.02885	0.000945852	1	0	0.908478	0.00257014	0.730541	0.00195828	0.842541	0.00230733	0.810593	0.00220185	0.784355	0.00203065	0.444181	0.00117789	1.28217	0.00360431	0.77245	0.00239572	1.58457	0.00502631	0.604454	0.00157328	1.97338	0.00518998	1.65226	0.00421996	1.99938	0.00535099	1.83018	0.00518486	0.846379	0.00212935	0.0198867	0.00020692	0.395126	0.00117031	0.0154357	0.000266915
Arthropoda	Diptera	Culex_pipiens_pallens	42434	1	0	2.02578	0.00208758	2.43106	0.00259193	0.991044	0.00115322	1	0	1.88299	0.00560017	1.6649	0.0050003	0.480232	0.0013271	0.154005	0.000424889	0.426887	0.00111928	1.3642	0.00388857	0.72476	0.00204874	0.455288	0.00143299	0.223185	0.000683179	0.595336	0.00160252	0.857201	0.00242359	0.80063	0.00212908	0.241909	0.000679745	0.174889	0.000520413	0.453622	0.00122339	0.0788878	0.00100354	1.08154	0.00327219	0.02058	0.000327506
Arthropoda	Diptera	Culex_quinquefasciatus	7176	1	0	2.03665	0.00217981	2.44451	0.0027813	0.991942	0.00124324	1	0	1.87736	0.00575875	1.67355	0.00520168	0.476839	0.00137813	0.15191	0.000466112	0.425309	0.00118069	1.36662	0.0041056	0.722831	0.00218719	0.451613	0.00155202	0.220534	0.000727859	0.592765	0.0016463	0.853205	0.00252057	0.795713	0.00233832	0.239285	0.000685102	0.17306	0.000521211	0.44919	0.00126559	0.0786687	0.00106721	1.08116	0.00340394	0.0204961	0.000340682
Arthropoda	Hymenoptera	Cyphomyrmex_costatus	456900	1	0	0.65589	0.000673033	0.729197	0.000832396	0.987117	0.00109077	1	0	1.16663	0.00394563	0.988876	0.00325227	0.853462	0.0027422	0.596895	0.0018141	0.735794	0.00215042	0.735189	0.00229092	1.17383	0.00397232	0.729492	0.0026526	1.02883	0.00356072	0.731545	0.00213604	1.6425	0.00522372	1.41014	0.00418335	1.15021	0.00351766	0.890972	0.00288235	0.757462	0.00230363	0.0289651	0.000373071	0.610235	0.00207397	0.0128308	0.000281318
Arthropoda	Lepidoptera	Danaus_plexippus_plexippus	278856	1	0	0.791224	0.000790583	0.817886	0.000894083	0.910461	0.000991558	1	0	1.16981	0.00384559	0.962736	0.00318908	0.678197	0.00222452	0.505376	0.00159934	0.662343	0.00199118	0.743034	0.00237807	0.888554	0.00288982	0.616402	0.00232946	0.802279	0.00285947	0.755049	0.0022418	1.48196	0.00461632	1.33644	0.00407463	0.981312	0.00309368	0.78604	0.00258641	0.810613	0.00244284	0.0327189	0.000419525	0.709523	0.00243737	0.0195735	0.000366887
Arthropoda	Crustacea*	Daphnia_magna	35525	1	0	0.974506	0.000953567	0.772694	0.000834821	1.15529	0.00119457	1	0	1.24645	0.00385836	0.863704	0.00268806	0.620702	0.00186091	0.508176	0.00153852	0.580672	0.00166057	0.571924	0.00174969	1.04116	0.00317376	0.49124	0.00173733	0.595506	0.00201695	0.545898	0.00161568	1.82578	0.00524815	1.27833	0.00381922	0.950287	0.00272032	1.01038	0.00312082	0.737965	0.00216729	0.0311382	0.000388805	0.471644	0.00165274	0.0163363	0.000317072
Arthropoda	Coleoptera	Dendroctonus_ponderosae	77166	1	0	0.842531	0.000961957	0.891512	0.00104356	0.941177	0.00116546	1	0	1.35495	0.00491918	1.07949	0.00386496	0.681596	0.00243378	0.428421	0.00149006	0.682295	0.00226644	0.836074	0.00280626	1.05473	0.0037511	0.609078	0.0025699	0.746011	0.00294089	0.775985	0.00260381	1.51808	0.0052612	1.29267	0.00423409	0.871498	0.00309307	0.70845	0.00257614	0.757449	0.00254602	0.0380649	0.0005156	0.720925	0.00268502	0.0233254	0.000405633
Arthropoda	Chelicerata*	Dermacentor_silvarum	543639	1	0	1.82715	0.00169225	1.72018	0.00167082	0.916653	0.000941029	1	0	1.28982	0.00359882	0.870984	0.00255221	0.40688	0.00107438	0.212953	0.000565329	0.416862	0.00102225	0.794243	0.00218383	0.599269	0.00159727	0.380899	0.00116725	0.229966	0.000662817	0.599828	0.00152985	0.926303	0.00244379	0.782783	0.00199708	0.355611	0.000921587	0.288154	0.000768887	0.584192	0.00142572	0.0386187	0.000524387	0.788133	0.00231809	0.0239412	0.000337021
Arthropoda	Chelicerata*	Dermatophagoides_pteronyssinus	6956	1	0	0.324063	0.000393607	0.226983	0.000364096	1.22831	0.00131042	1	0	0.581162	0.00208133	0.556637	0.00191534	0.738904	0.0025433	1.10711	0.00376683	0.718908	0.00230785	0.283315	0.000960369	1.54595	0.00557626	0.645055	0.00255555	1.61234	0.00656152	0.340129	0.00111911	2.22736	0.00756599	1.90161	0.00589502	2.47319	0.00866097	3.49619	0.0131976	0.64899	0.00224037	0.00857186	0.000121118	0.205135	0.000784087	0.00774839	0.000228999
Arthropoda	Coleoptera	Diabrotica_virgifera_virgifera	50390	1	0	0.453256	0.000462504	0.438978	0.000462866	0.912587	0.000938053	1	0	0.998129	0.00309074	0.770578	0.00238689	0.868079	0.00262722	0.725271	0.00212312	0.828172	0.0023633	0.545842	0.00160251	1.17267	0.0037489	0.768451	0.00273125	1.51759	0.0053859	0.697308	0.00200842	2.04214	0.00570642	1.66314	0.00474558	1.7037	0.00519169	1.71328	0.00531205	0.978419	0.00273937	0.0259782	0.000255085	0.50522	0.00161936	0.0228335	0.000343716
Arthropoda	Hymenoptera	Diachasma_alloeum	454923	1	0	0.97525	0.00102094	1.0625	0.00120376	0.981006	0.00107274	1	0	1.38683	0.00440163	1.0838	0.00342906	0.678293	0.00215361	0.421454	0.00129949	0.632795	0.00189865	0.880633	0.00276616	0.942959	0.00325123	0.602876	0.00225171	0.659284	0.00234086	0.712198	0.00223016	1.46673	0.00436201	1.21449	0.00367784	0.685803	0.00220279	0.595145	0.00191372	0.668996	0.00202542	0.0332668	0.000460897	0.698816	0.00242072	0.0147757	0.000304935
Arthropoda	Hemiptera	Diaphorina_citri	121845	1	0	0.917948	0.000875182	0.840283	0.00089805	0.999057	0.00108577	1	0	1.42087	0.00445419	1.06653	0.00327195	0.645587	0.0019406	0.41541	0.00125943	0.643127	0.00180873	0.709534	0.00212074	0.91782	0.00299202	0.557931	0.00203837	0.627205	0.00199098	0.63212	0.00183099	1.59848	0.00470759	1.26302	0.00362267	0.694554	0.00211944	0.733644	0.00232172	0.713546	0.00201456	0.0366023	0.000444342	0.637026	0.0020496	0.0258544	0.000416149
Arthropoda	Hymenoptera	Dinoponera_quadriceps	609295	1	0	1.22336	0.00136765	1.57928	0.00188765	0.890973	0.00115965	1	0	1.42306	0.00491515	1.33847	0.00466328	0.621021	0.00206086	0.269183	0.000896137	0.572124	0.0018379	1.17038	0.00389642	0.798416	0.00281947	0.585015	0.00231331	0.438043	0.00166611	0.751838	0.00247694	0.996845	0.00321994	0.991619	0.00328244	0.438047	0.00146125	0.284848	0.00102328	0.566319	0.00183124	0.0525588	0.000721702	0.995854	0.00376528	0.0140172	0.00030923
Arthropoda	Hemiptera	Diuraphis_noxia	143948	1	0	0.481963	0.000581523	0.447488	0.000561139	1.0207	0.0012475	1	0	0.900567	0.00312868	0.742642	0.00253708	0.769733	0.00275599	0.671862	0.00224232	0.726369	0.00240034	0.465925	0.00151437	1.1171	0.00393115	0.638632	0.00249669	1.27657	0.00487737	0.570775	0.00185958	1.75302	0.00589314	1.56205	0.00479426	1.56205	0.00525	1.60163	0.00562732	0.853865	0.00276398	0.0216243	0.000261756	0.415665	0.00152549	0.0125529	0.00029221
Arthropoda	Diptera	Drosophila_albomicans	7291	1	0	1.3763	0.00150941	1.48204	0.00162643	1.21484	0.00139911	1	0	1.72137	0.00548943	1.52692	0.00465333	0.658213	0.00198167	0.292377	0.000873083	0.511214	0.00147939	0.887123	0.00271727	1.26515	0.00370432	0.580585	0.00211373	0.411474	0.00139952	0.589024	0.00166778	1.31545	0.00373024	1.03546	0.00301962	0.579134	0.00169544	0.393132	0.00118127	0.486095	0.00141902	0.060809	0.000774251	0.754787	0.00251112	0.0194716	0.000341605
Arthropoda	Diptera	Drosophila_ananassae	7217	1	0	1.9362	0.0020659	1.8725	0.00213012	1.10506	0.00130515	1	0	1.77379	0.00566257	1.36607	0.00434578	0.444484	0.0013443	0.184261	0.000553124	0.402042	0.00111688	0.978038	0.00292063	0.820283	0.00249029	0.395162	0.00135444	0.228891	0.000740885	0.504139	0.00149472	1.08551	0.00321134	0.807846	0.00229217	0.308021	0.000909982	0.26635	0.000824896	0.429869	0.0012858	0.0666363	0.000865494	0.7952	0.00268683	0.0254943	0.000385766
Arthropoda	Diptera	Drosophila_arizonae	7263	1	0	1.66597	0.00190348	1.84183	0.00218459	1.10535	0.00143272	1	0	1.65801	0.00552919	1.54659	0.00513613	0.529469	0.00166849	0.209818	0.000660564	0.453913	0.00133603	1.02291	0.00309955	1.0236	0.00327228	0.495145	0.00190493	0.289837	0.000994837	0.581523	0.00175442	1.02665	0.00320593	0.862194	0.00261711	0.39468	0.00123628	0.25521	0.000826307	0.428329	0.00132122	0.0654224	0.000878932	0.86824	0.00299902	0.022502	0.000376471
Arthropoda	Diptera	Drosophila_biarmipes	125945	1	0	2.35806	0.00265788	2.38471	0.00276565	1.06636	0.00141421	1	0	1.80879	0.00567075	1.4519	0.00469593	0.382602	0.00113154	0.134156	0.00042605	0.361127	0.00103932	1.11142	0.00347436	0.716883	0.00224508	0.359153	0.00125455	0.163519	0.000551835	0.488399	0.00147763	0.890762	0.00267535	0.689183	0.00203536	0.218395	0.00068556	0.176626	0.000574014	0.377629	0.00112874	0.075019	0.00103819	0.897537	0.00291515	0.0292908	0.000442054
Arthropoda	Diptera	Drosophila_bipectinata	42026	1	0	1.90779	0.00201696	1.81938	0.00202459	1.13684	0.00139713	1	0	1.76194	0.00564851	1.34552	0.00412973	0.446104	0.00136424	0.191089	0.000590522	0.393516	0.00113164	0.944833	0.00268628	0.828243	0.00255439	0.394549	0.00136475	0.231801	0.00079675	0.496555	0.00142916	1.11169	0.00330153	0.828105	0.00240338	0.324466	0.000950765	0.284078	0.000902504	0.434327	0.00127353	0.0675712	0.000847143	0.767154	0.00251861	0.0248357	0.00037915
Arthropoda	Diptera	Drosophila_busckii	30019	1	0	1.3355	0.0015017	1.52695	0.00175661	1.17464	0.00143585	1	0	1.63628	0.00557503	1.4807	0.00495129	0.641801	0.00199643	0.288005	0.000896291	0.51297	0.00151928	0.889551	0.00276789	1.29392	0.00411694	0.601754	0.00220611	0.429619	0.0014838	0.637236	0.0018883	1.21726	0.00381154	0.978724	0.00294323	0.599808	0.00183962	0.347738	0.00112253	0.470969	0.0014169	0.0650953	0.000833682	0.79828	0.00279696	0.0196067	0.000348395
Arthropoda	Diptera	Drosophila_elegans	30023	1	0	2.0755	0.00219209	2.15379	0.00242957	1.08966	0.00138359	1	0	1.79806	0.00566052	1.47612	0.00464774	0.43731	0.00129321	0.161213	0.000484886	0.398683	0.00107906	1.07161	0.00315828	0.825301	0.00246528	0.410686	0.00138553	0.206926	0.000674776	0.519155	0.00145034	0.964679	0.00290316	0.762351	0.00218857	0.269259	0.000802003	0.21429	0.000668171	0.404382	0.00113787	0.0726416	0.000936016	0.864022	0.00278177	0.0270893	0.000399437
Arthropoda	Diptera	Drosophila_erecta	7220	1	0	1.88729	0.00200349	1.93728	0.00216465	1.06708	0.00126821	1	0	1.67616	0.00517613	1.3818	0.00435889	0.449845	0.00132111	0.18157	0.000533139	0.419216	0.00116152	1.01941	0.00307335	0.831554	0.00250331	0.422406	0.00149137	0.23309	0.000769693	0.536987	0.00150958	0.997652	0.00286306	0.794712	0.00234161	0.307028	0.000887602	0.243235	0.000762337	0.42929	0.00121082	0.0600328	0.000835045	0.837759	0.00285525	0.0281844	0.000411878
Arthropoda	Diptera	Drosophila_eugracilis	29029	1	0	1.41792	0.00145326	1.40907	0.00153622	1.15594	0.00127216	1	0	1.66827	0.00528557	1.29957	0.00404575	0.573908	0.00173204	0.286723	0.000854646	0.49415	0.00138602	0.850224	0.00254662	1.05525	0.00324435	0.499732	0.00174077	0.383766	0.00128219	0.565358	0.00159486	1.33203	0.00411438	0.995299	0.00288597	0.500198	0.00146039	0.425875	0.00132982	0.508895	0.00143027	0.0523406	0.000643182	0.712065	0.00237841	0.0256004	0.000389252
Arthropoda	Diptera	Drosophila_ficusphila	30025	1	0	1.98832	0.00209752	2.03324	0.00231877	1.09582	0.0013458	1	0	1.78273	0.00565299	1.45917	0.00465031	0.445118	0.00136789	0.176135	0.000531681	0.409981	0.00114469	1.04783	0.00322287	0.841493	0.00251719	0.41311	0.00147479	0.223758	0.000760215	0.533529	0.00149531	1.02892	0.00310466	0.791348	0.00227783	0.296836	0.000908262	0.240018	0.000760948	0.424271	0.00119543	0.0723193	0.000943913	0.849017	0.00277762	0.0260507	0.000403301
Arthropoda	Diptera	Drosophila_grimshawi	7222	1	0	1.46571	0.0016386	1.65297	0.00174371	1.17914	0.00146018	1	0	1.67841	0.00542789	1.55142	0.00474897	0.621771	0.00185187	0.256336	0.000716528	0.490388	0.00136759	0.953329	0.00291228	1.19105	0.00347403	0.576244	0.00202075	0.369039	0.00125003	0.590762	0.00167773	1.14328	0.00334	0.963338	0.0027542	0.495325	0.0014221	0.321252	0.000984822	0.452669	0.00127256	0.0623619	0.000770164	0.798942	0.00259372	0.0200552	0.000323877
Arthropoda	Diptera	Drosophila_guanche	7266	1	0	2.03908	0.00218675	2.1793	0.0025075	1.09326	0.00129766	1	0	1.68937	0.00538787	1.44669	0.00451053	0.442869	0.00137225	0.157701	0.000491603	0.392178	0.00111264	1.04531	0.00317851	0.827391	0.00255876	0.425535	0.00152646	0.206928	0.000690173	0.512169	0.00147479	0.914114	0.00265256	0.737735	0.00215875	0.27557	0.000828494	0.200642	0.000647612	0.385112	0.00113851	0.0666555	0.000940559	0.866977	0.0029696	0.0256458	0.000410813
Arthropoda	Diptera	Drosophila_hydei	7224	1	0	1.40556	0.00145747	1.53144	0.00164357	1.13125	0.00130356	1	0	1.62346	0.00504278	1.46264	0.00466558	0.604387	0.00187621	0.269493	0.000819366	0.501425	0.00143108	0.924487	0.0027834	1.15746	0.00354491	0.551019	0.00203866	0.380666	0.00127557	0.612418	0.00177741	1.18089	0.00354081	0.97344	0.00289601	0.527438	0.00161349	0.345454	0.00110298	0.48066	0.00136251	0.0568746	0.000730003	0.79492	0.00261644	0.0218217	0.000363204
Arthropoda	Diptera	Drosophila_innubila	198719	1	0	1.26495	0.0013412	1.37371	0.00156099	1.20235	0.00141836	1	0	1.63613	0.00508475	1.44965	0.00442691	0.673799	0.0020711	0.318863	0.000955064	0.524159	0.00151876	0.844074	0.00257313	1.27848	0.00384678	0.599453	0.00203953	0.456481	0.00154367	0.597857	0.00173318	1.33499	0.00390821	1.06392	0.00310347	0.61451	0.00185185	0.430372	0.00137067	0.498129	0.00148373	0.0559242	0.000691006	0.721952	0.0024228	0.0200634	0.00034946
Arthropoda	Diptera	Drosophila_kikkawai	30033	1	0	2.09227	0.00215355	2.15873	0.00230794	1.15582	0.00137107	1	0	1.90404	0.00606773	1.51192	0.00474639	0.458403	0.00138156	0.171039	0.000512822	0.395077	0.00110526	1.0538	0.00310257	0.857148	0.00260163	0.420157	0.00145114	0.215812	0.000709506	0.509495	0.00149708	1.03411	0.00304854	0.787709	0.00238398	0.286056	0.000847965	0.223725	0.000694913	0.396422	0.00111764	0.0737131	0.000926205	0.854477	0.0027428	0.0262848	0.000383592
Arthropoda	Diptera	Drosophila_mauritiana	7226	1	0	1.82892	0.00193404	1.88111	0.00203313	1.07472	0.00130344	1	0	1.67031	0.00529882	1.38436	0.0044244	0.464314	0.00135952	0.188943	0.000549644	0.42648	0.00120136	1.0073	0.0030438	0.841758	0.00251451	0.427717	0.00151485	0.245484	0.000827889	0.537146	0.00152955	1.02133	0.00299965	0.812678	0.00239275	0.318108	0.000933628	0.254443	0.000751902	0.434532	0.00128983	0.06068	0.000795604	0.823176	0.00267533	0.0281383	0.000397746
Arthropoda	Diptera	Drosophila_melanogaster	7227	1	0	1.73352	0.0018753	1.78219	0.00201616	1.08855	0.00131514	1	0	1.67614	0.00512066	1.37732	0.00438629	0.489202	0.00148863	0.205866	0.000616962	0.44467	0.00129807	0.983053	0.00302629	0.889544	0.00276612	0.446843	0.00158242	0.270983	0.000936262	0.546554	0.00162563	1.07392	0.0032208	0.850568	0.00241387	0.350864	0.00105313	0.281274	0.000896134	0.449432	0.00132536	0.0594826	0.000805768	0.806687	0.00271334	0.0283253	0.000411828
Arthropoda	Diptera	Drosophila_miranda	7229	1	0	2.0606	0.0020732	2.09082	0.00208996	1.06484	0.00115006	1	0	1.653	0.00470105	1.33946	0.00380381	0.415716	0.00113228	0.155701	0.000421692	0.374997	0.000959046	1.01041	0.00271699	0.752352	0.00207232	0.38401	0.00126192	0.193491	0.000570117	0.489744	0.00128286	0.914655	0.002423	0.7272	0.00190886	0.262273	0.00070452	0.203984	0.000578474	0.38646	0.00104091	0.0686919	0.000796725	0.81869	0.00246975	0.027425	0.000343776
Arthropoda	Diptera	Drosophila_mojavensis	7230	1	0	1.62642	0.00168698	1.79368	0.00192756	1.10114	0.00125774	1	0	1.65569	0.00513859	1.52993	0.00489004	0.537426	0.00167646	0.216621	0.000652532	0.460814	0.00134214	1.01344	0.00305783	1.04081	0.00331867	0.499251	0.00172856	0.301253	0.00105197	0.586514	0.00169186	1.04429	0.00315771	0.87202	0.00262144	0.410207	0.00120231	0.265319	0.000823692	0.436898	0.00127035	0.0644803	0.00079327	0.859723	0.00275299	0.0223135	0.00035221
Arthropoda	Diptera	Drosophila_navojoa	7232	1	0	1.69564	0.00185828	1.87395	0.00222687	1.10237	0.00138551	1	0	1.65815	0.00553303	1.54379	0.00512698	0.521928	0.00167218	0.204563	0.000643851	0.447329	0.00131198	1.03297	0.00322375	1.00634	0.00326558	0.489285	0.00179945	0.281111	0.000995766	0.579436	0.00169758	1.01178	0.00324825	0.849926	0.0026256	0.384441	0.00118924	0.248182	0.000843745	0.425575	0.00128586	0.0670374	0.000881695	0.877386	0.00292387	0.0227734	0.000375088
Arthropoda	Diptera	Drosophila_novamexicana	47314	1	0	1.64086	0.0017659	1.81459	0.0020465	1.12683	0.00134622	1	0	1.7067	0.00564884	1.54206	0.00488352	0.554434	0.00170949	0.221898	0.000665954	0.455223	0.00132691	1.00907	0.00311339	1.05242	0.00330122	0.514798	0.00178442	0.309067	0.00104177	0.592774	0.00168829	1.07097	0.00331417	0.884605	0.00259085	0.424281	0.00126376	0.272664	0.000877114	0.437207	0.00128119	0.0666195	0.000856867	0.861849	0.00288893	0.0230911	0.00037838
Arthropoda	Diptera	Drosophila_obscura	7282	1	0	2.10733	0.00225327	2.2382	0.0024351	1.0673	0.00125435	1	0	1.66883	0.00523139	1.42022	0.00443251	0.425156	0.0012735	0.150227	0.000447872	0.380549	0.00107503	1.07494	0.0032478	0.785396	0.00235605	0.407273	0.00140521	0.192837	0.00065299	0.506404	0.0014481	0.872492	0.00249393	0.718291	0.00197646	0.259321	0.000762091	0.189246	0.000572935	0.378433	0.00108135	0.0695088	0.000938075	0.875882	0.00278588	0.0263489	0.000395073
Arthropoda	Diptera	Drosophila_persimilis	7234	1	0	2.13834	0.00227196	2.17679	0.00251398	1.07628	0.00128514	1	0	1.69066	0.00507286	1.38072	0.00430575	0.4141	0.00120478	0.149152	0.000428183	0.372342	0.0010045	1.03888	0.00300657	0.757135	0.00220396	0.386166	0.00133174	0.187395	0.000603275	0.486373	0.00137721	0.902479	0.002586	0.723688	0.00201055	0.252961	0.000709349	0.198515	0.000606626	0.383045	0.0010968	0.0671851	0.000898253	0.84836	0.00273549	0.0265522	0.000372367
Arthropoda	Diptera	Drosophila_pseudoobscura	7237	1	0	2.09379	0.00221201	2.13132	0.0024035	1.06812	0.00134466	1	0	1.67473	0.00507179	1.37043	0.00412195	0.419683	0.00124863	0.152994	0.000459755	0.378883	0.00104172	1.0361	0.00308969	0.765487	0.00224193	0.390483	0.0013229	0.193154	0.000644592	0.493966	0.00141242	0.911812	0.00260884	0.730669	0.00205169	0.260309	0.000755688	0.204081	0.000638889	0.388879	0.0010914	0.0653869	0.000860128	0.844894	0.00277868	0.0262826	0.000390112
Arthropoda	Diptera	Drosophila_rhopaloa	1041015	1	0	1.9044	0.0020434	1.94933	0.00213684	1.09912	0.00130969	1	0	1.74606	0.00547089	1.42422	0.00462811	0.455223	0.00135564	0.183705	0.000566969	0.414395	0.00118319	1.02583	0.00303295	0.848281	0.00259901	0.421767	0.0015335	0.235866	0.000805105	0.53264	0.00153336	1.03856	0.00299607	0.807923	0.00234647	0.304465	0.000891918	0.250548	0.000770932	0.42721	0.0012401	0.069544	0.000888007	0.829935	0.00271313	0.0269608	0.000388611
Arthropoda	Diptera	Drosophila_santomea	129105	1	0	1.84981	0.00205987	1.89696	0.00209702	1.07587	0.00126509	1	0	1.69223	0.00523777	1.38803	0.00437514	0.464606	0.00142129	0.188122	0.000561368	0.425572	0.00121461	1.00921	0.00311314	0.851339	0.00261093	0.431719	0.00149076	0.24288	0.000829031	0.538751	0.0015976	1.02236	0.00300446	0.808325	0.00234496	0.318073	0.000944563	0.252863	0.000801592	0.435271	0.0012679	0.0625104	0.000797363	0.828228	0.00272949	0.0277557	0.000405686
Arthropoda	Diptera	Drosophila_sechellia	7238	1	0	1.78802	0.00192042	1.83521	0.00197783	1.0753	0.00126589	1	0	1.66508	0.00532575	1.37257	0.00454565	0.469238	0.00145477	0.194396	0.000604024	0.431697	0.0012544	0.99787	0.00314445	0.850841	0.00267671	0.432648	0.00158337	0.253134	0.000874319	0.53944	0.00161347	1.037	0.00318732	0.824371	0.00241895	0.328705	0.00101931	0.263305	0.000825841	0.440406	0.00126413	0.0595576	0.000818707	0.81256	0.00271946	0.0278055	0.000405694
Arthropoda	Diptera	Drosophila_serrata	7274	1	0	1.90621	0.00201264	1.973	0.002188	1.1935	0.00137516	1	0	1.84474	0.0057529	1.47026	0.0047992	0.488892	0.00153985	0.194184	0.000590173	0.410356	0.00119771	0.986811	0.00299168	0.923754	0.00288392	0.446977	0.00159621	0.250646	0.000876506	0.509526	0.0015244	1.09318	0.00326678	0.839409	0.00243021	0.331028	0.00102253	0.262217	0.000810655	0.411237	0.00123657	0.0687777	0.000879406	0.801227	0.0027426	0.0256865	0.000375627
Arthropoda	Diptera	Drosophila_simulans	7240	1	0	1.8297	0.00186491	1.87952	0.00203404	1.0745	0.00129208	1	0	1.67553	0.00551535	1.38263	0.00444473	0.465071	0.00143669	0.189059	0.000584315	0.427725	0.0012399	1.00539	0.00295482	0.842943	0.00255941	0.427768	0.00151294	0.246042	0.000835528	0.536104	0.00153076	1.01933	0.00303786	0.812965	0.00236871	0.319184	0.000979786	0.254913	0.000817653	0.43466	0.00126305	0.0602626	0.000819538	0.822043	0.00273185	0.0278852	0.000399215
Arthropoda	Diptera	Drosophila_subobscura	7241	1	0	2.15083	0.00242612	2.30522	0.00287103	1.08587	0.00137491	1	0	1.70224	0.00547216	1.46076	0.00461841	0.427666	0.00133051	0.1451	0.000455423	0.378131	0.0011074	1.07335	0.00331145	0.79324	0.00244276	0.410343	0.00145103	0.189711	0.0006376	0.502372	0.00149447	0.875354	0.00257197	0.710943	0.00214893	0.253587	0.000773751	0.182883	0.000581364	0.371866	0.0010908	0.0700418	0.00095965	0.889022	0.00300053	0.0256728	0.000382341
Arthropoda	Diptera	Drosophila_subpulchrella	1486046	1	0	1.95389	0.00213375	1.97731	0.0021433	1.10842	0.00126626	1	0	1.79587	0.00538338	1.4186	0.00433621	0.452166	0.00138785	0.179879	0.000547655	0.409398	0.00119277	1.02184	0.00307677	0.839665	0.00253166	0.410891	0.00145325	0.228883	0.000775895	0.51745	0.0015214	1.0429	0.00308958	0.795517	0.00229831	0.296747	0.000909393	0.245626	0.000780451	0.418739	0.00122802	0.0713287	0.00089317	0.827166	0.00270831	0.027252	0.000395807
Arthropoda	Diptera	Drosophila_suzukii	28584	1	0	1.90351	0.00192273	1.92412	0.00198986	1.10065	0.00124262	1	0	1.7582	0.0053091	1.40023	0.00421198	0.4564	0.00134483	0.186389	0.000532153	0.415857	0.00114488	1.00741	0.00289899	0.848024	0.0024785	0.417564	0.00136506	0.237937	0.000767315	0.5244	0.00143716	1.05461	0.00294806	0.806868	0.00227189	0.307507	0.000875142	0.255191	0.000757035	0.427169	0.0012313	0.0703034	0.000880764	0.818974	0.00256793	0.0279643	0.000392504
Arthropoda	Diptera	Drosophila_takahashii	29030	1	0	2.15796	0.00228773	2.2471	0.00240111	1.14167	0.00133851	1	0	1.88916	0.00605041	1.53434	0.00492	0.431553	0.00129606	0.157732	0.000477999	0.384308	0.00106328	1.09613	0.00342612	0.810966	0.00249623	0.400885	0.00142086	0.199204	0.000677973	0.504082	0.00144428	0.991144	0.00292431	0.758793	0.00223945	0.257394	0.000768616	0.205419	0.000638135	0.385581	0.00108495	0.0804344	0.00103404	0.877561	0.00301129	0.0268389	0.000390317
Arthropoda	Diptera	Drosophila_virilis	7244	1	0	1.59146	0.00173526	1.75921	0.00190027	1.11815	0.0013025	1	0	1.67996	0.00538803	1.53438	0.00474976	0.568851	0.00174751	0.231079	0.000696669	0.467226	0.00130297	0.998847	0.00291241	1.08518	0.00328805	0.525062	0.00182901	0.324733	0.00107857	0.601849	0.0016991	1.08871	0.00327325	0.898888	0.00263276	0.445655	0.00130175	0.285651	0.000864047	0.447064	0.00124458	0.064752	0.000822141	0.855859	0.00271021	0.0231062	0.00037575
Arthropoda	Diptera	Drosophila_willistoni	7260	1	0	0.977404	0.00101676	0.958705	0.00102647	1.29228	0.00148678	1	0	1.52482	0.00470553	1.18004	0.00359105	0.762726	0.00237109	0.471151	0.00142811	0.575451	0.00166727	0.64949	0.00192604	1.48095	0.00460211	0.637574	0.00221029	0.686955	0.00234406	0.55581	0.0015976	1.76365	0.00526208	1.26522	0.00367417	0.949125	0.00284326	0.79654	0.00247771	0.566627	0.00165605	0.0390715	0.000472084	0.55082	0.00187486	0.0197159	0.00034331
Arthropoda	Diptera	Drosophila_yakuba	7245	1	0	1.82636	0.00189383	1.87126	0.00210865	1.07379	0.00131136	1	0	1.68129	0.00537585	1.38138	0.00453761	0.471923	0.00149209	0.191644	0.000574703	0.430628	0.00121988	1.00398	0.00308547	0.856637	0.00266279	0.434459	0.00154822	0.248108	0.000859319	0.542522	0.00156181	1.03161	0.00311102	0.814053	0.00244069	0.324985	0.000966224	0.258094	0.000799859	0.440276	0.00127956	0.0614384	0.000770206	0.825619	0.00278458	0.0274534	0.000426418
Arthropoda	Hymenoptera	Dufourea_novaeangliae	178035	1	0	0.674931	0.000779685	0.79925	0.000968426	0.91274	0.001088	1	0	1.15138	0.00409373	1.02496	0.00380396	0.867524	0.00308061	0.543055	0.00187689	0.775044	0.00263779	0.760106	0.00269477	1.15434	0.00427184	0.751216	0.0030438	1.06843	0.00426662	0.80619	0.00266719	1.54492	0.00531693	1.3783	0.00464309	1.05828	0.00382092	0.822788	0.00299326	0.812275	0.00272384	0.0310835	0.000469658	0.688397	0.00261437	0.0129241	0.000310611
Arthropoda	Hymenoptera	Eufriesea_mexicana	516756	1	0	0.508752	0.000586223	0.558551	0.000701583	0.958837	0.00113726	1	0	1.01465	0.00360021	0.866021	0.0029648	0.936182	0.003167	0.731184	0.00243974	0.847008	0.00272961	0.609783	0.00204302	1.309	0.00457471	0.783823	0.0032092	1.51721	0.00583296	0.733693	0.00235761	1.89641	0.00631727	1.54168	0.00496228	1.5885	0.00539424	1.33866	0.0049245	0.872965	0.00279059	0.0233393	0.000313864	0.536954	0.0019832	0.012317	0.000302613
Arthropoda	Crustacea*	Eurytemora_affinis	88015	1	0	0.668386	0.000614888	0.661674	0.000648384	1.09978	0.00100423	1	0	1.32149	0.00375827	0.921506	0.00259862	0.83164	0.002315	0.653214	0.00177246	0.797123	0.00209443	0.606326	0.00160573	1.23154	0.00355782	0.602033	0.00201892	1.13325	0.00350418	0.657366	0.00168971	2.27075	0.00588233	1.56783	0.00408995	1.12986	0.00319862	1.35535	0.00375081	0.785678	0.002087	0.0332006	0.000329802	0.511111	0.00153091	0.024418	0.000352336
Arthropoda	Collembola*	Folsomia_candida	158441	1	0	0.887556	0.000719807	0.800399	0.000693068	1.05626	0.000923844	1	0	1.27414	0.0032604	0.950577	0.00247349	0.67523	0.00170355	0.455406	0.0011316	0.617383	0.00147183	0.68154	0.00165499	0.914083	0.00238786	0.544413	0.00160342	0.678199	0.00185561	0.599017	0.00140001	1.59579	0.00395456	1.2971	0.00308983	0.814429	0.00202355	0.981239	0.00248261	0.727948	0.00174711	0.0379643	0.000342211	0.538524	0.00145967	0.0167634	0.000246982
Arthropoda	Hymenoptera	Fopius_arisanus	64838	1	0	0.847582	0.000944377	0.902609	0.00103352	1.01783	0.00122068	1	0	1.2918	0.00441293	1.00341	0.00339225	0.717301	0.00239731	0.497918	0.00159403	0.662944	0.00206505	0.784136	0.00255278	1.01503	0.00350101	0.627778	0.00242831	0.796203	0.00280962	0.685445	0.00213229	1.59774	0.00511043	1.30297	0.00416358	0.824931	0.00265982	0.761214	0.00255451	0.692989	0.00220231	0.0299878	0.000438657	0.61652	0.00228316	0.0128063	0.000284297
Arthropoda	Hymenoptera	Formica_exsecta	72781	1	0	0.718883	0.000772659	0.831181	0.000955302	0.967318	0.00110282	1	0	1.19581	0.00385237	1.06154	0.00329782	0.808829	0.00250791	0.524872	0.00159218	0.713618	0.00209915	0.817739	0.00248326	1.10728	0.00359015	0.705226	0.00267746	0.912177	0.0032865	0.742411	0.00217092	1.50207	0.00469323	1.3327	0.00394234	0.995824	0.00317502	0.728811	0.00245718	0.700767	0.00212627	0.0335212	0.000419781	0.674425	0.0022705	0.0129303	0.000290923
Arthropoda	Thysanoptera	Frankliniella_occidentalis	133901	1	0	1.40282	0.0013449	1.24653	0.00125786	1.10139	0.00120567	1	0	1.49904	0.00472745	0.967463	0.0030974	0.524034	0.00153746	0.345201	0.000971788	0.51982	0.00141304	0.653598	0.00198529	0.893207	0.00273245	0.49543	0.00165926	0.430067	0.00134577	0.585469	0.0016149	1.41554	0.00409478	1.10359	0.00307676	0.604419	0.00171907	0.560876	0.00166651	0.64059	0.00176648	0.0360878	0.000507057	0.581396	0.00189897	0.0219664	0.000349515
Arthropoda	Lepidoptera	Galleria_mellonella	7137	1	0	0.701425	0.000747484	0.740102	0.000838283	0.91343	0.00103707	1	0	1.13082	0.00371571	0.964811	0.00329566	0.752119	0.00244829	0.552398	0.00176505	0.703733	0.00219535	0.726618	0.0024571	0.973644	0.00327891	0.671212	0.00261237	0.977833	0.00375935	0.765364	0.00254416	1.54631	0.00481592	1.40057	0.00447492	1.17847	0.00383909	0.89877	0.00301645	0.843649	0.00264293	0.0353616	0.000424874	0.69306	0.00247738	0.0193085	0.000364399
Arthropoda	Diptera	Glossina_fuscipes	7396	1	0	0.587414	0.00062701	0.553591	0.000666058	1.24201	0.00131023	1	0	1.26553	0.00425297	1.00324	0.00319521	0.935086	0.00291935	0.77663	0.0024631	0.722598	0.00219625	0.515987	0.00171088	1.5906	0.00522248	0.748557	0.00273592	1.21521	0.00437102	0.563143	0.00173497	2.28082	0.00700517	1.55958	0.00466237	1.72997	0.00530542	1.47898	0.00483025	0.711537	0.00222161	0.0257692	0.000301027	0.425527	0.00152071	0.0130353	0.000285339
Arthropoda	Hymenoptera	Habropoda_laboriosa	597456	1	0	0.564162	0.000625994	0.640672	0.000754393	0.939554	0.00109781	1	0	1.07296	0.00371404	0.925011	0.00316295	0.929596	0.00322553	0.664367	0.00214534	0.831127	0.00260845	0.655118	0.00221587	1.26665	0.0044674	0.785166	0.00318421	1.35233	0.00518547	0.776525	0.00249886	1.7861	0.00584894	1.47925	0.00477701	1.40035	0.0045165	1.11979	0.00374276	0.868762	0.00264734	0.0266321	0.000365268	0.598433	0.00223669	0.0135272	0.000323125
Arthropoda	Hemiptera	Halyomorpha_halys	286706	1	0	0.550422	0.000578341	0.498174	0.00056856	1.10523	0.00117715	1	0	1.11836	0.00358097	0.722023	0.00238734	0.761201	0.00253734	0.728597	0.00231729	0.714615	0.00221785	0.490596	0.00160016	1.10609	0.00381678	0.660046	0.00256736	1.28417	0.0046708	0.595886	0.00181629	2.22506	0.00681073	1.52315	0.00463436	1.57097	0.00482688	1.73859	0.00551956	0.849187	0.00259542	0.0211144	0.000269233	0.436157	0.00153819	0.0169611	0.000336525
Arthropoda	Hymenoptera	Harpegnathos_saltator	610380	1	0	0.978157	0.00103503	1.2037	0.0013047	0.909033	0.0010628	1	0	1.28304	0.00414512	1.18414	0.00367689	0.687573	0.00209268	0.356865	0.00103045	0.625736	0.00173449	0.990151	0.0030817	0.913937	0.00283849	0.629711	0.00230843	0.583402	0.00197994	0.751694	0.002123	1.15233	0.00343864	1.10344	0.0031618	0.615852	0.00181207	0.416832	0.00131286	0.62457	0.00169517	0.043352	0.000565972	0.843686	0.00279817	0.014851	0.000302133
Arthropoda	Lepidoptera	Helicoverpa_armigera	29058	1	0	0.955943	0.00101559	0.962332	0.00103076	0.905868	0.00100743	1	0	1.23716	0.00385932	0.965647	0.00309358	0.606404	0.00181184	0.391847	0.00112603	0.563552	0.00162809	0.765517	0.00235433	0.792621	0.00252682	0.537691	0.00192156	0.606485	0.00204654	0.68959	0.00198715	1.32427	0.00388233	1.18886	0.00346872	0.772108	0.00227483	0.598925	0.00181082	0.732906	0.00206147	0.0359473	0.000455355	0.735157	0.00235542	0.019631	0.000343653
Arthropoda	Diptera	Hermetia_illucens	343691	1	0	0.690963	0.000701175	0.662111	0.000733178	0.989266	0.00105783	1	0	1.17058	0.00371652	0.946059	0.00296503	0.762425	0.00235365	0.585602	0.00170101	0.737227	0.0021054	0.674344	0.00204541	1.12143	0.00349753	0.619678	0.00223212	0.984493	0.00327948	0.6602	0.00187798	1.78599	0.00533849	1.45099	0.00411043	1.20893	0.00357316	1.14053	0.00361537	0.797261	0.0023873	0.0272974	0.000351969	0.569385	0.00197161	0.019963	0.000345223
Arthropoda	Crustacea*	Hyalella_azteca	294128	1	0	1.52081	0.00131356	1.27313	0.00122859	1.10039	0.00105969	1	0	1.45567	0.00426619	1.10149	0.00316257	0.525137	0.00142305	0.30116	0.000796889	0.547648	0.00138479	0.702605	0.00195719	0.805274	0.00232467	0.457456	0.00145668	0.344166	0.000993794	0.556352	0.00140345	1.3646	0.00369742	1.09899	0.00279598	0.542479	0.0014752	0.523725	0.0014894	0.633971	0.00165007	0.0362984	0.000499057	0.61371	0.00184368	0.0183869	0.000304657
Arthropoda	Lepidoptera	Hyposmocoma_kahamanoa	1477025	1	0	0.833178	0.000852508	0.811836	0.000919574	0.933161	0.00102351	1	0	1.19356	0.00379055	0.922743	0.00299093	0.65914	0.00206521	0.488221	0.00147885	0.599343	0.00182029	0.699748	0.00211891	0.873112	0.0029332	0.579417	0.00211686	0.742952	0.00257004	0.693023	0.00209463	1.49984	0.00439974	1.29284	0.00377864	0.962086	0.0028924	0.781276	0.0024937	0.784469	0.00228851	0.0326645	0.00041501	0.658917	0.00218217	0.0192912	0.000328621
Arthropoda	Chelicerata*	Ixodes_scapularis	6945	1	0	1.80174	0.00139878	1.72707	0.00145616	0.860131	0.000793725	1	0	1.36106	0.00347101	0.899816	0.00243639	0.408564	0.000966455	0.210174	0.000494552	0.41385	0.000924947	0.870045	0.00218437	0.574317	0.00144298	0.383499	0.00106923	0.224448	0.000587192	0.646114	0.00143481	0.916717	0.00217655	0.78249	0.00186426	0.32543	0.00078428	0.270609	0.000671294	0.602652	0.00136821	0.0520493	0.00057312	0.828753	0.00222755	0.0254417	0.000307479
Arthropoda	Crustacea*	Lepeophtheirus_salmonis	72036	1	0	0.635453	0.000701664	0.465176	0.000571079	1.32475	0.00142634	1	0	1.38706	0.00436098	0.810657	0.00260277	0.713005	0.00232696	0.81165	0.00258678	0.730041	0.0021748	0.467162	0.00134817	1.10378	0.00382428	0.57449	0.00210312	1.02332	0.0037406	0.463263	0.00139306	2.86654	0.0087912	1.71609	0.00505954	1.36247	0.00444072	2.15866	0.00685323	0.751005	0.00224107	0.0252502	0.000287874	0.368334	0.00124284	0.0146973	0.0002934
Arthropoda	Coleoptera	Leptinotarsa_decemlineata	7539	1	0	0.594707	0.000646153	0.593631	0.000735443	0.941278	0.00112504	1	0	1.12012	0.00384488	0.866372	0.00300957	0.748892	0.00248481	0.577023	0.00185422	0.755013	0.00225727	0.638925	0.00208643	1.03675	0.00370083	0.644306	0.00254104	1.08439	0.00395888	0.692564	0.00209298	1.83987	0.00605284	1.45549	0.00455781	1.15917	0.00380682	1.17081	0.00388716	0.849192	0.00270567	0.0192977	0.000280187	0.55403	0.00201478	0.0182459	0.000363658
Arthropoda	Chelicerata*	Limulus_polyphemus	6850	1	0	0.591363	0.000480743	0.609194	0.0005598	1.13711	0.000974027	1	0	1.30287	0.0034889	0.915753	0.00243288	0.971494	0.00252493	0.728434	0.00175703	0.866466	0.00200535	0.557099	0.00134961	1.50086	0.00393226	0.838328	0.00242115	1.36898	0.00388813	0.673965	0.00159068	0.81254	0.00234563	1.57293	0.00390168	1.3509	0.00349783	1.43026	0.00370947	0.894642	0.00215682	0.0224733	0.000237965	0.502649	0.00136116	0.0166352	0.000261542
Arthropoda	Hymenoptera	Linepithema_humile	83485	1	0	0.788249	0.000836384	0.939889	0.00106745	0.936683	0.00108448	1	0	1.28113	0.00445617	1.15016	0.00389204	0.798918	0.00266627	0.466463	0.0015436	0.712076	0.0021364	0.89448	0.00286026	1.07612	0.0036892	0.713507	0.00272991	0.817967	0.00301127	0.785944	0.00237668	1.41119	0.00450342	1.29101	0.0040959	0.888294	0.00293352	0.615067	0.0021246	0.704386	0.00216206	0.0371907	0.000479668	0.759501	0.00261636	0.0127672	0.000289121
Arthropoda	Diptera	Lucilia_cuprina	7375	1	0	0.570242	0.000556131	0.467615	0.000554726	1.39433	0.00140597	1	0	1.23655	0.00371858	0.865114	0.00256639	0.922074	0.00263834	0.806947	0.00234576	0.625583	0.00181707	0.392485	0.00116048	1.69204	0.0050541	0.64274	0.00229791	1.21703	0.00394403	0.444845	0.00126905	2.66677	0.00734635	1.59928	0.00455825	2.00061	0.0056712	1.97288	0.00600892	0.696307	0.00196127	0.0240699	0.000267516	0.32668	0.0010628	0.0135623	0.000276578
Arthropoda	Diptera	Lucilia_sericata	13632	1	0	0.575962	0.000567978	0.467995	0.000524572	1.3875	0.00142791	1	0	1.29224	0.00387978	0.890373	0.002584	0.92716	0.00272668	0.81685	0.00235572	0.638913	0.00182837	0.396607	0.00115244	1.66914	0.00510491	0.654316	0.0022399	1.22702	0.00418422	0.44847	0.00126515	2.72332	0.00764734	1.60182	0.00440108	1.91887	0.0054419	1.89784	0.00583108	0.69345	0.00185455	0.0234732	0.000247862	0.333909	0.00110398	0.0135125	0.000278029
Arthropoda	Lepidoptera	Manduca_sexta	7130	1	0	0.964627	0.000917348	1.03652	0.00110536	0.861112	0.000931983	1	0	1.20704	0.00368668	1.00921	0.00302864	0.607297	0.00178329	0.373897	0.00104592	0.575495	0.0015315	0.854039	0.00243821	0.763959	0.00231014	0.568767	0.00197286	0.604823	0.00191807	0.746901	0.00201479	1.22581	0.00352066	1.1425	0.00307002	0.749049	0.00214366	0.540444	0.00161268	0.734526	0.00199249	0.0415485	0.000472443	0.817707	0.00258492	0.0183377	0.000320225
Arthropoda	Lepidoptera	Maniola_hyperantus	2795564	1	0	0.866047	0.000922433	0.900031	0.00102675	0.859299	0.000990354	1	0	1.16867	0.00373172	0.969843	0.00308012	0.638719	0.00198319	0.43501	0.00132797	0.622028	0.00185178	0.800893	0.00248401	0.818763	0.00272332	0.582852	0.00208551	0.686026	0.00242491	0.773111	0.00227295	1.34747	0.0040463	1.23411	0.00370252	0.864615	0.00268107	0.650816	0.00209675	0.784234	0.00239846	0.0335789	0.000445001	0.760649	0.00263004	0.0200957	0.000357585
Arthropoda	Hymenoptera	Megachile_rotundata	143995	1	0	0.576172	0.000659212	0.647719	0.000751709	0.941641	0.00111032	1	0	1.10274	0.00371017	0.93752	0.00321362	0.910288	0.00310452	0.666322	0.00213328	0.824229	0.00263324	0.662343	0.00215992	1.24639	0.00433925	0.763319	0.0030483	1.31795	0.00508172	0.770297	0.00241477	1.80268	0.00573701	1.4872	0.00477378	1.37304	0.00461788	1.09439	0.0036093	0.864856	0.00270729	0.0265007	0.000362498	0.60008	0.0021666	0.0124236	0.00029018
Arthropoda	Hymenoptera	Megalopta_genalis	115081	1	0	0.79349	0.000914779	0.953587	0.00111604	0.8862	0.00107951	1	0	1.23642	0.00435571	1.11304	0.00383404	0.783474	0.00261238	0.455451	0.00149323	0.731618	0.0023356	0.872989	0.002922	1.03966	0.00357014	0.688849	0.00271728	0.847773	0.00312637	0.81842	0.00265313	1.39635	0.00438959	1.27572	0.00410105	0.853225	0.00282992	0.626595	0.00214798	0.751481	0.00238227	0.034667	0.000484318	0.777308	0.002773	0.0135761	0.000316652
Arthropoda	Hemiptera	Melanaphis_sacchari	742174	1	0	0.444354	0.000500197	0.404912	0.000513875	1.03368	0.00119547	1	0	0.888763	0.00313599	0.727875	0.00239154	0.799169	0.00259855	0.728537	0.00230217	0.74526	0.00225418	0.446789	0.00143382	1.15607	0.00406881	0.643293	0.00252032	1.4025	0.00522514	0.558153	0.00173498	1.87284	0.00605884	1.62818	0.00505659	1.75209	0.00585118	1.80854	0.00624964	0.868275	0.00275657	0.0196183	0.000230813	0.392934	0.00144085	0.0110318	0.0002694
Arthropoda	Hymenoptera	Microplitis_demolitor	69319	1	0	0.494571	0.000515648	0.468712	0.00054452	1.0864	0.00114202	1	0	1.10843	0.00370669	0.897654	0.00278728	0.930586	0.00306125	0.868897	0.0025577	0.841775	0.00264065	0.542416	0.00169579	1.35608	0.00471657	0.746348	0.00283834	1.56613	0.00576856	0.630088	0.00189627	2.25495	0.00713534	1.89847	0.00578142	1.92405	0.00608488	1.85227	0.00634257	0.896715	0.00266619	0.023644	0.000296161	0.448316	0.0015481	0.0113128	0.000263028
Arthropoda	Hymenoptera	Monomorium_pharaonis	307658	1	0	0.732449	0.000731456	0.8477	0.000918006	0.965709	0.00102026	1	0	1.24095	0.00370362	1.09498	0.00322505	0.825711	0.00247071	0.53449	0.0015361	0.709786	0.00195981	0.83401	0.0023785	1.10202	0.00335075	0.709477	0.00241123	0.901156	0.00301189	0.758641	0.00205996	1.50772	0.00428431	1.32615	0.00379773	0.975493	0.00291779	0.721903	0.00216419	0.724076	0.00206669	0.0367572	0.0004434	0.696272	0.00222414	0.0131526	0.000273945
Arthropoda	Diptera	Musca_domestica	7370	1	0	0.821726	0.000833544	0.715875	0.000786759	1.22961	0.00128756	1	0	1.33284	0.00402007	1.0262	0.00300271	0.731045	0.00210737	0.506361	0.00149337	0.579033	0.00159728	0.528107	0.00149295	1.2495	0.00365498	0.578988	0.00193812	0.739657	0.00244839	0.484658	0.00135446	1.92026	0.00544223	1.29913	0.00355995	1.08933	0.0030714	1.04653	0.00308848	0.611964	0.00176409	0.0307931	0.00034134	0.461427	0.00150835	0.0155995	0.000291291
Arthropoda	Hemiptera	Myzus_persicae	13164	1	0	0.496113	0.000501844	0.463566	0.00053581	1.00151	0.0010054	1	0	0.929617	0.00287097	0.774031	0.00224985	0.770475	0.002244	0.656722	0.00183892	0.730983	0.00196098	0.496007	0.00135375	1.08574	0.00331277	0.636199	0.00218968	1.21839	0.00422754	0.591148	0.00159533	1.72124	0.00473945	1.55127	0.00418219	1.49703	0.00436478	1.4961	0.00460282	0.858083	0.00241017	0.0225028	0.000239782	0.438339	0.00135407	0.0126481	0.000274949
Arthropoda	Hymenoptera	Nasonia_vitripennis	7425	1	0	0.946943	0.000947442	0.927334	0.00103062	0.92901	0.000993887	1	0	1.34011	0.00412196	1.05227	0.00328681	0.602169	0.00189013	0.410244	0.00126587	0.633782	0.00184342	0.806964	0.00241757	0.941391	0.00302724	0.5321	0.00195048	0.571862	0.00196233	0.698582	0.00209059	1.48319	0.00451171	1.22536	0.0035924	0.760514	0.00239041	0.631519	0.00203717	0.708431	0.00211292	0.034624	0.000465683	0.694408	0.00228145	0.0161156	0.000313396
Arthropoda	Hymenoptera	Neodiprion_lecontei	441921	1	0	0.835827	0.000844129	0.851205	0.000963395	0.926791	0.00109568	1	0	1.16442	0.00402013	0.975064	0.00317607	0.702426	0.00228321	0.478515	0.00148806	0.679751	0.00206881	0.750186	0.00245047	0.982389	0.00335365	0.597076	0.00219304	0.752372	0.00264456	0.737089	0.00228694	1.51786	0.00479266	1.29558	0.00404952	0.907357	0.00278794	0.809107	0.00264994	0.792351	0.00240109	0.0274263	0.000402823	0.655516	0.00235421	0.0173749	0.000343629
Arthropoda	Coleoptera	Nicrophorus_vespilloides	110193	1	0	0.872619	0.000962217	0.998216	0.00117504	0.975816	0.00119526	1	0	1.39101	0.0046017	1.14317	0.00377867	0.65365	0.00210687	0.351109	0.00111523	0.590092	0.00180894	0.856528	0.00268615	0.921161	0.0032584	0.583084	0.00219547	0.65066	0.00241405	0.675357	0.00201936	1.33245	0.00409483	1.18976	0.0036175	0.67412	0.0021706	0.549949	0.00183797	0.651848	0.00192379	0.043082	0.000545144	0.736116	0.00250227	0.0123222	0.000271066
Arthropoda	Hemiptera	Nilaparvata_lugens	108931	1	0	0.917326	0.000862672	0.937048	0.000931147	0.949388	0.00098164	1	0	1.27211	0.00347771	0.998968	0.00283518	0.620856	0.00167824	0.405701	0.00109911	0.644964	0.00163622	0.73116	0.00198607	0.909213	0.00261919	0.580039	0.00189567	0.616713	0.001871	0.676396	0.00176908	1.40373	0.00360338	1.20465	0.00324953	0.730915	0.00193873	0.658321	0.00184817	0.707636	0.00187785	0.029173	0.000372607	0.633129	0.00191786	0.0203858	0.000316937
Arthropoda	Hymenoptera	Nomia_melanderi	2448451	1	0	0.691647	0.000763847	0.820297	0.00094492	0.907081	0.00107205	1	0	1.18064	0.00403192	1.05709	0.00361328	0.845274	0.00295056	0.529283	0.00171956	0.780499	0.00248751	0.787288	0.00257768	1.14503	0.00403825	0.734406	0.00307946	1.03337	0.00403967	0.817811	0.0026409	1.54291	0.00497937	1.36202	0.00433561	1.03968	0.00352917	0.780499	0.00269646	0.797112	0.00252702	0.0306761	0.00045551	0.709819	0.00272564	0.0123407	0.000305308
Arthropoda	Hymenoptera	Nylanderia_fulva	613905	1	0	0.754145	0.00073747	0.83613	0.00086568	0.984533	0.00102095	1	0	1.28009	0.00391212	1.09428	0.00327585	0.822275	0.00234278	0.564502	0.00158552	0.716611	0.00193574	0.8458	0.00238125	1.10158	0.0032697	0.724367	0.00235588	0.863281	0.00282198	0.772908	0.00209781	1.59562	0.00438388	1.36936	0.00381744	1.00212	0.00285244	0.748472	0.00222495	0.734515	0.00201579	0.0351216	0.000404668	0.682937	0.002162	0.01487	0.000287232
Arthropoda	Hymenoptera	Odontomachus_brunneus	486640	1	0	0.905816	0.00096245	1.0964	0.00121503	0.918462	0.00108775	1	0	1.26368	0.00404101	1.15331	0.00366996	0.72965	0.00225184	0.392417	0.00121538	0.650659	0.00187185	0.945368	0.00286462	0.950307	0.00302796	0.651667	0.00237413	0.649812	0.00230007	0.755484	0.0021918	1.23094	0.00375336	1.15432	0.00327232	0.686995	0.0020708	0.476804	0.0015483	0.653853	0.00183703	0.0391542	0.000531072	0.809584	0.00266714	0.013822	0.000294247
Arthropoda	Coleoptera	Onthophagus_taurus	166361	1	0	0.408797	0.00044239	0.399835	0.000467519	1.05241	0.00109423	1	0	1.02159	0.00345015	0.771383	0.0024643	0.943023	0.00313959	0.868104	0.00278931	0.796575	0.00250128	0.493003	0.00159446	1.35858	0.00471334	0.737865	0.00276238	1.91575	0.00710667	0.627199	0.00194147	2.347	0.00714354	1.8131	0.00552884	2.07545	0.00674983	2.20822	0.0072067	0.94687	0.00276764	0.0236562	0.000250426	0.429391	0.00151143	0.011511	0.000273187
Arthropoda	Hymenoptera	Ooceraea_biroi	2015173	1	0	0.983564	0.00105168	1.23583	0.00137959	0.907956	0.00101142	1	0	1.30692	0.00404469	1.22664	0.00406273	0.709753	0.00223281	0.359286	0.00107026	0.638012	0.00190317	1.03084	0.00308873	0.921057	0.0029723	0.651378	0.00235863	0.595936	0.00210484	0.78178	0.00229083	1.14948	0.00345426	1.11979	0.00340701	0.61906	0.00188757	0.404768	0.00134432	0.635445	0.00185294	0.0444983	0.000606566	0.879429	0.00296227	0.0139868	0.000297112
Arthropoda	Hymenoptera	Orussus_abietinus	222816	1	0	1.05245	0.00121467	1.12843	0.00135598	0.934161	0.00121152	1	0	1.40735	0.00505172	1.09313	0.00407105	0.639186	0.00221232	0.392458	0.00134758	0.628944	0.00202448	0.883248	0.00312587	0.901871	0.0033648	0.563636	0.00228547	0.583589	0.00224539	0.739534	0.00241135	1.42508	0.00500743	1.16896	0.00387292	0.639144	0.00224048	0.549872	0.00196429	0.701154	0.00232145	0.038665	0.000605594	0.753806	0.00280138	0.0150445	0.000339459
Arthropoda	Hymenoptera	Osmia_bicornis_bicornis	1437191	1	0	0.569284	0.000611043	0.63391	0.000724652	0.953494	0.00107958	1	0	1.10003	0.00381537	0.927623	0.00323998	0.920401	0.00305638	0.686615	0.00227925	0.827927	0.00260538	0.650216	0.00210357	1.27321	0.00440954	0.771542	0.00292011	1.34512	0.00493105	0.764803	0.00239917	1.84325	0.00584044	1.49839	0.00488079	1.41892	0.00464734	1.14916	0.00387439	0.86294	0.00267598	0.0254668	0.00034234	0.58115	0.00213011	0.0123914	0.000294187
Arthropoda	Hymenoptera	Osmia_lignaria	473952	1	0	0.563885	0.000601277	0.629134	0.000718805	0.953219	0.00106533	1	0	1.09939	0.00374979	0.927168	0.00324047	0.925104	0.00302947	0.690396	0.0022601	0.833017	0.00263942	0.648646	0.00212576	1.27577	0.00455373	0.770187	0.00299584	1.36663	0.00517657	0.762138	0.00236906	1.85507	0.00587782	1.5007	0.00478379	1.43038	0.0048287	1.1612	0.00394722	0.865081	0.00269777	0.0255051	0.000351392	0.581204	0.00219949	0.0122279	0.000297969
Arthropoda	Lepidoptera	Ostrinia_furnacalis	93504	1	0	1.12589	0.00114722	1.14279	0.00120166	0.859564	0.000996697	1	0	1.27699	0.00398919	1.01027	0.00325092	0.53305	0.00164138	0.32468	0.000967104	0.529107	0.00149574	0.864738	0.00264972	0.70573	0.00225043	0.492673	0.0017813	0.473875	0.00158707	0.707893	0.0021061	1.17927	0.00346546	1.07291	0.00310798	0.616088	0.00184173	0.454726	0.00141414	0.691551	0.00193212	0.0443605	0.000537729	0.813767	0.00273805	0.0208457	0.000350327
Arthropoda	Lepidoptera	Papilio_machaon	76193	1	0	0.823714	0.000874713	0.855207	0.000946879	0.922048	0.00108538	1	0	1.21312	0.0040661	0.992637	0.00341215	0.690247	0.00228043	0.487678	0.00158541	0.634153	0.00200764	0.758659	0.00249906	0.901718	0.00312679	0.616854	0.00242854	0.777418	0.00290773	0.754707	0.00235229	1.47982	0.00460624	1.30436	0.00394874	0.989523	0.00321336	0.758525	0.00241575	0.792596	0.00245916	0.0391286	0.000475658	0.723276	0.00256303	0.0187716	0.000356021
Arthropoda	Lepidoptera	Papilio_polytes	76194	1	0	0.778682	0.000847585	0.835111	0.00100056	0.900349	0.00103335	1	0	1.18206	0.00408885	0.992425	0.00341283	0.70295	0.00238326	0.476299	0.00157993	0.64557	0.00204417	0.76935	0.00257267	0.898917	0.00321723	0.626688	0.00244168	0.807705	0.00307122	0.771155	0.00244195	1.44227	0.00482632	1.31165	0.00422204	0.979942	0.0032152	0.746253	0.00256686	0.799261	0.00254429	0.0370049	0.000479856	0.735391	0.00267273	0.0171602	0.00033994
Arthropoda	Lepidoptera	Papilio_xuthus	66420	1	0	0.749806	0.000782252	0.775814	0.000874076	0.953655	0.000997236	1	0	1.26724	0.00396689	1.00486	0.00314275	0.728244	0.00222066	0.540019	0.00154687	0.660414	0.00190525	0.74896	0.00224968	0.940363	0.00298835	0.633887	0.00221972	0.880964	0.0029582	0.748592	0.00210224	1.64994	0.00483828	1.41831	0.00403158	1.11288	0.00326512	0.890601	0.00276229	0.811404	0.00230466	0.0356945	0.000394009	0.692951	0.00222518	0.0161694	0.000303369
Arthropoda	Lepidoptera	Pararge_aegeria	116150	1	0	0.778547	0.000755262	0.795368	0.000837002	0.889461	0.000921683	1	0	1.15867	0.00369468	0.95848	0.00299245	0.686235	0.00213407	0.512484	0.00146979	0.666519	0.00188482	0.744608	0.00223791	0.893677	0.00291725	0.612004	0.00221639	0.818142	0.00264567	0.761458	0.00219047	1.48665	0.00453611	1.33319	0.0038009	1.04057	0.00296038	0.798656	0.00248648	0.819549	0.0022677	0.0315169	0.000393818	0.704958	0.00238095	0.0183237	0.000347003
Arthropoda	Chelicerata*	Parasteatoda_tepidariorum	114398	1	0	0.488424	0.000485802	0.430482	0.000485238	1.16515	0.00114339	1	0	1.11159	0.0033421	0.724817	0.00227505	0.811292	0.00251891	0.826096	0.00243768	0.804066	0.00221429	0.434473	0.00128483	1.20719	0.00404252	0.704626	0.00240191	1.45566	0.00516828	0.547682	0.00159494	2.40837	0.00675173	1.69483	0.00470112	1.83059	0.00545914	2.00998	0.00620073	0.852037	0.00238199	0.020017	0.000221714	0.383186	0.00129975	0.0168453	0.000292387
Arthropoda	Phthiraptera	Pediculus_humanus_corporis	121224	1	0	0.366892	0.000473814	0.354432	0.000499439	0.950809	0.00117852	1	0	0.948641	0.00362416	0.762328	0.00283215	0.89719	0.00327801	0.864454	0.00306757	0.953048	0.00331181	0.446557	0.00163996	1.22075	0.00477105	0.73133	0.00320585	2.08269	0.00865936	0.666364	0.00230968	2.34377	0.0084697	1.87448	0.00649738	2.14237	0.00819962	2.53637	0.00951053	1.02599	0.00353515	0.0192298	0.0002419	0.411132	0.00166775	0.0112276	0.00031252
Arthropoda	Crustacea*	Penaeus_monodon	6687	1	0	1.33027	0.00112665	1.17219	0.00108061	0.965798	0.000909713	1	0	1.25373	0.00355648	0.892048	0.00252223	0.533393	0.0014449	0.319688	0.000832043	0.523143	0.00126187	0.694429	0.00189716	0.748904	0.00206225	0.461254	0.00143619	0.413403	0.00120633	0.576367	0.00149623	1.32469	0.00345625	0.998734	0.00249031	0.526296	0.00138832	0.568842	0.00154726	0.67045	0.00163805	0.0478923	0.000495563	0.668171	0.00195242	0.0279601	0.000366701
Arthropoda	Crustacea*	Penaeus_vannamei	6689	1	0	1.32282	0.0010947	1.15536	0.00102004	0.946753	0.000870681	1	0	1.25331	0.00338599	0.855693	0.00237285	0.533478	0.00136668	0.330122	0.000837057	0.540707	0.00132244	0.683895	0.001813	0.768464	0.00200234	0.469632	0.00141204	0.421717	0.00117154	0.581351	0.00140649	1.35276	0.00337748	1.00924	0.00252107	0.536055	0.0013672	0.568462	0.00146856	0.67501	0.00158873	0.0429295	0.000477979	0.652136	0.00190631	0.026658	0.000332659
Arthropoda	Coleoptera	Photinus_pyralis	7054	1	0	0.685537	0.00060716	0.733775	0.000699173	0.958702	0.000907259	1	0	1.28016	0.00360761	1.0621	0.00297017	0.827786	0.00221851	0.554215	0.00153303	0.739107	0.00185484	0.786232	0.0021119	1.09691	0.00317092	0.74704	0.00243729	0.985219	0.00306618	0.803936	0.00205144	1.66423	0.00457757	1.45148	0.00379001	1.09909	0.00306777	0.929115	0.00262653	0.867552	0.00227257	0.0379334	0.00036917	0.702382	0.00200051	0.0202911	0.000317692
Arthropoda	Lepidoptera	Pieris_rapae	64459	1	0	0.6462	0.000708966	0.651775	0.000744705	0.959673	0.00112076	1	0	1.09333	0.00360817	0.862299	0.00290276	0.758475	0.00242299	0.633289	0.00197984	0.704895	0.00215244	0.633198	0.00202977	1.01193	0.00346753	0.663654	0.00252694	1.09176	0.00380697	0.721783	0.00225861	1.71978	0.00520662	1.48611	0.00434181	1.35369	0.00417348	1.1088	0.00354904	0.85986	0.00257569	0.0281917	0.000366511	0.596874	0.00210043	0.017878	0.000341557
Arthropoda	Lepidoptera	Plutella_xylostella	51655	1	0	1.38572	0.00144684	1.47755	0.00159131	0.823432	0.000969468	1	0	1.38181	0.00443566	1.11087	0.00364089	0.485377	0.00157437	0.247656	0.000758775	0.489126	0.00147079	1.01786	0.00310464	0.634766	0.00205758	0.462435	0.00168406	0.351532	0.00122796	0.72054	0.002188	0.98947	0.00298845	0.936258	0.00282935	0.453063	0.00137186	0.309348	0.000996957	0.619091	0.00182906	0.0489157	0.00069402	0.947147	0.00322519	0.0248404	0.000372041
Arthropoda	Hymenoptera	Pogonomyrmex_barbatus	144034	1	0	0.691428	0.000777764	0.798831	0.000948069	0.985061	0.00118724	1	0	1.17096	0.0040671	1.0219	0.00352707	0.826552	0.00266724	0.548539	0.00180408	0.718182	0.00217814	0.772641	0.00253825	1.13581	0.00389632	0.712476	0.0028743	0.969833	0.00354639	0.722713	0.00230877	1.54043	0.0050431	1.34624	0.00437595	1.04326	0.00338456	0.779596	0.00271271	0.705374	0.00227908	0.032611	0.000421209	0.641909	0.00228576	0.0132016	0.00029463
Arthropoda	Hymenoptera	Polistes_canadensis	91411	1	0	0.407819	0.000475143	0.404203	0.000527708	1.05275	0.00124004	1	0	0.918604	0.00321979	0.742866	0.00245476	0.996998	0.00343441	0.949656	0.00323902	0.859868	0.00279026	0.468903	0.00160089	1.43858	0.00533757	0.781797	0.00318127	1.93135	0.00745138	0.617349	0.00199886	2.30241	0.00749396	1.73759	0.00551949	2.25048	0.00758251	2.12517	0.0074315	0.893904	0.00291398	0.0175185	0.000234824	0.396647	0.00152091	0.0104843	0.000288342
Arthropoda	Hymenoptera	Polistes_dominula	743375	1	0	0.377278	0.000456936	0.366139	0.00049124	1.06339	0.00124957	1	0	0.863977	0.00296986	0.697539	0.00235133	1.00579	0.00343927	1.00934	0.00324328	0.864069	0.0027964	0.427461	0.00134552	1.46704	0.00534812	0.779446	0.00308796	2.10469	0.00827819	0.587411	0.00185358	2.38526	0.0074534	1.78797	0.00588753	2.44195	0.0079593	2.39696	0.00851681	0.910788	0.002907	0.0159568	0.000212274	0.36607	0.00132876	0.0101724	0.000267911
Arthropoda	Crustacea*	Pollicipes_pollicipes	41117	1	0	4.89288	0.0059863	5.31906	0.00656051	0.927892	0.00136499	1	0	1.41541	0.00449271	1.10026	0.00368941	0.203418	0.000604378	0.0469997	0.000137777	0.188689	0.00051881	1.19137	0.00353386	0.316722	0.000915804	0.196339	0.00066298	0.0473523	0.000151832	0.352788	0.000979172	0.416165	0.00118787	0.404472	0.00113267	0.0660877	0.000195875	0.0461969	0.000140463	0.258987	0.000711304	0.060183	0.0012792	1.11109	0.00339542	0.0324177	0.000396046
Arthropoda	Hymenoptera	Pseudomyrmex_gracilis	219809	1	0	0.794121	0.000899918	0.929129	0.00107235	0.936166	0.00111492	1	0	1.30559	0.00443151	1.16373	0.00388365	0.818596	0.00267155	0.481302	0.00152623	0.72447	0.00219612	0.880993	0.00280609	1.0708	0.00369481	0.69864	0.00265788	0.805661	0.00299377	0.790114	0.00247712	1.45495	0.00453699	1.31871	0.00397406	0.875851	0.002801	0.62576	0.00209836	0.747016	0.00223869	0.037593	0.00052663	0.763852	0.00279302	0.0132108	0.000293291
Arthropoda	Diptera	Rhagoletis_pomonella	28610	1	0	0.808916	0.000691277	0.794733	0.000736166	1.05196	0.000947609	1	0	1.26608	0.00347139	1.09065	0.00297891	0.795358	0.0020565	0.531953	0.00136803	0.672282	0.00167459	0.69051	0.00182652	1.24188	0.00330179	0.65963	0.00194925	0.782695	0.00225754	0.652181	0.00161407	1.68059	0.00425909	1.29871	0.00331355	1.18024	0.00303002	0.886924	0.00233607	0.714396	0.00175446	0.0362759	0.000370631	0.584365	0.00171913	0.0188433	0.000297547
Arthropoda	Diptera	Rhagoletis_zephyria	28612	1	0	1.02739	0.00083923	0.969097	0.000816019	1.08136	0.00092131	1	0	1.45717	0.00354523	1.18546	0.00288873	0.691345	0.00169486	0.411774	0.00101364	0.596259	0.0014397	0.767375	0.00184812	1.09883	0.00273581	0.56089	0.00163218	0.544759	0.00149764	0.609124	0.00145071	1.59726	0.00379167	1.19595	0.00281668	0.866425	0.00204956	0.705749	0.00178405	0.64582	0.00153795	0.0412769	0.00041368	0.62891	0.00168597	0.0185879	0.000269179
Arthropoda	Chelicerata*	Rhipicephalus_microplus	6941	1	0	1.64136	0.0016382	1.54946	0.00162594	0.935153	0.00102649	1	0	1.30643	0.0039958	0.867512	0.00264916	0.435149	0.00125717	0.246106	0.000693532	0.442165	0.00121036	0.759986	0.00219695	0.643363	0.00191951	0.414494	0.00135285	0.269897	0.000854004	0.618617	0.00168741	1.01057	0.00288117	0.843323	0.00229476	0.407938	0.00114991	0.336933	0.00100004	0.614956	0.00162573	0.0354207	0.00052892	0.753416	0.00240338	0.0226814	0.000342846
Arthropoda	Chelicerata*	Rhipicephalus_sanguineus	34632	1	0	1.75869	0.00151952	1.65482	0.00149317	0.899387	0.000883608	1	0	1.25691	0.0033797	0.853792	0.00253625	0.417081	0.00111511	0.223978	0.000569351	0.426952	0.00108093	0.787115	0.00212461	0.596258	0.00165648	0.388282	0.00116599	0.242028	0.000677113	0.611591	0.00147561	0.942077	0.00238011	0.801596	0.00197129	0.369808	0.000908403	0.296768	0.000767657	0.601213	0.00143854	0.0387553	0.000546201	0.781921	0.00226484	0.0244417	0.00033522
Arthropoda	Hemiptera	Rhopalosiphum_maidis	43146	1	0	0.470092	0.000531447	0.43456	0.000553667	1.00913	0.00112142	1	0	0.89274	0.00302259	0.745827	0.00243489	0.78955	0.00268101	0.674524	0.00224292	0.733405	0.0022538	0.468389	0.00148145	1.11503	0.00392029	0.629621	0.00249695	1.31703	0.00509029	0.569918	0.00183175	1.77905	0.00565821	1.58868	0.0049685	1.61321	0.00519593	1.65692	0.00542184	0.864498	0.0026654	0.020294	0.000249821	0.420285	0.00148116	0.010852	0.000279387
Arthropoda	Diptera	Scaptodrosophila_lebanonensis	7225	1	0	1.25781	0.00127609	1.28131	0.0013998	1.13912	0.00130787	1	0	1.55619	0.00492353	1.31479	0.0040356	0.639402	0.00186485	0.325138	0.00098632	0.513641	0.00146234	0.817463	0.00242372	1.1254	0.00337416	0.551576	0.00194815	0.447395	0.00146534	0.590233	0.00169929	1.34242	0.00417093	1.04487	0.00299131	0.629389	0.00182975	0.463942	0.00142019	0.530664	0.00155712	0.0475545	0.000590258	0.707155	0.00221343	0.0224554	0.000362626
Arthropoda	Hemiptera	Sipha_flava	143950	1	0	0.487559	0.000566956	0.459631	0.000605773	1.03871	0.00119144	1	0	0.969784	0.00319516	0.791268	0.00260646	0.792448	0.00257259	0.687517	0.00216492	0.731411	0.00225867	0.493956	0.00154306	1.13322	0.00396714	0.647134	0.00252144	1.27441	0.00486059	0.579009	0.00178867	1.80909	0.00559156	1.55969	0.00466166	1.55724	0.00497582	1.54436	0.00494853	0.841477	0.00245707	0.0223781	0.000268868	0.425138	0.00148556	0.0127707	0.000284422
Arthropoda	Coleoptera	Sitophilus_oryzae	7048	1	0	0.518274	0.000516826	0.524475	0.000584341	0.917802	0.000937234	1	0	1.14518	0.00370645	0.923712	0.0029019	0.879528	0.00287501	0.709892	0.00217342	0.874767	0.0027048	0.661579	0.00203563	1.23069	0.00424262	0.739572	0.00290767	1.44987	0.00520936	0.789055	0.00237303	2.02828	0.00620884	1.70129	0.00519067	1.56827	0.00505914	1.47445	0.00480061	0.980085	0.0029824	0.0273722	0.000320888	0.603104	0.00201373	0.0203035	0.000355281
Arthropoda	Hymenoptera	Solenopsis_invicta	13686	1	0	0.731696	0.000719305	0.837791	0.000854777	0.961907	0.000993327	1	0	1.23055	0.00378094	1.06782	0.00327387	0.814164	0.00245031	0.53196	0.00152642	0.705704	0.00196677	0.827011	0.00235349	1.08856	0.00344498	0.702494	0.00251003	0.884245	0.0029086	0.758507	0.00211105	1.50037	0.00428747	1.31392	0.00364886	0.99033	0.00284887	0.722199	0.00210479	0.727439	0.00195803	0.0353056	0.000414878	0.68242	0.00221148	0.0139198	0.000272449
Arthropoda	Lepidoptera	Spodoptera_frugiperda	7108	1	0	0.921431	0.000820702	0.938536	0.000875258	0.893826	0.000867618	1	0	1.21648	0.00327843	0.973462	0.00273004	0.628738	0.00167872	0.409878	0.00105816	0.580024	0.00142684	0.774334	0.00209118	0.806183	0.00226123	0.558861	0.00176921	0.647382	0.00192538	0.708028	0.0017757	1.32291	0.00333573	1.20928	0.00305601	0.812957	0.00210822	0.621957	0.00167216	0.756738	0.00187491	0.0369039	0.000392178	0.74801	0.00213237	0.0192033	0.000290962
Arthropoda	Lepidoptera	Spodoptera_litura	69820	1	0	0.810471	0.000766213	0.799957	0.000819709	0.930604	0.00091939	1	0	1.166	0.00334071	0.90124	0.0027634	0.662632	0.00194513	0.473078	0.00128045	0.594829	0.00157205	0.692651	0.00192711	0.864852	0.00263723	0.571234	0.00190777	0.758273	0.00245595	0.680321	0.00186326	1.48949	0.00411488	1.30433	0.00343248	0.999535	0.00272157	0.809353	0.00224433	0.792089	0.00206922	0.0327897	0.000368179	0.658096	0.00203438	0.0185482	0.000314569
Arthropoda	Chelicerata*	Stegodyphus_dumicola	202533	1	0	0.485356	0.000475471	0.454263	0.000481365	1.15402	0.00107625	1	0	1.13012	0.00327081	0.72992	0.00215284	0.859799	0.00242115	0.870043	0.00232092	0.825072	0.00216361	0.455745	0.00127989	1.31161	0.00384221	0.786548	0.00251792	1.56918	0.00499165	0.584105	0.00154906	2.40564	0.00650004	1.66688	0.00433408	1.98251	0.00532021	1.89413	0.00565459	0.880287	0.00227321	0.0200768	0.000211072	0.403016	0.00124527	0.0156418	0.000280664
Arthropoda	Diptera	Stomoxys_calcitrans	35570	1	0	0.797197	0.000794297	0.684741	0.000734958	1.22942	0.0013458	1	0	1.27533	0.00395741	0.95531	0.00285883	0.707241	0.0020861	0.508081	0.001448	0.572233	0.00158882	0.500771	0.0014694	1.22565	0.00375078	0.576579	0.00202936	0.735392	0.00236539	0.475815	0.0013479	1.90432	0.00555903	1.28191	0.0036346	1.11872	0.00320119	1.06676	0.00317598	0.603368	0.00163903	0.0272879	0.000328803	0.434598	0.00144232	0.0154923	0.000287968
Arthropoda	Diptera	Teleopsis_dalmanni	139649	1	0	0.459634	0.000375114	0.41379	0.000378438	1.10032	0.000868475	1	0	1.00033	0.00253817	0.831839	0.00207559	0.963923	0.00239271	0.872124	0.00201868	0.763211	0.00180556	0.468518	0.00109787	1.43959	0.00372449	0.717346	0.00205951	1.50334	0.00424035	0.562819	0.00134816	2.25454	0.00523038	1.66703	0.00392417	2.1983	0.00515487	1.9593	0.00494106	0.857498	0.00207851	0.0237744	0.00019122	0.388887	0.0010238	0.0153608	0.000234329
Arthropoda	Hymenoptera	Temnothorax_curvispinosus	300111	1	0	0.868852	0.00082933	1.04203	0.00106541	0.933872	0.000978186	1	0	1.31374	0.00376227	1.16694	0.00341594	0.763744	0.00217971	0.443795	0.00123219	0.669071	0.00180451	0.941521	0.00263438	0.989948	0.00293907	0.677135	0.00213564	0.713267	0.00228557	0.788463	0.00215535	1.33767	0.00371617	1.23999	0.00330366	0.776528	0.00223183	0.533264	0.00156836	0.69056	0.00185703	0.0414378	0.000495077	0.794182	0.00253873	0.0146738	0.000271507
Arthropoda	Chelicerata*	Tetranychus_urticae	32264	1	0	0.534283	0.000661035	0.346894	0.000488752	1.35272	0.00157128	1	0	1.12991	0.00431498	0.718777	0.00267258	0.758679	0.00278211	0.996368	0.00364425	0.748059	0.00255998	0.395726	0.00140782	1.23925	0.00487393	0.556031	0.00239158	1.22419	0.00508702	0.44151	0.0015623	2.94581	0.0102745	1.99179	0.00689315	2.03503	0.00760383	3.11496	0.0113973	0.838145	0.00298047	0.0168956	0.000224467	0.30441	0.00117246	0.011287	0.000307352
Arthropoda	Thysanoptera	Thrips_palmi	161013	1	0	1.56726	0.00158414	1.3991	0.00150708	1.11108	0.00125506	1	0	1.55486	0.00488923	0.994629	0.00313375	0.467945	0.00138843	0.279996	0.00082389	0.465186	0.00129354	0.667008	0.00202891	0.803689	0.00252692	0.443581	0.00153556	0.338554	0.00109716	0.544163	0.00155901	1.28068	0.00382902	1.01642	0.00300392	0.4955	0.00147992	0.44346	0.00135554	0.587427	0.00167565	0.0356444	0.000536367	0.58856	0.00194484	0.0216035	0.000367511
Arthropoda	Hymenoptera	Trachymyrmex_cornetzi	471704	1	0	0.670883	0.000709647	0.760018	0.000830705	0.973468	0.00107959	1	0	1.1678	0.00376673	1.00505	0.00313476	0.840576	0.0025968	0.572641	0.00183549	0.731857	0.00216835	0.761319	0.00235283	1.14084	0.00378687	0.717817	0.00265782	0.989662	0.00349252	0.736642	0.00221852	1.57996	0.00485244	1.37278	0.00413304	1.08379	0.00345002	0.825183	0.00266373	0.741174	0.00224918	0.0306276	0.000377692	0.626519	0.00214411	0.0133468	0.000287354
Arthropoda	Hymenoptera	Trachymyrmex_septentrionalis	34720	1	0	0.674767	0.00073609	0.773402	0.000891098	0.983378	0.00113926	1	0	1.18567	0.00400616	1.02251	0.00350143	0.847627	0.00282518	0.562374	0.00184644	0.736561	0.00229118	0.763488	0.00245734	1.16254	0.00396757	0.722219	0.00286334	1.00389	0.00381711	0.730283	0.00229757	1.58826	0.00498091	1.37822	0.00424944	1.07729	0.00355228	0.819983	0.00267163	0.728959	0.00226206	0.0300218	0.000413319	0.63426	0.00225822	0.0121959	0.00028675
Arthropoda	Hymenoptera	Trachymyrmex_zeteki	64791	1	0	0.687559	0.000769355	0.785607	0.000928802	0.974672	0.00105345	1	0	1.17587	0.00399192	1.01879	0.00341295	0.831867	0.00272978	0.548373	0.00178354	0.725573	0.00221053	0.76592	0.00244888	1.134	0.00385707	0.711447	0.00265831	0.96427	0.00356608	0.730733	0.00221237	1.55414	0.00501644	1.35578	0.00409304	1.03851	0.00340357	0.788665	0.00264546	0.725948	0.00220162	0.0301964	0.000384479	0.636217	0.00223276	0.0126468	0.000278651
Arthropoda	Coleoptera	Tribolium_castaneum	7070	1	0	0.991687	0.00109929	1.00096	0.00111625	1.03311	0.00121421	1	0	1.71883	0.00572844	1.23752	0.00415397	0.704866	0.00233992	0.396722	0.00128038	0.593769	0.00185773	0.91046	0.00294245	1.00404	0.00347734	0.576759	0.00227882	0.628302	0.00218836	0.730117	0.00229087	1.65086	0.00534212	1.27516	0.00400961	0.702851	0.00239697	0.645159	0.00209768	0.751413	0.00237051	0.0493467	0.000623409	0.772082	0.00276472	0.0171647	0.000347969
Arthropoda	Hymenoptera	Trichogramma_pretiosum	7493	1	0	0.907484	0.00100402	0.847144	0.000985457	0.964246	0.00112573	1	0	1.35328	0.00447062	1.03987	0.00340591	0.592055	0.00191875	0.437042	0.00137242	0.622886	0.00184494	0.737598	0.00224344	0.985371	0.00326902	0.580576	0.00207844	0.570496	0.00196878	0.660322	0.00197267	1.55596	0.00478127	1.31847	0.00392864	0.815445	0.00246739	0.714795	0.00235898	0.708647	0.00213422	0.0331787	0.000429405	0.62586	0.00206121	0.0134088	0.000296788
Arthropoda	Lepidoptera	Trichoplusia_ni	7111	1	0	0.999282	0.000971022	1.00696	0.0010178	0.893481	0.000943257	1	0	1.27774	0.00402799	0.999169	0.00304995	0.596248	0.00175448	0.383522	0.00113256	0.567371	0.00159401	0.812627	0.00236995	0.78145	0.00250272	0.534471	0.00190794	0.573356	0.00184094	0.710002	0.0020099	1.30264	0.00381913	1.17432	0.00335409	0.740443	0.00210944	0.570602	0.00171075	0.734013	0.00198766	0.0394511	0.000487812	0.770147	0.00250654	0.0192669	0.000313745
Arthropoda	Lepidoptera	Vanessa_tameamea	334116	1	0	0.745851	0.000791657	0.747672	0.000860696	0.928644	0.00110612	1	0	1.15619	0.00404644	0.941203	0.00320397	0.701715	0.0023696	0.552261	0.00180404	0.671542	0.00208632	0.711207	0.00226487	0.935062	0.00337402	0.624391	0.00241107	0.880133	0.00319907	0.744138	0.00231492	1.59835	0.00504573	1.40209	0.0044196	1.14991	0.00377903	0.903323	0.00303037	0.827322	0.00267058	0.0312498	0.000419353	0.660561	0.00231323	0.0167342	0.000353855
Arthropoda	Chelicerata*	Varroa_destructor	109461	1	0	1.07548	0.00120749	0.966747	0.00114064	1.08739	0.00132713	1	0	1.2989	0.00480241	0.937475	0.00339417	0.62751	0.00218684	0.469146	0.00154199	0.587164	0.00193987	0.667691	0.00245823	1.06934	0.00383668	0.544131	0.0022777	0.545677	0.0021353	0.608116	0.00201112	1.53728	0.00515846	1.20155	0.00402038	0.838514	0.00285171	0.787438	0.00271378	0.711016	0.00235833	0.0326393	0.000488783	0.547445	0.00216503	0.023493	0.000424216
Arthropoda	Chelicerata*	Varroa_jacobsoni	62625	1	0	1.06704	0.00117681	0.956757	0.00117634	1.08996	0.00129779	1	0	1.29481	0.00459472	0.930422	0.00336867	0.625812	0.00220778	0.471555	0.00163477	0.581843	0.00188063	0.665179	0.00228027	1.06522	0.00379316	0.542501	0.00212715	0.546266	0.00205518	0.604803	0.00198649	1.54581	0.00533361	1.20484	0.00400145	0.846058	0.00290423	0.797252	0.00281355	0.711472	0.00232395	0.0327063	0.000497017	0.543454	0.00220498	0.0240127	0.00043307
Arthropoda	Hymenoptera	Vollenhovia_emeryi	411798	1	0	1.01252	0.00102114	1.2345	0.00126995	0.915103	0.00101014	1	0	1.38115	0.0042482	1.23327	0.00388672	0.71438	0.00214573	0.381111	0.00112635	0.640223	0.00185355	1.05963	0.00312253	0.920982	0.00295276	0.653228	0.00226809	0.588579	0.00202105	0.80335	0.00232164	1.20054	0.00366149	1.1433	0.00335904	0.638541	0.00195907	0.428652	0.00139892	0.660172	0.00188874	0.0478966	0.000611779	0.881067	0.00298501	0.0157713	0.000304364
Arthropoda	Hymenoptera	Wasmannia_auropunctata	64793	1	0	0.952161	0.00103551	1.18628	0.00130534	0.928632	0.00107088	1	0	1.35456	0.00438744	1.24809	0.00408302	0.728941	0.00233266	0.381048	0.00116221	0.648773	0.00191071	1.02041	0.00315491	0.955271	0.0031306	0.655542	0.00240157	0.634814	0.00224221	0.777948	0.00238038	1.21418	0.00366874	1.16134	0.00342634	0.661188	0.00211807	0.442551	0.00139527	0.639198	0.00191505	0.0469686	0.000578001	0.854247	0.00289994	0.0140983	0.000304544
Arthropoda	Lepidoptera	Zerene_cesonia	33412	1	0	0.806059	0.000864065	0.893964	0.00102884	0.898174	0.00104623	1	0	1.20343	0.00411057	1.03071	0.00365876	0.692595	0.00238951	0.472752	0.00155119	0.662251	0.00211236	0.80896	0.00268356	0.916226	0.00325773	0.65356	0.00260435	0.82917	0.0031577	0.78941	0.00247323	1.41048	0.004608	1.31724	0.00418613	0.990534	0.00325731	0.694712	0.00243025	0.781908	0.00240524	0.0350488	0.000470543	0.766058	0.00278938	0.0189726	0.000351852
Arthropoda	Diptera	Zeugodacus_cucurbitae	28588	1	0	0.810532	0.000847746	0.811706	0.000871701	1.09358	0.00112161	1	0	1.28102	0.00413311	1.15504	0.00356183	0.83673	0.00266283	0.510663	0.00153503	0.653064	0.00198683	0.677826	0.00210558	1.29721	0.00412341	0.661428	0.00243285	0.798607	0.00279329	0.627637	0.00187075	1.68507	0.00498309	1.30427	0.00391915	1.16398	0.00366211	0.888292	0.0028216	0.689963	0.00212863	0.0338923	0.000432208	0.592015	0.00200894	0.0150353	0.000298241
Arthropoda	Blattodea	Zootermopsis_nevadensis	136037	1	0	0.742873	0.000795854	0.81279	0.000872042	1.00339	0.00110065	1	0	1.13619	0.00382776	0.897563	0.00304149	0.785566	0.00254443	0.536067	0.00168572	0.75533	0.00221954	0.631022	0.00192312	1.17849	0.00386115	0.78163	0.0028959	0.953064	0.00340441	0.732819	0.00209928	1.5949	0.00482677	1.34131	0.00391946	1.03122	0.00318229	0.925261	0.00289102	0.83293	0.00243081	0.0226065	0.000346469	0.593952	0.00200374	0.0156046	0.000326598
[truncated: 8 more columns]

## Sheet: Aminoacid_chordate_arthropod_2
Table S1: Mean and sd of all estimates. All species for the second chain of the amino acid mapping
Phylum	Class/Order	Species	txid	mean_beta_A	sd_beta_A	mean_beta_C	sd_beta_C	mean_beta_G	sd_beta_G	mean_beta_T	sd_beta_T	mean_Met	sd_Met	mean_Lys	sd_Lys	mean_Asn	sd_Asn	mean_Thr	sd_Thr	mean_Arg	sd_Arg	mean_Ser	sd_Ser	mean_Ile	sd_Ile	mean_Gln	sd_Gln	mean_His	sd_His	mean_Pro	sd_Pro	mean_Leu	sd_Leu	mean_Glu	sd_Glu	mean_Asp	sd_Asp	mean_Ala	sd_Ala	mean_Gly	sd_Gly	mean_Val	sd_Val	mean_UAA	sd_UAA	mean_Tyr	sd_Tyr	mean_UAG	sd_UAG
Chordata	Aves	Acanthisitta_chloris	57068	1	0	1.09412	0.00117997	1.11495	0.0012434	0.980864	0.00113677	1	0	1.44908	0.00478833	0.939337	0.00327261	0.56961	0.00185626	0.331938	0.00105138	0.588927	0.00179586	0.772629	0.00259392	0.991706	0.00339376	0.542184	0.00211233	0.515019	0.00188037	0.715621	0.00221573	1.49814	0.00457589	1.05819	0.00326649	0.610256	0.00192983	0.545631	0.00174132	0.658648	0.0020654	0.0289826	0.00048349	0.689862	0.00248699	0.0191598	0.000364016
Chordata	Actinopteri	Acanthochromis_polyacanthus	80966	1	0	1.53092	0.00119445	1.48989	0.00117551	0.934684	0.000824476	1	0	1.32668	0.00317539	0.901944	0.00219856	0.438934	0.00101477	0.223291	0.000500168	0.488678	0.00103822	0.770127	0.00182756	0.746602	0.00177133	0.410807	0.00110596	0.294071	0.000753597	0.601594	0.00129384	1.10316	0.00252755	0.843158	0.00183583	0.343821	0.000802165	0.341151	0.000803698	0.54097	0.00118303	0.0315181	0.000394483	0.680673	0.00178144	0.0158754	0.000219089
Chordata	Actinopteri	Acanthopagrus_latus	8177	1	0	1.54873	0.00113604	1.52523	0.00117292	0.915465	0.000775945	1	0	1.30031	0.00299544	0.903121	0.00202385	0.444111	0.00100805	0.216199	0.000469368	0.487066	0.000983921	0.792345	0.00176534	0.727747	0.00164412	0.407154	0.00104787	0.288952	0.000694979	0.606212	0.00128297	1.06974	0.00222936	0.828044	0.00175808	0.33361	0.000715418	0.327099	0.000749554	0.54293	0.00113715	0.0279679	0.000358574	0.699272	0.00168063	0.0150253	0.000213283
Chordata	Mammalia	Acinonyx_jubatus	32536	1	0	1.49144	0.00122165	1.42939	0.00122667	1.01136	0.000930411	1	0	1.57867	0.00389631	0.960205	0.002686	0.492998	0.00125526	0.288373	0.00073203	0.51609	0.00122899	0.828855	0.00213738	0.886327	0.00226802	0.479737	0.00138377	0.40888	0.00110416	0.695174	0.00166281	1.3804	0.00330942	0.905891	0.00219958	0.472042	0.00115901	0.46341	0.00119222	0.584294	0.00135352	0.0329561	0.000470485	0.716028	0.0019726	0.0196637	0.000293519
Chordata	Actinopteri	Acipenser_ruthenus	7906	1	0	1.27012	0.000763321	1.34157	0.000800018	0.907495	0.000615205	1	0	1.37641	0.00261367	0.978079	0.00198415	0.518414	0.000953961	0.264645	0.00048276	0.561224	0.000976445	0.838984	0.0015247	0.859449	0.00163956	0.488169	0.00108856	0.404696	0.000816013	0.694934	0.00122305	1.21275	0.00215105	0.914109	0.00160529	0.441863	0.000820214	0.407559	0.00077485	0.598099	0.00104885	0.0360658	0.000321845	0.749655	0.00158177	0.0167016	0.000177006
Chordata	Mammalia	Ailuropoda_melanoleuca	9646	1	0	1.50631	0.00128408	1.44592	0.00123286	1.02301	0.000987913	1	0	1.59385	0.00401216	0.957472	0.00247776	0.487027	0.00117424	0.278029	0.000662404	0.5026	0.001115	0.829601	0.00204034	0.869421	0.00214729	0.467731	0.00130427	0.38827	0.000983916	0.676983	0.00151835	1.35824	0.00320556	0.895414	0.00210496	0.45607	0.00103971	0.447416	0.00110269	0.574834	0.00126264	0.0365433	0.000457658	0.712459	0.00194514	0.0195476	0.000290657
Chordata	Crocodylia*	Alligator_mississippiensis	8496	1	0	1.15123	0.000990963	1.15726	0.00100588	0.981999	0.000900501	1	0	1.406	0.00375635	0.90463	0.00246643	0.548936	0.00136431	0.329948	0.000832225	0.566984	0.00133164	0.761824	0.0018766	0.96873	0.00241973	0.53259	0.00156055	0.51128	0.00141005	0.707315	0.00168266	1.42715	0.00347156	0.986077	0.00238828	0.603995	0.00144096	0.547176	0.00139942	0.621491	0.00147241	0.0284061	0.000375046	0.673985	0.00187047	0.017099	0.000264942
Chordata	Crocodylia*	Alligator_sinensis	38654	1	0	1.12411	0.000926327	1.12122	0.00100802	0.985623	0.000918673	1	0	1.37968	0.00360257	0.888264	0.00237085	0.558202	0.00144042	0.332517	0.000810503	0.568019	0.00132554	0.749406	0.00180688	0.967491	0.0024919	0.528921	0.00155099	0.516615	0.0013866	0.698683	0.00165545	1.43171	0.00342307	0.990868	0.00239388	0.609574	0.00153624	0.561866	0.00147442	0.629293	0.00143926	0.0282523	0.000356449	0.657642	0.00183768	0.0177062	0.000267006
Chordata	Actinopteri	Alosa_sapidissima	34773	1	0	1.75429	0.00124761	1.724	0.00131411	0.958442	0.000810987	1	0	1.38775	0.00304383	0.925664	0.00215418	0.420048	0.000895534	0.186941	0.000391939	0.428163	0.000836025	0.803107	0.00173374	0.691665	0.00148186	0.390311	0.000969251	0.244861	0.000553321	0.555202	0.0011191	1.02172	0.00209544	0.764052	0.00157162	0.28796	0.000607188	0.27923	0.000588679	0.489393	0.000988834	0.0338014	0.000399285	0.699308	0.00169612	0.0151461	0.00020202
Chordata	Chondrichthyes	Amblyraja_radiata	386614	1	0	1.05398	0.000893374	1.09461	0.000961186	0.964292	0.000876645	1	0	1.30193	0.00363181	0.966659	0.00266405	0.598659	0.00152956	0.345976	0.000852118	0.580904	0.00139985	0.776655	0.00199524	0.967404	0.00258139	0.560464	0.00170666	0.5193	0.00149907	0.689152	0.00172853	1.35032	0.00355788	1.04326	0.00260784	0.606209	0.00149813	0.559987	0.00147552	0.637183	0.00155775	0.0279493	0.000361511	0.648598	0.00187794	0.0143915	0.0002476
Chordata	Actinopteri	Amphiprion_ocellaris	80972	1	0	1.46325	0.00109187	1.42167	0.0011	0.936583	0.000783128	1	0	1.31585	0.00306554	0.895815	0.00214911	0.46104	0.000988728	0.237878	0.0005049	0.506662	0.00102929	0.757268	0.00168813	0.774673	0.00175052	0.425351	0.00108164	0.319599	0.000755198	0.611609	0.00126902	1.14554	0.00243691	0.875879	0.00186906	0.37116	0.000769901	0.369008	0.000796709	0.561504	0.00113116	0.0291916	0.000361174	0.668832	0.00159824	0.0151478	0.000212316
Chordata	Actinopteri	Anabas_testudineus	64144	1	0	1.27095	0.000978252	1.24195	0.000973238	0.965279	0.000816604	1	0	1.31186	0.00298286	0.908949	0.00215261	0.537255	0.00115462	0.288486	0.000628718	0.557551	0.00112212	0.733068	0.00162892	0.874585	0.00198138	0.48029	0.00124838	0.405176	0.000988222	0.646946	0.0013373	1.2754	0.00263276	0.967413	0.00203282	0.465562	0.000993915	0.468158	0.00104195	0.619972	0.00126562	0.0272014	0.000324555	0.656027	0.00162875	0.0149991	0.000212918
Chordata	Actinopteri	Anarrhichthys_ocellatus	433405	1	0	1.69746	0.00134426	1.6623	0.00136971	0.921852	0.00086911	1	0	1.32045	0.00318149	0.918165	0.00223628	0.40911	0.000956013	0.191259	0.000420363	0.454273	0.000934736	0.806099	0.00188109	0.677852	0.00158936	0.388685	0.00102655	0.247121	0.000577263	0.578918	0.00123449	1.0033	0.00220619	0.776279	0.001699	0.287469	0.000651471	0.287971	0.000663827	0.50971	0.00108506	0.0326863	0.000411565	0.705652	0.00182215	0.0159575	0.000230319
Chordata	Aves	Anas_platyrhynchos	8839	1	0	1.28006	0.00116806	1.28567	0.00121627	0.941757	0.000934762	1	0	1.44762	0.00405705	0.948335	0.00274747	0.514639	0.00141534	0.302095	0.000807835	0.560768	0.00140669	0.817432	0.00231421	0.891505	0.00241534	0.484162	0.00154118	0.453945	0.00133094	0.723957	0.00186659	1.36267	0.00359505	0.942066	0.00246574	0.550697	0.00146855	0.489735	0.00135986	0.624467	0.00161496	0.0318664	0.000449569	0.73245	0.00220081	0.0170746	0.000271816
Chordata	Actinopteri	Anguilla_anguilla	7936	1	0	2.19961	0.00165334	2.28141	0.00178328	0.881566	0.000774486	1	0	1.46049	0.00336277	1.01464	0.00240568	0.347055	0.000776962	0.134053	0.000291916	0.386258	0.000790487	1.00842	0.00226092	0.576905	0.00127594	0.333262	0.000867666	0.179095	0.000429315	0.563667	0.00114877	0.839963	0.00172743	0.638536	0.00136533	0.199744	0.000445681	0.184279	0.0004155	0.440192	0.000928875	0.0399535	0.000527308	0.868926	0.00202099	0.0169742	0.000208749
Chordata	Lepidosauria	Anolis_carolinensis	28377	1	0	1.05389	0.000879372	0.98467	0.000869644	1.02681	0.000971298	1	0	1.41695	0.00378529	0.85703	0.00244174	0.556353	0.00149053	0.384654	0.00104774	0.577337	0.00152023	0.67239	0.00183524	0.996036	0.00273486	0.54593	0.00166536	0.558164	0.00162088	0.658214	0.00169519	1.65593	0.00435113	1.04839	0.00272735	0.680469	0.00188256	0.701254	0.00190718	0.634368	0.00165663	0.0264909	0.000342079	0.588143	0.00179082	0.0169251	0.000280403
Chordata	Aves	Anser_cygnoides_domesticus	381198	1	0	1.08636	0.00102367	1.09106	0.00109266	0.962121	0.00101498	1	0	1.406	0.00415894	0.91872	0.00276143	0.565466	0.00162956	0.346749	0.000970262	0.601408	0.00156056	0.754656	0.00209968	0.976642	0.00276376	0.530375	0.00177209	0.537291	0.00169532	0.718954	0.00189092	1.48092	0.00410056	1.0387	0.00272186	0.635033	0.00172935	0.580359	0.001638	0.668192	0.00179667	0.0280604	0.000388336	0.675522	0.00213158	0.0167795	0.000299911
Chordata	Aves	Antrostomus_carolinensis	279965	1	0	0.973458	0.00103477	0.96593	0.00112268	1.00216	0.00122263	1	0	1.38453	0.00460989	0.885625	0.0030347	0.602223	0.00203794	0.38383	0.00124174	0.614081	0.00190373	0.69722	0.00225143	1.04614	0.00350091	0.55416	0.00219135	0.600599	0.00218638	0.700603	0.00218459	1.62031	0.00496267	1.10834	0.00345372	0.72194	0.00224849	0.664148	0.00210073	0.683863	0.00216712	0.0284675	0.000424473	0.6213	0.00231954	0.0180487	0.000358071
Chordata	Mammalia	Aotus_nancymaae	37293	1	0	1.35931	0.00113562	1.29467	0.00115222	1.0199	0.000951996	1	0	1.53666	0.00426209	0.925677	0.00266529	0.518675	0.00141877	0.313915	0.000818458	0.540787	0.0013264	0.776353	0.00204851	0.937107	0.00253908	0.503999	0.00155541	0.452832	0.00130888	0.695766	0.00169265	1.46248	0.00373051	0.944208	0.00242403	0.527473	0.00133799	0.520783	0.0013725	0.599238	0.00152196	0.0333583	0.000435139	0.672998	0.00189868	0.0211191	0.000305001
Chordata	Aves	Apaloderma_vittatum	57397	1	0	1.01825	0.0011451	1.0262	0.00117634	0.989548	0.00121298	1	0	1.43456	0.00509719	0.924323	0.00327553	0.592909	0.00205196	0.367444	0.00123687	0.61216	0.00195924	0.739517	0.00254001	1.02328	0.00357576	0.548093	0.00215452	0.567644	0.00209028	0.716133	0.00233777	1.58323	0.00524424	1.10434	0.00368228	0.685319	0.00234044	0.612985	0.00209291	0.685152	0.00222897	0.0305495	0.000508196	0.661693	0.00253224	0.0182551	0.000371289
Chordata	Aves	Aptenodytes_forsteri	9233	1	0	1.08647	0.000984219	1.08823	0.00109315	0.979766	0.000995716	1	0	1.41389	0.00423116	0.915657	0.00280354	0.56537	0.0016765	0.348461	0.00095313	0.589518	0.00164203	0.745678	0.00227793	0.981983	0.00286491	0.528694	0.00187065	0.533908	0.0017154	0.706989	0.00200102	1.50112	0.00422929	1.04235	0.00289642	0.638172	0.00182886	0.583343	0.00171183	0.656206	0.00182603	0.0279307	0.000399028	0.665618	0.00209441	0.017134	0.00029863
Chordata	Aves	Apteryx_mantelli_mantelli	202946	1	0	1.04698	0.000963736	1.04869	0.00100792	0.990757	0.000993954	1	0	1.40122	0.00389877	0.899391	0.00270564	0.575113	0.00157646	0.365284	0.000981752	0.598922	0.00152627	0.726432	0.0019917	1.00831	0.00293805	0.537753	0.00177589	0.560563	0.0017447	0.705363	0.00184874	1.53248	0.00406028	1.05422	0.00283699	0.675995	0.00183542	0.610389	0.00165825	0.658964	0.00169172	0.0278753	0.000365935	0.643377	0.00196762	0.0176989	0.000299405
Chordata	Aves	Apteryx_rowi	308060	1	0	1.14194	0.0010675	1.13891	0.00109015	0.982866	0.0010102	1	0	1.43928	0.0040504	0.922872	0.00264742	0.542701	0.00152311	0.340295	0.000927121	0.576978	0.00149611	0.759005	0.00212468	0.962666	0.00269984	0.515289	0.00166097	0.50704	0.00156059	0.709999	0.00184284	1.48062	0.00397671	1.01473	0.00268193	0.627864	0.00177154	0.55757	0.00151284	0.638751	0.00167951	0.0283909	0.000394929	0.67641	0.00203108	0.0173887	0.000284497
Chordata	Aves	Aquila_chrysaetos_chrysaetos	223781	1	0	1.22883	0.00105211	1.2298	0.00112275	0.976076	0.000911559	1	0	1.46505	0.00395	0.935283	0.002588	0.534052	0.00141288	0.331951	0.000885765	0.56572	0.0013939	0.781338	0.00211619	0.933262	0.00247184	0.50248	0.00150328	0.500189	0.0014163	0.712356	0.00178115	1.43383	0.0036535	0.978823	0.00256039	0.596653	0.00160832	0.540287	0.0014811	0.625872	0.00158171	0.0299426	0.000412631	0.695957	0.00209264	0.0173502	0.000277249
Chordata	Actinopteri	Archocentrus_centrarchus	63155	1	0	1.27355	0.000918443	1.25522	0.00090861	0.969288	0.000754235	1	0	1.3495	0.00302611	0.902314	0.002057	0.532355	0.00118671	0.290583	0.000629396	0.5553	0.00112851	0.741992	0.00160871	0.876477	0.00194248	0.487251	0.00120958	0.407068	0.000980961	0.648657	0.0013897	1.29505	0.00275822	0.961673	0.00204645	0.474217	0.00103062	0.460249	0.00100667	0.607805	0.00124503	0.0284377	0.000335822	0.656967	0.0015455	0.0148827	0.000214535
Chordata	Mammalia	Artibeus_jamaicensis	9417	1	0	1.56203	0.00130299	1.51127	0.00124284	0.995365	0.000925647	1	0	1.58906	0.00429489	0.971379	0.00269371	0.477042	0.00126119	0.26084	0.000663638	0.503752	0.00120699	0.847266	0.00218408	0.858182	0.0023213	0.466527	0.00137551	0.367607	0.00100653	0.692027	0.00167688	1.31181	0.00329321	0.881757	0.0022425	0.430477	0.00110884	0.413918	0.00108873	0.577622	0.00139485	0.035253	0.000472544	0.743144	0.00207295	0.0215953	0.000303634
Chordata	Mammalia	Arvicanthis_niloticus	61156	1	0	1.29531	0.00102401	1.23484	0.000998908	1.02804	0.000908024	1	0	1.45977	0.00367947	0.880541	0.00227916	0.526447	0.0012864	0.314744	0.000732012	0.539061	0.0011935	0.745557	0.00177469	0.9336	0.00227516	0.503395	0.00140306	0.457162	0.00116981	0.681908	0.00154561	1.41771	0.00320594	0.943841	0.00227656	0.533466	0.00124583	0.522582	0.00126391	0.60299	0.00136816	0.0297023	0.000373034	0.654398	0.00169174	0.0196904	0.000274497
Chordata	Mammalia	Arvicola_amphibius	1047088	1	0	1.39011	0.00113721	1.32442	0.00119603	1.02469	0.00091346	1	0	1.50721	0.00398409	0.905004	0.00244504	0.508528	0.00133795	0.293986	0.000747239	0.524381	0.00126994	0.768302	0.00199339	0.903897	0.00238193	0.48353	0.00139908	0.417973	0.0012039	0.676981	0.0016804	1.38099	0.0033673	0.92009	0.00234997	0.491714	0.00126544	0.481768	0.00127148	0.591778	0.0014589	0.0322771	0.000420627	0.674678	0.00190195	0.0203266	0.000274551
Chordata	Actinopteri	Astatotilapia_calliptera	8154	1	0	1.25392	0.000873215	1.23203	0.000969946	0.956182	0.00074665	1	0	1.34547	0.00292862	0.90783	0.00192603	0.541385	0.00111207	0.296799	0.000608314	0.565205	0.00115026	0.741362	0.00160059	0.875409	0.00182495	0.492053	0.00116714	0.413159	0.000973257	0.657385	0.00133025	1.29603	0.00263443	0.975729	0.00203098	0.4844	0.00101462	0.469547	0.000964075	0.621313	0.00123535	0.0279579	0.000309187	0.657756	0.00151977	0.0149188	0.000208813
Chordata	Actinopteri	Astyanax_mexicanus	7994	1	0	1.36431	0.000999824	1.39983	0.00105502	0.977222	0.000789277	1	0	1.42348	0.00320433	0.977912	0.00232415	0.529255	0.00114164	0.270262	0.000580342	0.553647	0.00114447	0.792424	0.00179672	0.876226	0.00199545	0.491585	0.00126648	0.391616	0.000928702	0.655039	0.00137305	1.26076	0.00265878	0.92515	0.00197421	0.42935	0.000918056	0.400502	0.000901342	0.582078	0.00120995	0.0345606	0.000395161	0.705771	0.00175544	0.01511	0.000211665
Chordata	Aves	Athene_cunicularia	194338	1	0	1.01883	0.000973368	1.02272	0.00104793	0.98914	0.00104798	1	0	1.38928	0.00415918	0.894426	0.00273553	0.593516	0.00174547	0.373806	0.00108037	0.617571	0.00170089	0.716428	0.00213436	1.03172	0.00304225	0.551934	0.00189587	0.591005	0.00188002	0.712864	0.00197676	1.56944	0.00430313	1.083	0.0030276	0.695835	0.0019511	0.639313	0.00183297	0.675977	0.00186061	0.0260349	0.000385112	0.63831	0.00210283	0.0162281	0.000294749
Chordata	Actinopteri	Austrofundulus_limnaeus	52670	1	0	1.53767	0.00132219	1.49527	0.00131671	0.946669	0.000915792	1	0	1.41021	0.00379858	0.950674	0.00253671	0.458261	0.00115918	0.230435	0.000589651	0.508996	0.00120836	0.7805	0.00205058	0.779048	0.00200103	0.427857	0.00125951	0.309855	0.000840437	0.619686	0.00151494	1.14665	0.00279808	0.863648	0.00217765	0.350381	0.000892901	0.349805	0.000900827	0.558478	0.00136369	0.036993	0.000494537	0.686105	0.00194594	0.0148014	0.000252944
Chordata	Aves	Aythya_fuligula	219594	1	0	1.27453	0.00112526	1.279	0.00123856	0.943503	0.00094422	1	0	1.46295	0.00423893	0.958172	0.00290344	0.508893	0.00139931	0.295853	0.00079432	0.5534	0.00144505	0.825296	0.00242565	0.888642	0.00242822	0.480547	0.00159599	0.43924	0.00132455	0.717558	0.00188401	1.37065	0.00361102	0.953659	0.00261955	0.538242	0.00140548	0.479388	0.00133431	0.622449	0.00163016	0.0317378	0.000462974	0.740596	0.00231097	0.0170632	0.000289538
Chordata	Mammalia	Balaenoptera_acutorostrata_scammoni	310752	1	0	1.47488	0.00131297	1.42146	0.00128638	1.00057	0.00095614	1	0	1.60709	0.00432277	0.967941	0.00278549	0.496806	0.00131725	0.285205	0.000731745	0.523726	0.00131506	0.833176	0.00221875	0.903456	0.00237009	0.484197	0.00149918	0.403598	0.00119269	0.703619	0.00180554	1.40621	0.00365575	0.922445	0.00236049	0.465784	0.00123274	0.456698	0.00120363	0.593784	0.00153263	0.0346443	0.000478803	0.723246	0.00212363	0.0213139	0.000303202
Chordata	Mammalia	Balaenoptera_musculus	9771	1	0	1.51622	0.00130409	1.46404	0.00129111	0.999089	0.000927022	1	0	1.61886	0.00414693	0.971026	0.00269142	0.488436	0.001265	0.283328	0.000681159	0.518006	0.00124581	0.837839	0.00214135	0.888829	0.002347	0.477066	0.00145789	0.401041	0.00110826	0.70182	0.00172648	1.38566	0.00336799	0.909918	0.00224382	0.464944	0.00118718	0.449913	0.00118005	0.584086	0.00143713	0.0367171	0.000477176	0.729358	0.00209993	0.0208298	0.00031784
Chordata	Aves	Balearica_regulorum_gibbericeps	100784	1	0	0.975294	0.0010499	0.976438	0.00113102	0.99701	0.00117742	1	0	1.38794	0.00459929	0.893933	0.00308929	0.598646	0.0019639	0.381316	0.0011915	0.611128	0.00186711	0.70791	0.00221227	1.04097	0.00344205	0.554028	0.00206532	0.596244	0.00211996	0.705101	0.00214388	1.59736	0.00487927	1.11045	0.00345988	0.721666	0.00228549	0.653187	0.0021341	0.683951	0.00207472	0.0284007	0.000430026	0.630807	0.00227363	0.0179242	0.000335165
Chordata	Actinopteri	Betta_splendens	158456	1	0	1.65799	0.00125623	1.66588	0.00137918	0.908902	0.000782195	1	0	1.36038	0.00319345	0.959913	0.00238037	0.438085	0.000985364	0.204713	0.000452058	0.485157	0.00101125	0.841334	0.0018983	0.717319	0.00162746	0.417044	0.00109586	0.270248	0.000660201	0.629821	0.00136625	1.01221	0.0022278	0.810242	0.0017772	0.322433	0.000721409	0.296187	0.000682387	0.545891	0.00116095	0.0321104	0.000422083	0.757834	0.0019858	0.0163311	0.000238659
Chordata	Mammalia	Bison_bison_bison	43346	1	0	1.50543	0.00129191	1.43436	0.00133545	1.01277	0.00100164	1	0	1.56296	0.00453716	0.943424	0.00271202	0.482308	0.00126487	0.273026	0.000702964	0.504585	0.00123966	0.833124	0.00220593	0.862425	0.00230213	0.461912	0.00142476	0.379764	0.00106205	0.684983	0.00162451	1.34535	0.00348781	0.884132	0.0022649	0.442795	0.0011537	0.438202	0.00117516	0.579266	0.00145066	0.0350264	0.000457629	0.710233	0.00208735	0.0204042	0.000301095
Chordata	Actinopteri	Boleophthalmus_pectinirostris	150288	1	0	1.35945	0.00109055	1.32962	0.00110688	0.943314	0.000865502	1	0	1.30738	0.00310093	0.908106	0.0022093	0.48833	0.00114599	0.260996	0.000580616	0.521056	0.00112252	0.746437	0.00181686	0.798467	0.00191296	0.459234	0.00123205	0.362798	0.000935693	0.643044	0.00145062	1.19264	0.00266343	0.913519	0.00196898	0.407871	0.000925493	0.403004	0.000945187	0.589484	0.00125787	0.0332837	0.000382463	0.676369	0.00171582	0.0139082	0.000219136
Chordata	Mammalia	Bos_indicus_x_Bos_taurus	9915	1	0	1.56292	0.00131321	1.48955	0.00134374	1.00734	0.000958451	1	0	1.56312	0.00409434	0.944169	0.00258008	0.473202	0.00119426	0.263779	0.000656662	0.49743	0.00119129	0.84213	0.00212233	0.842754	0.00222739	0.449885	0.00133156	0.369282	0.00101174	0.681318	0.00161416	1.31503	0.00322067	0.86253	0.0021296	0.432158	0.00107163	0.419994	0.00107378	0.566176	0.00137268	0.034014	0.0004651	0.720301	0.00202152	0.0198872	0.000289958
Chordata	Mammalia	Bos_indicus	30522	1	0	1.53273	0.00132019	1.46341	0.00130838	1.0115	0.00102983	1	0	1.57049	0.00448705	0.944742	0.00271453	0.472901	0.00130356	0.266604	0.000711671	0.499232	0.00121138	0.836312	0.00226948	0.857406	0.00235761	0.456478	0.001398	0.370883	0.00107563	0.682349	0.00174602	1.33621	0.00353293	0.873318	0.00236868	0.433328	0.0011583	0.42434	0.00114347	0.570326	0.00143145	0.0358418	0.000494811	0.71367	0.00214096	0.0204429	0.000301831
Chordata	Mammalia	Bos_mutus	72004	1	0	1.52526	0.00127711	1.45252	0.00125364	1.01225	0.000939867	1	0	1.56256	0.00414474	0.942301	0.00255484	0.474669	0.00122904	0.26454	0.000660865	0.494846	0.00115849	0.836625	0.00212127	0.84942	0.00220897	0.453294	0.00136033	0.366486	0.00100919	0.678067	0.00163691	1.32884	0.00315422	0.87377	0.00216745	0.429683	0.00108267	0.423224	0.00108663	0.572426	0.00135891	0.0350256	0.000439218	0.711507	0.00206068	0.0205952	0.000304083
Chordata	Mammalia	Bos_taurus	9913	1	0	1.55227	0.00126414	1.48019	0.00126702	1.00341	0.000914265	1	0	1.55817	0.0040991	0.9421	0.00256233	0.476836	0.00123181	0.266317	0.000677066	0.500008	0.00120588	0.841054	0.00212742	0.844477	0.00213069	0.452681	0.00134573	0.373529	0.0010438	0.68385	0.00170435	1.31797	0.00322999	0.864331	0.00215944	0.43531	0.00109898	0.424845	0.00109065	0.569052	0.00144504	0.0345244	0.000453852	0.719448	0.00208455	0.0201061	0.000281067
Chordata	Cephalochordata*	Branchiostoma_belcheri	7741	1	0	1.36646	0.00101775	1.43376	0.00109718	0.798294	0.00068436	1	0	1.06995	0.00252737	0.891688	0.00211097	0.514664	0.00112741	0.219877	0.000480941	0.454511	0.000937914	0.807954	0.00179661	0.662653	0.00147593	0.404085	0.00103503	0.311143	0.000744951	0.630062	0.00129432	0.922173	0.00194367	0.92194	0.00190781	0.370746	0.000809896	0.348902	0.00077082	0.626918	0.00131173	0.0328989	0.000384768	0.824651	0.00199645	0.0217072	0.000250486
Chordata	Cephalochordata*	Branchiostoma_floridae	7739	1	0	1.30466	0.000973855	1.36831	0.0010523	0.812014	0.000704902	1	0	1.04836	0.00238349	0.850903	0.00187285	0.52469	0.00116357	0.228826	0.000500037	0.459435	0.000941809	0.763913	0.00175709	0.664913	0.00149881	0.420294	0.00105284	0.327678	0.000786714	0.610994	0.00129164	0.926909	0.00196357	0.929344	0.00192204	0.38917	0.000852736	0.369719	0.000826588	0.619701	0.00128162	0.0327254	0.000360849	0.787402	0.0018454	0.0230511	0.000257079
Chordata	Mammalia	Bubalus_bubalis	89462	1	0	1.55418	0.00131737	1.48223	0.00130478	1.00394	0.000942321	1	0	1.55311	0.00400635	0.938931	0.00249312	0.474306	0.00120923	0.264923	0.000650108	0.499436	0.00116132	0.83777	0.00212476	0.843234	0.00218101	0.451031	0.00130192	0.37109	0.000998604	0.682156	0.00156611	1.31332	0.00324697	0.862052	0.00209871	0.434142	0.00106983	0.422154	0.00107338	0.567088	0.00130952	0.0340524	0.000464169	0.717578	0.001978	0.0198541	0.000283389
Chordata	Aves	Buceros_rhinoceros_silvestris	175836	1	0	1.05093	0.00112185	1.06885	0.00120166	0.977184	0.00115535	1	0	1.42887	0.00485901	0.92936	0.00319068	0.580983	0.00196232	0.351807	0.0011656	0.606639	0.0019267	0.754181	0.00254866	1.00747	0.00337914	0.544832	0.00212308	0.544145	0.00202121	0.720863	0.0022989	1.52741	0.00496255	1.07791	0.00339829	0.650228	0.00211551	0.573568	0.00195403	0.672701	0.00221381	0.0294236	0.000464771	0.678178	0.00248007	0.018476	0.000374271
Chordata	Amphibia	Bufo_bufo	8384	1	0	0.89618	0.000707598	0.894115	0.000734257	0.991571	0.000803227	1	0	1.28753	0.00319518	0.849662	0.00217384	0.655273	0.00164195	0.422288	0.000998318	0.662773	0.0014866	0.685087	0.00159458	1.02241	0.00246038	0.617858	0.00182109	0.678525	0.00185317	0.684054	0.00159384	1.56944	0.00364413	1.1645	0.00270084	0.739737	0.00176253	0.738512	0.00180989	0.69619	0.00157707	0.0258266	0.000292513	0.608356	0.00158748	0.0157346	0.000235424
Chordata	Aves	Calidris_pugnax	198806	1	0	1.30858	0.00117968	1.28279	0.00117149	0.968778	0.000984543	1	0	1.50157	0.00430339	0.952137	0.002837	0.510066	0.00145469	0.293481	0.000798533	0.536396	0.00137925	0.80268	0.00225529	0.883072	0.00250228	0.471661	0.00152084	0.42708	0.00129087	0.688069	0.00182185	1.40044	0.0037765	0.94718	0.00257326	0.509667	0.0013778	0.482227	0.0013569	0.614593	0.00161683	0.0308547	0.000429724	0.709466	0.00213674	0.017199	0.000291338
Chordata	Mammalia	Callithrix_jacchus	9483	1	0	1.35075	0.00107028	1.28543	0.00104938	1.02342	0.000919864	1	0	1.53672	0.00399167	0.914252	0.00242461	0.523238	0.00134368	0.32248	0.000816284	0.544852	0.00134948	0.761867	0.00195877	0.945728	0.00238623	0.506087	0.0014096	0.466921	0.0012715	0.690124	0.00166864	1.46689	0.00377387	0.941067	0.00239261	0.540904	0.00133597	0.536441	0.00140571	0.595477	0.00150498	0.0334188	0.000417278	0.658411	0.00187316	0.0204602	0.000286987
Chordata	Chondrichthyes	Callorhinchus_milii	7868	1	0	1.07158	0.00100388	1.13053	0.00103339	0.949983	0.000937088	1	0	1.35084	0.00365937	0.99646	0.00275032	0.596208	0.00162513	0.341	0.000887825	0.606692	0.00151133	0.815401	0.00217215	0.986696	0.00273494	0.554835	0.0017224	0.526439	0.00158382	0.722681	0.0018571	1.37997	0.00353651	1.04282	0.00270926	0.585787	0.00161342	0.534875	0.0014391	0.652734	0.00162153	0.0308688	0.000391905	0.691528	0.00205584	0.0146687	0.000269001
Chordata	Mammalia	Callorhinus_ursinus	34884	1	0	1.48813	0.00115794	1.43737	0.00114691	1.01916	0.000904392	1	0	1.60196	0.00415482	0.968427	0.00260667	0.488791	0.00123313	0.283938	0.000705408	0.511161	0.00116637	0.827794	0.00212808	0.892526	0.00227908	0.481363	0.00141405	0.404566	0.00106104	0.687283	0.00161902	1.38383	0.00342083	0.905226	0.00221713	0.467904	0.0011335	0.455129	0.00112559	0.571699	0.00136171	0.0335752	0.000429558	0.713673	0.00203306	0.0196247	0.00026609
Chordata	Aves	Calypte_anna	9244	1	0	1.16609	0.00108633	1.15332	0.00106834	0.98299	0.000995708	1	0	1.44789	0.00418638	0.916932	0.00271103	0.546465	0.00159318	0.338481	0.000953725	0.584041	0.00153996	0.754896	0.00209937	0.969577	0.00261449	0.51664	0.0016719	0.517574	0.0015742	0.713288	0.00187301	1.50575	0.0039509	1.00704	0.00277589	0.611727	0.00169458	0.57213	0.00164185	0.639128	0.00168068	0.0280072	0.000417448	0.673212	0.00211665	0.0166757	0.000291813
Chordata	Aves	Camarhynchus_parvulus	87175	1	0	1.49042	0.00131996	1.532	0.00146217	0.94246	0.000966828	1	0	1.54517	0.00452997	1.01141	0.0030851	0.468969	0.00135046	0.255907	0.000701171	0.52189	0.00132638	0.904449	0.0024877	0.839733	0.00235628	0.464199	0.00151737	0.37901	0.00114975	0.712773	0.0018738	1.25717	0.00333525	0.875024	0.00236901	0.439221	0.00121756	0.385448	0.0010921	0.568607	0.00148276	0.0337232	0.000518138	0.784808	0.0024496	0.0167593	0.000286146
Chordata	Mammalia	Camelus_bactrianus	9837	1	0	1.48466	0.0013276	1.42401	0.00133775	1.00504	0.000998319	1	0	1.5729	0.00441332	0.952218	0.00273635	0.491137	0.0013239	0.274374	0.000735151	0.513037	0.00132225	0.832709	0.00233703	0.880059	0.00237871	0.470351	0.00147393	0.384664	0.00112616	0.69257	0.00181167	1.36764	0.00359103	0.904638	0.00238219	0.447792	0.00117583	0.439384	0.00119464	0.589514	0.00145633	0.0341938	0.000479777	0.714801	0.00209621	0.020483	0.000309931
Chordata	Mammalia	Camelus_dromedarius	9838	1	0	1.56733	0.00136764	1.50948	0.00142667	0.998734	0.000947538	1	0	1.58321	0.00414465	0.962041	0.00262042	0.477526	0.00116852	0.27259	0.000670921	0.508764	0.00119387	0.846904	0.0021791	0.861649	0.00213927	0.463817	0.0013521	0.380818	0.00102497	0.695733	0.00162058	1.32799	0.00320501	0.875283	0.00219535	0.440289	0.00110667	0.424329	0.0010817	0.574156	0.00138283	0.035363	0.000469395	0.731271	0.00201433	0.0201076	0.000303339
Chordata	Mammalia	Camelus_ferus	419612	1	0	1.57289	0.00133401	1.51565	0.00130634	0.997685	0.000979426	1	0	1.58708	0.00413347	0.960243	0.0026431	0.47722	0.00121572	0.269827	0.000658365	0.509034	0.00120922	0.84648	0.00210186	0.861692	0.00215049	0.463497	0.00131589	0.379606	0.00104929	0.69634	0.00162382	1.32471	0.00323858	0.873631	0.00213288	0.438825	0.00109703	0.423083	0.00101687	0.573021	0.0013527	0.0350722	0.00048065	0.731209	0.00199891	0.0199957	0.000280721
Chordata	Mammalia	Canis_lupus_dingo	286419	1	0	1.47163	0.00124241	1.40734	0.00121476	1.01813	0.000963421	1	0	1.56029	0.00417194	0.939112	0.00264587	0.489856	0.00123891	0.291411	0.000736179	0.511118	0.00119553	0.814967	0.00209015	0.889544	0.00223086	0.475231	0.00141791	0.418207	0.00117792	0.682965	0.00166638	1.37359	0.00332169	0.898426	0.00224548	0.482063	0.00120847	0.472081	0.00119264	0.572866	0.00138466	0.0333061	0.000431147	0.696591	0.00198948	0.0196066	0.000266682
Chordata	Mammalia	Canis_lupus_familiaris	9615	1	0	1.46885	0.00121695	1.40569	0.00124785	1.01725	0.000961903	1	0	1.55983	0.00403893	0.940974	0.00254765	0.490722	0.00123588	0.292751	0.000723248	0.513493	0.00122638	0.816916	0.00211023	0.893065	0.00228988	0.478104	0.0014039	0.421864	0.00114794	0.686272	0.00164792	1.37593	0.00331803	0.90124	0.00215299	0.484547	0.00117241	0.474032	0.00123869	0.575235	0.00137939	0.0337286	0.000442723	0.698309	0.00200359	0.0201853	0.000286029
Chordata	Mammalia	Capra_hircus	9925	1	0	1.57134	0.00130798	1.50538	0.00132624	1.00395	0.000932001	1	0	1.58509	0.00411473	0.956215	0.00257315	0.47334	0.00123926	0.265507	0.000679804	0.500245	0.0012443	0.851891	0.0022352	0.848493	0.00220917	0.455962	0.00135656	0.369828	0.00105433	0.688711	0.00166053	1.32125	0.00315255	0.869881	0.00214875	0.434384	0.00108568	0.418874	0.00107076	0.570322	0.00135062	0.034531	0.000457505	0.732745	0.00214127	0.0200005	0.000295291
Chordata	Actinopteri	Carassius_auratus	7957	1	0	1.18008	0.000614629	1.18364	0.000597155	1.00153	0.000547313	1	0	1.32904	0.00206325	0.902306	0.00143023	0.556339	0.000858798	0.314679	0.000482838	0.568814	0.000810008	0.71735	0.00111808	0.910189	0.00143007	0.512309	0.000941568	0.448056	0.000749774	0.629705	0.00095685	1.33074	0.00199475	1.0016	0.00147967	0.498013	0.000762513	0.487179	0.000751688	0.600992	0.00085695	0.0287292	0.000224117	0.618669	0.00112087	0.0140529	0.000137226
Chordata	Chondrichthyes	Carcharodon_carcharias	13397	1	0	0.905178	0.000745051	0.940333	0.000792174	0.979472	0.000878921	1	0	1.28598	0.00330951	0.925269	0.00236468	0.675636	0.00168821	0.418634	0.00101142	0.657092	0.00154436	0.719503	0.00180369	1.0929	0.00282282	0.621409	0.00178543	0.678506	0.00191908	0.710981	0.00170319	1.53064	0.00375211	1.12927	0.00273449	0.758777	0.00188029	0.708002	0.00182481	0.687899	0.00165165	0.0264908	0.000314831	0.61156	0.0017375	0.0136953	0.000238044
Chordata	Aves	Cariama_cristata	54380	1	0	0.972691	0.00105268	0.975564	0.00109681	0.998479	0.00118311	1	0	1.39107	0.00467613	0.893635	0.00305865	0.600524	0.00189226	0.383669	0.00123694	0.613548	0.00181889	0.7042	0.00229206	1.04288	0.00346347	0.555811	0.00212315	0.600501	0.00205429	0.704121	0.00209589	1.60931	0.00507396	1.11383	0.00347289	0.722579	0.00234693	0.655693	0.00214928	0.68526	0.00210969	0.0286173	0.00045805	0.630704	0.00224338	0.0182421	0.000353884
Chordata	Mammalia	Carlito_syrichta	1868482	1	0	1.3683	0.00119369	1.3007	0.00122277	1.0279	0.00100005	1	0	1.54416	0.00433505	0.92068	0.002779	0.509725	0.00141269	0.303302	0.00078899	0.523165	0.00135917	0.77551	0.00211063	0.922564	0.00255146	0.494229	0.00157734	0.426345	0.00124105	0.679425	0.00177373	1.43993	0.00369288	0.93809	0.00247731	0.499595	0.0013271	0.501486	0.00136845	0.595244	0.00155451	0.0323293	0.000422616	0.666839	0.00193643	0.0209232	0.000324354
Chordata	Mammalia	Castor_canadensis	51338	1	0	1.34013	0.00111626	1.27757	0.00112196	1.04009	0.000952809	1	0	1.50255	0.00391804	0.903794	0.00261151	0.523454	0.00135996	0.313953	0.000814649	0.534662	0.00131714	0.757098	0.00202445	0.943467	0.00247895	0.503037	0.0014765	0.457414	0.00125741	0.687561	0.00167582	1.44169	0.00360924	0.941583	0.00242664	0.530989	0.00135276	0.524469	0.00135121	0.600336	0.00147803	0.033385	0.000425212	0.657253	0.00186672	0.0217402	0.000320099
Chordata	Aves	Catharus_ustulatus	91951	1	0	1.43394	0.00136472	1.47533	0.00136964	0.946838	0.00100025	1	0	1.52944	0.00423772	1.00647	0.00306231	0.486576	0.0012889	0.267699	0.000719801	0.536208	0.0013499	0.885463	0.00241094	0.86596	0.00233562	0.477469	0.00149369	0.401614	0.0012067	0.722943	0.00180327	1.28929	0.00336389	0.903011	0.00235631	0.462154	0.00121183	0.408879	0.00114294	0.584831	0.00147382	0.0330035	0.000481556	0.770436	0.00229998	0.0168936	0.000285033
Chordata	Mammalia	Cavia_porcellus	10141	1	0	1.43905	0.00124605	1.39104	0.00123504	1.00919	0.000941711	1	0	1.51836	0.00399536	0.92449	0.00255468	0.502562	0.00127491	0.285077	0.000703633	0.521364	0.00122966	0.811089	0.00207608	0.903219	0.00234431	0.489612	0.00144832	0.409385	0.00112767	0.702323	0.00168233	1.34491	0.0032153	0.898284	0.00220083	0.479069	0.00119665	0.455515	0.00116607	0.589247	0.00145092	0.0330475	0.00044447	0.705829	0.00189373	0.0210279	0.000314677
Chordata	Mammalia	Cebus_imitator	2715852	1	0	1.36384	0.00114799	1.30314	0.00111849	1.02181	0.000955469	1	0	1.55345	0.00408383	0.928343	0.00251102	0.514763	0.00130947	0.313876	0.000805247	0.535156	0.00130069	0.778105	0.00196381	0.936847	0.00245215	0.500435	0.00150735	0.45315	0.00124542	0.692338	0.00168742	1.45526	0.00365423	0.94078	0.00235504	0.529527	0.00134798	0.519674	0.00133405	0.595654	0.00144234	0.0344225	0.000443773	0.670505	0.00184817	0.0207784	0.000284905
Chordata	Mammalia	Ceratotherium_simum_simum	73337	1	0	1.45958	0.00125122	1.39518	0.00126629	1.02617	0.00092965	1	0	1.55527	0.004127	0.948548	0.00269567	0.492813	0.00128613	0.282879	0.000742238	0.510372	0.00124727	0.81977	0.00208016	0.885898	0.00231481	0.474904	0.0014205	0.39805	0.00109562	0.684854	0.00164832	1.38359	0.00338242	0.90137	0.00223856	0.46824	0.00117978	0.457189	0.00117319	0.581731	0.00143605	0.0330585	0.000438775	0.701131	0.00203612	0.0199947	0.000290625
Chordata	Mammalia	Cercocebus_atys	9531	1	0	1.36263	0.00108851	1.29996	0.00110322	1.01881	0.00089833	1	0	1.5473	0.00415986	0.930948	0.00256155	0.525643	0.0013838	0.321095	0.000797868	0.548983	0.00129916	0.779859	0.00204433	0.948848	0.00249523	0.509806	0.00147963	0.463986	0.00125738	0.704469	0.00168019	1.47049	0.00365502	0.944345	0.00230765	0.534575	0.0013401	0.530219	0.00134543	0.603214	0.00149772	0.0326429	0.000410873	0.675796	0.00194589	0.0205444	0.000294653
Chordata	Aves	Chaetura_pelagica	8897	1	0	1.09594	0.00107562	1.09714	0.0011543	0.983769	0.00105358	1	0	1.43605	0.00455712	0.920018	0.00306866	0.565329	0.00175973	0.341259	0.000991841	0.588659	0.00169191	0.747132	0.00226791	0.997471	0.00311354	0.53109	0.00190429	0.528895	0.00179172	0.710872	0.00208472	1.519	0.00440516	1.04732	0.00310444	0.619709	0.00184075	0.575603	0.00180322	0.657672	0.00190176	0.0272184	0.000408824	0.665865	0.00224625	0.0170545	0.000302778
Chordata	Actinopteri	Chanos_chanos	29144	1	0	1.33436	0.000993077	1.32864	0.0010257	1.0036	0.000823885	1	0	1.38582	0.0032363	0.940802	0.00227348	0.52618	0.00116678	0.285119	0.000626946	0.524044	0.00110927	0.755551	0.00166562	0.862993	0.00200384	0.471955	0.00122638	0.387033	0.000974147	0.630361	0.00131338	1.30039	0.00271048	0.952585	0.00201121	0.442864	0.000969776	0.438897	0.000978124	0.590306	0.00124533	0.0290213	0.00035483	0.68001	0.00163007	0.0148207	0.000215981
Chordata	Aves	Charadrius_vociferus	50402	1	0	1.06616	0.0010374	1.06576	0.00104166	0.987687	0.00105178	1	0	1.41483	0.00441842	0.911999	0.00282997	0.572788	0.00167805	0.353537	0.000998969	0.588127	0.00162549	0.735761	0.00219166	0.987889	0.00281373	0.529484	0.00187434	0.540721	0.00175936	0.699163	0.00196774	1.52123	0.0042799	1.05736	0.00303771	0.646866	0.00184294	0.595485	0.00181824	0.662155	0.00188203	0.0279624	0.000415523	0.655343	0.00219894	0.0170843	0.000294756
Chordata	Actinopteri	Cheilinus_undulatus	241271	1	0	1.3476	0.000992711	1.31153	0.00104077	0.935595	0.000801443	1	0	1.29187	0.00291974	0.870819	0.00202743	0.486569	0.00105128	0.261472	0.000580527	0.527733	0.0010666	0.730773	0.00165177	0.798843	0.00182051	0.446511	0.0011418	0.361378	0.000850611	0.623964	0.0012572	1.2141	0.00252579	0.905914	0.00188219	0.409388	0.000887983	0.416098	0.000913415	0.573084	0.00115157	0.0274231	0.000324272	0.647917	0.00151211	0.0145193	0.000199269
Chordata	Actinopteri	Chelmon_rostratus	109905	1	0	1.58937	0.00123833	1.56067	0.00124651	0.924386	0.000802602	1	0	1.31644	0.00326235	0.907238	0.00224385	0.434021	0.00101473	0.211448	0.00049263	0.477668	0.0010183	0.797781	0.00189513	0.722536	0.00171388	0.405185	0.00110543	0.279944	0.000718756	0.600964	0.00131575	1.05953	0.00241592	0.815445	0.00182128	0.328241	0.000776807	0.32141	0.000763725	0.533492	0.0011735	0.0286011	0.000378652	0.706933	0.00186033	0.0153343	0.000219513
Chordata	Testudines*	Chelonia_mydas	8469	1	0	1.16498	0.000915903	1.18047	0.00102964	0.957614	0.000865846	1	0	1.38526	0.00359611	0.916869	0.00247664	0.545677	0.0014317	0.324222	0.000817813	0.575451	0.00140582	0.792675	0.0020342	0.941287	0.00255114	0.523934	0.00152902	0.492168	0.0013995	0.719823	0.00176525	1.39263	0.00336677	0.959901	0.00247652	0.574688	0.00142716	0.530603	0.00134782	0.620118	0.00150561	0.0305528	0.000373897	0.697827	0.00194942	0.0170837	0.000254056
Chordata	Testudines*	Chelonoidis_abingdonii	106734	1	0	1.11055	0.000930413	1.12666	0.000987339	0.968397	0.000850318	1	0	1.35812	0.00348876	0.90239	0.00233232	0.556856	0.00147	0.337229	0.000842428	0.586598	0.00137984	0.767752	0.00193936	0.971521	0.00248056	0.536118	0.00148434	0.518744	0.00144518	0.717137	0.00167001	1.42017	0.00345767	0.979756	0.00237178	0.603236	0.00149542	0.55445	0.00138586	0.626174	0.00150213	0.0299685	0.000369425	0.672202	0.00187716	0.0178891	0.000281704
Chordata	Mammalia	Chinchilla_lanigera	34839	1	0	1.49699	0.00130947	1.45796	0.00133037	0.993488	0.000969387	1	0	1.55029	0.0042267	0.946678	0.00288404	0.493169	0.0013063	0.278464	0.000707809	0.522753	0.0012872	0.83891	0.00225576	0.887036	0.00238996	0.487892	0.00151717	0.395425	0.0011028	0.710122	0.0017636	1.32205	0.00324232	0.882702	0.00221655	0.459947	0.00117431	0.433214	0.00110951	0.58677	0.00142783	0.0331805	0.000478088	0.734544	0.00217118	0.0211216	0.000296295
Chordata	Aves	Chiroxiphia_lanceolata	296741	1	0	1.36209	0.00121611	1.38964	0.00126676	0.941187	0.000958647	1	0	1.48932	0.00424151	0.981541	0.00290129	0.50301	0.00139667	0.28218	0.000788602	0.54508	0.00142561	0.856482	0.00242941	0.871472	0.00249545	0.483139	0.00157068	0.425342	0.00128103	0.723855	0.00191423	1.3208	0.00349835	0.923433	0.00258906	0.486142	0.00134042	0.438962	0.00124785	0.603901	0.00159928	0.0317356	0.000459544	0.753737	0.00229371	0.0170565	0.000297906
Chordata	Aves	Chlamydotis_macqueenii	187382	1	0	0.976069	0.0010928	0.984653	0.00112678	0.993452	0.00124225	1	0	1.4144	0.00485872	0.906893	0.00328331	0.60683	0.00208291	0.385172	0.00127509	0.6237	0.00202702	0.717815	0.00241871	1.05248	0.00370719	0.560028	0.00223683	0.604322	0.00231428	0.717372	0.00234888	1.6166	0.00532898	1.12348	0.00379319	0.729724	0.00256589	0.650214	0.00225148	0.693346	0.00224321	0.0293168	0.00043663	0.644544	0.00241371	0.0183805	0.000342642
Chordata	Mammalia	Chlorocebus_sabaeus	60711	1	0	1.36416	0.00112837	1.30054	0.00107364	1.02185	0.000918363	1	0	1.5543	0.00408663	0.931758	0.00250811	0.522847	0.00130004	0.320495	0.00080901	0.54197	0.00126721	0.777827	0.00199876	0.945006	0.00231007	0.506029	0.00141969	0.462512	0.00127599	0.697374	0.00168514	1.46927	0.00368127	0.943895	0.00231478	0.534742	0.00131839	0.529822	0.00139896	0.600416	0.00148608	0.0345579	0.000437944	0.672393	0.00192766	0.0210769	0.000291873
Chordata	Mammalia	Choloepus_didactylus	27675	1	0	1.3995	0.00110935	1.31748	0.00112069	1.02636	0.000908238	1	0	1.52282	0.00385442	0.910466	0.00236226	0.494941	0.00122994	0.299366	0.000743635	0.513321	0.00113184	0.783544	0.00191741	0.890638	0.00226471	0.479395	0.00143003	0.428375	0.00113153	0.676294	0.0015312	1.40146	0.00334757	0.898786	0.00223032	0.504066	0.00123385	0.504904	0.00126012	0.582587	0.00134835	0.0357573	0.00041649	0.662337	0.00179495	0.019879	0.0002804
Chordata	Testudines*	Chrysemys_picta_bellii	8478	1	0	1.16954	0.000956596	1.17711	0.00101705	0.958348	0.000881514	1	0	1.36789	0.00353202	0.917661	0.00245515	0.538271	0.0013811	0.317677	0.000762994	0.565569	0.00127832	0.797049	0.00202838	0.922119	0.00234855	0.512565	0.00151765	0.47734	0.00127708	0.713452	0.00165474	1.37072	0.00325529	0.951302	0.00225459	0.561278	0.00136195	0.521351	0.00126291	0.618463	0.00141359	0.0307399	0.000373824	0.698255	0.00196036	0.0178192	0.000255206
Chordata	Mammalia	Chrysochloris_asiatica	185453	1	0	1.31561	0.00112298	1.22859	0.0011037	1.05023	0.000947316	1	0	1.49838	0.00384201	0.905471	0.00253381	0.525282	0.00135155	0.317339	0.000794931	0.525189	0.00126901	0.74669	0.00198064	0.937449	0.00242223	0.489302	0.00149669	0.449228	0.00124068	0.671999	0.00169522	1.47317	0.00359892	0.95357	0.00235531	0.532012	0.00136884	0.541501	0.00139959	0.600793	0.00154091	0.031041	0.000409306	0.642696	0.00180843	0.0192362	0.000297369
Chordata	Tunicata*	Ciona_intestinalis	7719	1	0	0.620727	0.000619099	0.574628	0.000654827	0.985756	0.00104845	1	0	0.945582	0.00293218	0.769673	0.00238944	0.758016	0.00226425	0.582764	0.00176641	0.694388	0.00201628	0.490781	0.00149076	1.00583	0.00332815	0.577708	0.00220076	0.928993	0.00321937	0.573607	0.00165366	1.62313	0.00487566	1.36965	0.00388346	1.19553	0.00362169	1.25865	0.00385623	0.851117	0.00242327	0.0217462	0.000263974	0.456475	0.00150502	0.0121098	0.000254398
Chordata	Actinopteri	Clupea_harengus	7950	1	0	1.83545	0.00138473	1.80457	0.00144433	0.950375	0.000835023	1	0	1.37619	0.00314381	0.920768	0.00227408	0.397166	0.00089244	0.172058	0.000382858	0.409856	0.000832326	0.815547	0.00176883	0.65517	0.00149587	0.370916	0.00093338	0.222028	0.000522188	0.540633	0.0011413	0.974094	0.00213017	0.730714	0.00153315	0.259004	0.000565675	0.257677	0.000597724	0.470168	0.000994825	0.0352044	0.000415979	0.710782	0.00177007	0.0153526	0.000212712
Chordata	Aves	Colius_striatus	57412	1	0	1.01443	0.00115515	1.01779	0.00120472	0.98029	0.0012685	1	0	1.40575	0.00490348	0.897667	0.0031956	0.579933	0.00193997	0.359003	0.00122273	0.604342	0.00194712	0.726895	0.00256259	1.01398	0.00360655	0.545186	0.00221985	0.55712	0.00208863	0.712293	0.00228415	1.55749	0.00511974	1.08657	0.00369984	0.675712	0.00234947	0.60747	0.0020657	0.677151	0.00220249	0.02944	0.000461141	0.655281	0.00253926	0.0179152	0.000348467
Chordata	Mammalia	Colobus_angolensis_palliatus	336983	1	0	1.32345	0.00109799	1.26264	0.00110132	1.0223	0.000972055	1	0	1.539	0.00406915	0.927822	0.00260347	0.529726	0.00139457	0.322609	0.000825472	0.547906	0.00134093	0.769151	0.00198448	0.961922	0.0025928	0.514379	0.00153835	0.466325	0.00132827	0.698476	0.0017132	1.4917	0.00381094	0.961788	0.00247686	0.537817	0.00142819	0.537108	0.00144715	0.608981	0.00152192	0.0323252	0.000423198	0.665804	0.00188665	0.0202207	0.000295975
Chordata	Actinopteri	Colossoma_macropomum	42526	1	0	1.32927	0.000915027	1.37043	0.00102084	0.981728	0.00078483	1	0	1.41418	0.00304017	0.963876	0.00216946	0.541812	0.00110562	0.27831	0.000571388	0.556483	0.00110076	0.792322	0.00164134	0.877626	0.00188169	0.496378	0.00120772	0.397199	0.000918896	0.664924	0.00135254	1.27657	0.00260948	0.936553	0.00189852	0.453403	0.00091739	0.415896	0.000867985	0.59959	0.00117043	0.0321507	0.000354129	0.717261	0.00165371	0.0151252	0.000210598
Chordata	Aves	Columba_livia	8932	1	0	1.18635	0.00107826	1.20216	0.00120941	0.96423	0.000957109	1	0	1.44658	0.00423043	0.947991	0.0028917	0.549335	0.00156348	0.317414	0.000873325	0.57595	0.00149661	0.789804	0.00218956	0.94304	0.00267588	0.517415	0.00166011	0.487141	0.00149521	0.7146	0.00191505	1.41505	0.0038161	1.00063	0.00268145	0.566196	0.00158402	0.512985	0.00147596	0.642383	0.0016896	0.0295918	0.000420273	0.700075	0.00225687	0.0169907	0.000297891
Chordata	Mammalia	Condylura_cristata	143302	1	0	1.49394	0.00131205	1.4188	0.00129328	1.01034	0.00101511	1	0	1.56164	0.00445946	0.949602	0.00276003	0.483733	0.00134935	0.2788	0.000748656	0.50664	0.00126485	0.822127	0.00230463	0.880085	0.00236038	0.462345	0.00147587	0.389206	0.00114529	0.687758	0.00175675	1.35987	0.00358661	0.901042	0.00234134	0.460987	0.00120965	0.450922	0.00122916	0.581852	0.00146672	0.0321578	0.0004723	0.705713	0.00210749	0.0196721	0.000298163
Chordata	Aves	Corapipo_altera	415028	1	0	1.33465	0.00128454	1.35612	0.00129894	0.946723	0.00101429	1	0	1.48594	0.00442622	0.974125	0.00299444	0.506054	0.00148214	0.286847	0.000770849	0.547431	0.00143462	0.842833	0.0024171	0.881972	0.0024753	0.490048	0.00159659	0.43166	0.00130988	0.719657	0.00187378	1.33899	0.00362285	0.933622	0.00248127	0.493914	0.00132099	0.449879	0.00120975	0.604761	0.00159342	0.0306839	0.000460694	0.741545	0.00225504	0.0168652	0.000290461
Chordata	Actinopteri	Coregonus_clupeaformis	59861	1	0	1.73465	0.00107934	1.68766	0.00108478	0.903928	0.000621967	1	0	1.25621	0.00230341	0.878072	0.00163005	0.395111	0.00066829	0.175216	0.000304986	0.415989	0.000681097	0.780393	0.00135651	0.638816	0.00113819	0.370497	0.000722603	0.236096	0.000453505	0.54685	0.000899549	0.943063	0.00153981	0.712696	0.00119585	0.252889	0.000422666	0.275142	0.000498532	0.479789	0.000818644	0.0315647	0.000318504	0.69944	0.00134831	0.0179619	0.000179988
Chordata	Aves	Corvus_brachyrhynchos	85066	1	0	1.21535	0.00116104	1.23353	0.00113938	0.963928	0.00104325	1	0	1.46747	0.00460203	0.951577	0.00293427	0.532768	0.00159353	0.304204	0.000879063	0.572399	0.00154162	0.808353	0.00231795	0.933596	0.00282287	0.513607	0.00168879	0.472846	0.00151973	0.712426	0.00195628	1.40316	0.00402591	0.98273	0.00280702	0.534942	0.00152003	0.496139	0.001457	0.626892	0.00170148	0.0297728	0.000435413	0.700248	0.00222879	0.0168116	0.000294945
Chordata	Aves	Corvus_cornix_cornix	932674	1	0	1.30578	0.00120684	1.33395	0.00127444	0.954578	0.00100593	1	0	1.48763	0.00429806	0.970768	0.00287615	0.511359	0.00146968	0.295838	0.000819108	0.558486	0.0014599	0.835084	0.00233337	0.898221	0.00256007	0.496606	0.00162116	0.44829	0.0013846	0.719791	0.00188356	1.35463	0.00376466	0.943817	0.00254896	0.523279	0.00145266	0.463128	0.00136534	0.606175	0.0016341	0.0301874	0.000443252	0.734023	0.00228248	0.0164236	0.000293836
Chordata	Aves	Corvus_kubaryi	68294	1	0	1.32734	0.0012118	1.35511	0.00127957	0.953869	0.000944935	1	0	1.49362	0.00409136	0.973394	0.00277963	0.505862	0.0013757	0.289399	0.000769942	0.553939	0.00142751	0.840717	0.00228027	0.893815	0.00245215	0.492886	0.00151364	0.439241	0.00134567	0.717109	0.0018921	1.3402	0.00339559	0.933407	0.00245211	0.507252	0.00131963	0.452154	0.00126013	0.60093	0.00158298	0.0306772	0.00044392	0.736506	0.00232649	0.0168687	0.000283932
Chordata	Aves	Corvus_moneduloides	1196302	1	0	1.40635	0.00120715	1.4335	0.00131546	0.949924	0.000928346	1	0	1.51023	0.00442019	0.982802	0.0030231	0.493022	0.00136618	0.278221	0.000767857	0.540838	0.00138456	0.862966	0.00241887	0.866795	0.002486	0.479021	0.00155052	0.417976	0.00121899	0.714322	0.00183531	1.30786	0.00341188	0.904428	0.00244211	0.478652	0.00127988	0.43043	0.00115837	0.589002	0.00153162	0.0330981	0.00049998	0.749961	0.00233451	0.0167629	0.000271029
Chordata	Actinopteri	Cottoperca_gobio	56716	1	0	1.54947	0.00120474	1.51492	0.00122596	0.937641	0.000827515	1	0	1.30845	0.00316936	0.907431	0.00224705	0.435915	0.000971585	0.21398	0.000480713	0.474641	0.000969052	0.773256	0.00179397	0.722706	0.0015926	0.40949	0.00106122	0.282029	0.000696506	0.588395	0.00125506	1.07041	0.00235201	0.820068	0.00182729	0.328304	0.00073918	0.328926	0.000759255	0.526743	0.00111705	0.0302359	0.000378792	0.678876	0.00169715	0.0145235	0.000213864
Chordata	Aves	Coturnix_japonica	93934	1	0	1.16878	0.00105749	1.22061	0.00111892	0.971625	0.000986035	1	0	1.40333	0.00392181	0.939683	0.00269723	0.548288	0.00146113	0.332005	0.000866977	0.583367	0.00146589	0.77714	0.00203999	0.951269	0.00261254	0.532716	0.001657	0.522188	0.00154023	0.718846	0.00179793	1.39593	0.00377224	0.98626	0.00250829	0.601998	0.00159047	0.520299	0.00140533	0.621805	0.00158174	0.0279323	0.000404517	0.694825	0.00207939	0.0163155	0.000285281
Chordata	Mammalia	Cricetulus_griseus	10029	1	0	1.25652	0.0010523	1.18596	0.00106661	1.03384	0.000970532	1	0	1.43302	0.00377563	0.867307	0.0023944	0.530079	0.00140122	0.317974	0.00080609	0.539723	0.00131173	0.726793	0.00191608	0.940249	0.00249478	0.503795	0.00148408	0.460256	0.00132586	0.676924	0.00163007	1.43737	0.00360121	0.955737	0.0024482	0.53992	0.00139035	0.541345	0.00143889	0.613239	0.00151748	0.0304597	0.000381695	0.63382	0.00181502	0.0211534	0.000307137
Chordata	Crocodylia*	Crocodylus_porosus	8502	1	0	1.00539	0.000917836	1.01678	0.00100848	0.989755	0.00101718	1	0	1.37493	0.00399258	0.895714	0.00262596	0.592484	0.00162409	0.375513	0.00104074	0.611786	0.00153132	0.7165	0.00191922	1.04377	0.00289014	0.557395	0.00180722	0.604131	0.00182163	0.714843	0.00181307	1.55312	0.00402789	1.07942	0.00283798	0.712338	0.00196302	0.638886	0.00175531	0.659384	0.00172774	0.0259117	0.000355523	0.637014	0.00195203	0.0158563	0.00027967
Chordata	Lepidosauria	Crotalus_tigris	88082	1	0	1.00492	0.000809379	0.932741	0.000789199	1.06301	0.000921548	1	0	1.42504	0.00340024	0.86448	0.00217929	0.579704	0.0013968	0.407071	0.000960867	0.591693	0.00137359	0.682045	0.00165441	1.05949	0.00263527	0.549471	0.00160399	0.606518	0.00162162	0.663527	0.0015348	1.72334	0.00385436	1.06276	0.00244303	0.743052	0.00183818	0.75907	0.00182777	0.636483	0.0014662	0.0251348	0.000306449	0.566263	0.00146972	0.0150908	0.00024369
Chordata	Aves	Cuculus_canorus	55661	1	0	1.10342	0.00101101	1.10251	0.00106774	0.993532	0.00104397	1	0	1.42931	0.00418452	0.917711	0.00282727	0.562979	0.00167726	0.345633	0.000987923	0.580009	0.00155114	0.746488	0.00212293	0.974185	0.00271952	0.524278	0.00185331	0.52278	0.00169237	0.696404	0.00181794	1.51267	0.00417684	1.04494	0.00287204	0.623377	0.00176126	0.572387	0.00162122	0.650342	0.00167271	0.0276856	0.000420644	0.661213	0.00216091	0.017269	0.000304904
Chordata	Aves	Cyanistes_caeruleus	156563	1	0	1.22648	0.00114911	1.24821	0.00120405	0.959314	0.00100696	1	0	1.45786	0.00423193	0.950817	0.00296534	0.525415	0.0015476	0.304096	0.00085209	0.575413	0.00154596	0.813247	0.00227459	0.93456	0.00270796	0.510378	0.00164357	0.465515	0.00140213	0.717488	0.00186924	1.39801	0.00387667	0.973227	0.00271481	0.533015	0.00146396	0.487335	0.00139786	0.621448	0.00164693	0.0307945	0.000460979	0.70394	0.00227979	0.0171194	0.000295237
Chordata	Actinopteri	Cyclopterus_lumpus	8103	1	0	1.80931	0.00140623	1.77271	0.0014174	0.919218	0.000878507	1	0	1.35498	0.00333604	0.938841	0.002284	0.390846	0.000878372	0.178287	0.000410219	0.433756	0.000937751	0.832925	0.00198993	0.6493	0.00150203	0.372661	0.000999419	0.226177	0.000582486	0.569181	0.00124784	0.9718	0.00220571	0.748284	0.00164488	0.265159	0.000594411	0.264962	0.000618075	0.493209	0.00105148	0.0322605	0.000420944	0.724357	0.00188315	0.0155437	0.000228486
Chordata	Aves	Cygnus_atratus	8868	1	0	1.26641	0.00117317	1.27628	0.00116037	0.951505	0.000958625	1	0	1.46216	0.00411464	0.955239	0.00285982	0.512618	0.00147913	0.303438	0.000837616	0.554042	0.00144079	0.817085	0.00234694	0.895468	0.00255153	0.487768	0.00163598	0.449644	0.00137943	0.717967	0.00194696	1.37647	0.00365652	0.956997	0.00264192	0.550591	0.00148689	0.486642	0.00138084	0.623265	0.00166947	0.0312377	0.000445663	0.732697	0.00226974	0.0169063	0.000293474
Chordata	Aves	Cygnus_olor	8869	1	0	1.27201	0.00111229	1.2792	0.00119417	0.950134	0.000933663	1	0	1.45376	0.00420599	0.94776	0.00281107	0.519782	0.00150801	0.309258	0.000851717	0.561681	0.00149724	0.811281	0.0022812	0.901282	0.00262999	0.491024	0.00154994	0.463306	0.00136889	0.720331	0.00186036	1.3729	0.00377432	0.949899	0.00262265	0.559901	0.00153809	0.498372	0.00141449	0.624448	0.0016758	0.0321074	0.000437745	0.72674	0.00223405	0.0170375	0.000280144
Chordata	Actinopteri	Cynoglossus_semilaevis	244447	1	0	1.40737	0.00108047	1.35708	0.00107695	0.940087	0.00083476	1	0	1.29664	0.00316652	0.902457	0.00227321	0.478459	0.00110442	0.249659	0.000567589	0.514109	0.00110359	0.732595	0.00178285	0.79197	0.00195447	0.44098	0.00117431	0.331719	0.000810618	0.620448	0.00137175	1.16976	0.00264106	0.893728	0.00202359	0.381429	0.000870896	0.39333	0.000928176	0.587173	0.00125739	0.027605	0.000364639	0.650713	0.0017751	0.0146947	0.000232256
Chordata	Actinopteri	Cyprinodon_tularosa	77115	1	0	1.31819	0.00101749	1.27858	0.000993419	0.965349	0.000809012	1	0	1.35369	0.0031523	0.90827	0.00215261	0.494007	0.00108202	0.280014	0.000626635	0.54008	0.00111302	0.741772	0.00163765	0.838907	0.00188023	0.454113	0.00117095	0.385457	0.000958631	0.632279	0.00134053	1.27609	0.00271194	0.929079	0.00198394	0.441808	0.000981052	0.442549	0.000985537	0.576319	0.00120711	0.0291302	0.000338997	0.638488	0.00160912	0.0149936	0.000208706
Chordata	Actinopteri	Cyprinodon_variegatus	28743	1	0	1.35614	0.00101948	1.31741	0.00103637	0.969919	0.000820039	1	0	1.36378	0.0032587	0.915629	0.00233554	0.478176	0.00112476	0.268547	0.000613769	0.529682	0.00114419	0.748662	0.00174035	0.824828	0.00192697	0.442886	0.00119583	0.366743	0.000926238	0.624487	0.00135784	1.25165	0.00293078	0.912543	0.00205363	0.422514	0.000953187	0.425175	0.00100091	0.564636	0.00121278	0.0304987	0.000360136	0.644901	0.00165277	0.0150339	0.000219297
Chordata	Actinopteri	Cyprinus_carpio	7962	1	0	1.18638	0.0007313	1.1972	0.000772666	1.00401	0.000679557	1	0	1.29893	0.00252706	0.890412	0.00177879	0.538792	0.00102412	0.306223	0.000571016	0.548863	0.000914029	0.709304	0.00133868	0.888075	0.00164986	0.507483	0.00108824	0.428259	0.000884462	0.625201	0.00108659	1.27676	0.00234978	0.961636	0.00168507	0.483968	0.000877786	0.456893	0.000857123	0.588123	0.00103596	0.0405159	0.000315492	0.622024	0.00129648	0.019007	0.000195674
Chordata	Actinopteri	Danio_rerio	7955	1	0	1.10807	0.000802156	1.11501	0.000882308	0.99742	0.000808006	1	0	1.32405	0.00306881	0.898704	0.00206241	0.583437	0.00127072	0.33837	0.000728804	0.594941	0.00119219	0.7057	0.00150336	0.950659	0.00222707	0.545344	0.001321	0.489233	0.00115172	0.647337	0.00132287	1.38243	0.00290721	1.03487	0.00214274	0.554041	0.00118639	0.528168	0.00116922	0.622172	0.00130567	0.027895	0.000307835	0.606195	0.0014607	0.0134225	0.000199817
Chordata	Mammalia	Dasypus_novemcinctus	9361	1	0	1.47912	0.00121388	1.38598	0.00117333	1.01739	0.000982946	1	0	1.53798	0.00406559	0.924093	0.00257416	0.47946	0.00128552	0.284847	0.000731133	0.503935	0.00123611	0.818725	0.00215772	0.864399	0.00224649	0.468209	0.00137849	0.396558	0.00110037	0.684893	0.00167983	1.36117	0.00342434	0.876182	0.00226172	0.477399	0.00121558	0.472267	0.00121604	0.580533	0.00141364	0.037214	0.000484078	0.698536	0.00196297	0.0218964	0.000304796
Chordata	Mammalia	Delphinapterus_leucas	9749	1	0	1.50012	0.00130273	1.45246	0.00124331	0.997947	0.000954808	1	0	1.60937	0.00433445	0.971823	0.00272303	0.492739	0.0013326	0.28673	0.00074747	0.526895	0.00135081	0.836535	0.00223306	0.900948	0.00250298	0.486257	0.00149449	0.408982	0.00119902	0.711139	0.00177171	1.39403	0.00365217	0.918142	0.00244689	0.471441	0.00123906	0.456049	0.00121659	0.589541	0.00145512	0.0342825	0.000487964	0.730552	0.00205378	0.0209059	0.000308534
Chordata	Actinopteri	Denticeps_clupeoides	299321	1	0	1.75042	0.00140083	1.76608	0.00140083	0.963356	0.000822901	1	0	1.41867	0.00314807	0.962108	0.00223364	0.416024	0.000936518	0.191679	0.000408526	0.439095	0.000858906	0.82992	0.00181999	0.697561	0.00152751	0.403072	0.00103699	0.250917	0.000606175	0.57813	0.00117659	1.00736	0.00206894	0.774535	0.00160145	0.290458	0.000632839	0.273744	0.000601571	0.498341	0.00101503	0.0334519	0.000414844	0.729054	0.00176719	0.0147133	0.000209013
Chordata	Testudines*	Dermochelys_coriacea	27794	1	0	1.13018	0.000988149	1.14569	0.000930218	0.967013	0.000910606	1	0	1.37646	0.0036407	0.909985	0.00240697	0.548936	0.00135395	0.334922	0.000843542	0.579094	0.00132657	0.769181	0.00190711	0.962112	0.00250722	0.533893	0.00154833	0.51902	0.00145476	0.71323	0.0017241	1.41372	0.0034496	0.972138	0.00241708	0.596478	0.00145895	0.552288	0.00138307	0.61586	0.00144299	0.0292628	0.000372369	0.675011	0.00191767	0.0169596	0.000261169
Chordata	Mammalia	Desmodus_rotundus	9430	1	0	1.51547	0.00132196	1.46504	0.00133203	0.991305	0.000994902	1	0	1.5765	0.00427676	0.964491	0.00259503	0.48413	0.00125674	0.267136	0.000667203	0.512199	0.00123611	0.836643	0.00219339	0.87687	0.00229624	0.476312	0.0014584	0.376419	0.00109202	0.700732	0.00177985	1.33934	0.00338821	0.895046	0.00229028	0.436297	0.00111102	0.4231	0.00113974	0.587051	0.00147838	0.0327066	0.000444503	0.735006	0.00214944	0.020904	0.000306786
Chordata	Mammalia	Dipodomys_ordii	10020	1	0	1.43137	0.00124547	1.35086	0.00125317	1.02051	0.000972274	1	0	1.49175	0.00405088	0.909714	0.00274839	0.48998	0.00127678	0.282603	0.000711562	0.505402	0.00120665	0.784084	0.00210604	0.880003	0.00237819	0.468655	0.00139409	0.402176	0.00113061	0.674691	0.00162461	1.36149	0.00348547	0.897157	0.00227653	0.473352	0.00122041	0.465299	0.00126463	0.577674	0.00141581	0.0314047	0.000426532	0.675156	0.00199668	0.0198916	0.00028207
Chordata	Aves	Dromaius_novaehollandiae	8790	1	0	1.12098	0.00106307	1.12585	0.00110438	0.980373	0.0010172	1	0	1.44002	0.00418552	0.926314	0.00274292	0.553921	0.00155262	0.346779	0.000973406	0.589216	0.00162595	0.760853	0.00221149	0.977356	0.00294573	0.523089	0.00172634	0.52302	0.00168862	0.717367	0.00200868	1.50071	0.00421237	1.03429	0.00286518	0.642966	0.0018217	0.569396	0.0016438	0.649704	0.0017912	0.028025	0.000401817	0.68114	0.00213268	0.0174777	0.000313556
Chordata	Aves	Dryobates_pubescens	118200	1	0	1.24066	0.00122156	1.24247	0.00123583	0.96192	0.00105398	1	0	1.47455	0.00460386	0.935452	0.00286853	0.515647	0.00155299	0.297243	0.000853623	0.557046	0.00150889	0.79926	0.00228848	0.925553	0.00279365	0.498393	0.00177181	0.440042	0.00143864	0.712294	0.00200592	1.40558	0.00408956	0.967854	0.00279058	0.535604	0.00156518	0.478539	0.00149494	0.623313	0.00180294	0.0288677	0.000458336	0.714387	0.00238518	0.0184378	0.000322556
Chordata	Actinopteri	Echeneis_naucrates	173247	1	0	1.40029	0.00107223	1.36223	0.00109047	0.957703	0.000796888	1	0	1.31098	0.00314255	0.897175	0.00221651	0.477793	0.00109089	0.253541	0.000586566	0.512059	0.00112674	0.749734	0.00174048	0.806355	0.00189539	0.444528	0.00121261	0.344642	0.000882936	0.618015	0.00139608	1.17937	0.00266799	0.896268	0.0020438	0.400373	0.000931512	0.403564	0.000970934	0.565112	0.00124298	0.0258724	0.00033599	0.656403	0.00169681	0.0147081	0.000213493
Chordata	Mammalia	Echinops_telfairi	9371	1	0	1.68408	0.00142272	1.60332	0.00154012	0.993086	0.000981783	1	0	1.55816	0.00432675	0.950671	0.00287349	0.438274	0.001192	0.22705	0.000590375	0.456965	0.00115147	0.863054	0.00241573	0.785801	0.00207925	0.428911	0.00133858	0.308904	0.000871754	0.658782	0.00165154	1.20888	0.00311183	0.811492	0.00210393	0.368698	0.0009634	0.354132	0.000977206	0.537121	0.00135443	0.0366507	0.000533784	0.739997	0.00228487	0.0212631	0.000329299
Chordata	Aves	Egretta_garzetta	188379	1	0	1.05579	0.00101317	1.05582	0.00104952	0.98358	0.00100372	1	0	1.39875	0.00406891	0.901961	0.00273176	0.570605	0.00169971	0.354274	0.00105602	0.596488	0.00166258	0.730548	0.00222499	0.991776	0.00295463	0.532483	0.00184823	0.55076	0.00178245	0.705432	0.00199866	1.51795	0.00438711	1.05445	0.00302451	0.655322	0.00190958	0.602923	0.001786	0.661301	0.00186404	0.0274317	0.000400721	0.650539	0.0020686	0.01681	0.000301636
Chordata	Actinopteri	Electrophorus_electricus	8005	1	0	1.47965	0.00114678	1.50257	0.00122506	0.974545	0.000849123	1	0	1.35227	0.00323595	0.920859	0.0022157	0.476065	0.00112034	0.239024	0.000526999	0.490706	0.00104038	0.788556	0.00182574	0.783043	0.0018239	0.462318	0.00120595	0.328267	0.000846141	0.62341	0.00136416	1.12809	0.00247525	0.847449	0.00186495	0.380467	0.000863406	0.352671	0.000827237	0.551247	0.00120595	0.031331	0.0003853	0.710455	0.00184323	0.0156645	0.000224977
Chordata	Mammalia	Elephantulus_edwardii	28737	1	0	1.45048	0.00124085	1.36143	0.00119324	1.03115	0.000993372	1	0	1.54849	0.00395913	0.928503	0.00246668	0.493553	0.0012102	0.283259	0.000687795	0.498361	0.00115447	0.791358	0.00192238	0.877691	0.00224064	0.464064	0.00128961	0.392328	0.00101653	0.666935	0.00148462	1.38552	0.00327059	0.908661	0.00223102	0.467019	0.00109512	0.464294	0.00115349	0.579416	0.00133986	0.0336029	0.000445811	0.678535	0.00182744	0.0200601	0.000288819
Chordata	Aves	Empidonax_traillii	164674	1	0	1.38715	0.00133685	1.4173	0.00134254	0.939482	0.00100664	1	0	1.50949	0.00437704	0.991259	0.00297819	0.489805	0.00147776	0.271064	0.00076442	0.537049	0.00142599	0.871023	0.0024676	0.858417	0.0024722	0.47588	0.00155462	0.403206	0.00127571	0.717492	0.00193011	1.30019	0.00358184	0.91163	0.00250879	0.467351	0.00132808	0.416641	0.00120841	0.593792	0.00163245	0.032778	0.000496619	0.764933	0.00242448	0.0173557	0.000291975
Chordata	Mammalia	Enhydra_lutris_kenyoni	391180	1	0	1.54374	0.00129449	1.48858	0.00126833	1.01594	0.000975615	1	0	1.59629	0.00429064	0.971566	0.0027489	0.478913	0.0012561	0.270827	0.000683164	0.503387	0.00122255	0.844477	0.00220095	0.866848	0.00223029	0.466157	0.00140151	0.38246	0.0011013	0.686009	0.00169429	1.34555	0.00325326	0.886387	0.00225923	0.442828	0.00114381	0.429517	0.00109838	0.567218	0.00139989	0.0337256	0.000483003	0.727891	0.0020825	0.0196529	0.000285689
Chordata	Actinopteri	Epinephelus_lanceolatus	310571	1	0	1.4654	0.00109603	1.43586	0.00109427	0.92789	0.000784538	1	0	1.29408	0.00279676	0.887309	0.00210312	0.463539	0.00101395	0.232388	0.000492293	0.499295	0.00105752	0.766479	0.00170555	0.757499	0.00172212	0.427759	0.00107182	0.319196	0.000787952	0.609399	0.00127444	1.12295	0.00233203	0.860101	0.00181019	0.367111	0.000812106	0.363195	0.000812989	0.55742	0.00116934	0.0293446	0.000340421	0.68039	0.00164697	0.015234	0.000211258
Chordata	Mammalia	Eptesicus_fuscus	29078	1	0	1.6158	0.00136975	1.56181	0.00146395	0.990424	0.000976885	1	0	1.59884	0.00454181	0.981506	0.00274979	0.457097	0.00122174	0.250356	0.000640369	0.488645	0.00119772	0.868706	0.00230205	0.834218	0.00221	0.453929	0.0013302	0.350426	0.00094694	0.683391	0.00167866	1.28518	0.00319776	0.857348	0.00218272	0.405556	0.00101387	0.388649	0.00104506	0.553824	0.00137593	0.0351573	0.000509523	0.748306	0.00222758	0.0203201	0.000309336
Chordata	Mammalia	Equus_asinus	9793	1	0	1.46458	0.00122955	1.39874	0.00121242	1.02834	0.000980868	1	0	1.55791	0.00411395	0.943422	0.00258847	0.49482	0.00125611	0.285039	0.000697501	0.513307	0.00121538	0.815057	0.00207674	0.889666	0.00229058	0.474505	0.00140823	0.398827	0.00106861	0.683528	0.00159794	1.38238	0.00324301	0.8975	0.00217531	0.468595	0.00112262	0.458794	0.00116709	0.579379	0.00137434	0.0330389	0.000428449	0.695066	0.00196542	0.0199405	0.000286068
Chordata	Mammalia	Equus_caballus	9796	1	0	1.49546	0.00120908	1.42953	0.00125054	1.0228	0.000927314	1	0	1.55937	0.00394864	0.944276	0.00255871	0.48948	0.00120603	0.283501	0.000677177	0.51189	0.00115393	0.819682	0.00201385	0.877017	0.00224877	0.46987	0.00136037	0.398558	0.00104954	0.68374	0.00162037	1.36333	0.00322704	0.884952	0.00210744	0.467505	0.00112087	0.454347	0.00113917	0.574169	0.00136688	0.0332516	0.000464085	0.702082	0.00197764	0.0198536	0.0002907
Chordata	Mammalia	Equus_przewalskii	9798	1	0	1.42381	0.00128242	1.36169	0.00126293	1.03013	0.00105694	1	0	1.55142	0.0042884	0.937598	0.00276784	0.504287	0.00136749	0.294945	0.000755532	0.523045	0.00130616	0.802653	0.00214705	0.907399	0.00241462	0.485	0.00146398	0.415622	0.00122557	0.687933	0.00172152	1.4079	0.00352976	0.911861	0.00228388	0.483459	0.00127274	0.475845	0.00123018	0.589275	0.00145837	0.0340243	0.000452198	0.684456	0.00204593	0.0210608	0.000310356
Chordata	Mammalia	Erinaceus_europaeus	9365	1	0	1.51729	0.00126783	1.43276	0.00131657	1.0027	0.000979151	1	0	1.51006	0.00408	0.92354	0.00265303	0.473947	0.00124494	0.265081	0.000665159	0.493619	0.00121069	0.817903	0.00218695	0.84998	0.00235207	0.452937	0.00136912	0.366149	0.0010467	0.684691	0.00165921	1.30719	0.00335566	0.873507	0.00228668	0.434044	0.0010922	0.426845	0.00114051	0.569727	0.00139724	0.0323282	0.000447858	0.708716	0.00199591	0.0202576	0.00029725
Chordata	Cladistia	Erpetoichthys_calabaricus	27687	1	0	0.834993	0.000657702	0.827123	0.000688768	1.02617	0.000858031	1	0	1.29378	0.00307096	0.84751	0.00205898	0.675287	0.00160366	0.452602	0.00102466	0.669864	0.00148312	0.637361	0.00150949	1.11184	0.00265604	0.623807	0.00172336	0.719158	0.0019036	0.66922	0.00152	1.7026	0.00385076	1.18673	0.00259161	0.840739	0.00194462	0.834563	0.00199978	0.710214	0.00158541	0.0243664	0.000254509	0.547835	0.00151237	0.0148768	0.000211102
Chordata	Actinopteri	Esox_lucius	8010	1	0	1.60398	0.00119589	1.56976	0.00118781	0.963289	0.000792482	1	0	1.35814	0.00302696	0.946439	0.00222287	0.45121	0.000960567	0.211858	0.000442918	0.453387	0.000903686	0.778571	0.00174478	0.721147	0.00157079	0.409015	0.00100458	0.287751	0.000676723	0.576385	0.0011692	1.07078	0.00212379	0.811432	0.00165406	0.310215	0.000662695	0.332582	0.000712439	0.520567	0.00104329	0.0300313	0.000356419	0.688442	0.00164724	0.0162365	0.000210869
Chordata	Actinopteri	Etheostoma_cragini	417921	1	0	1.46132	0.00118262	1.41118	0.00116491	0.948043	0.000818985	1	0	1.31279	0.00312455	0.900468	0.0022371	0.458434	0.0010574	0.23699	0.000549259	0.493123	0.00106488	0.742983	0.00170919	0.767498	0.00186329	0.42481	0.00119506	0.31846	0.000803815	0.601903	0.00135016	1.13691	0.00248814	0.857624	0.00188608	0.370712	0.000848556	0.377548	0.000896845	0.551012	0.00123206	0.0298441	0.000374459	0.659112	0.00166898	0.0152795	0.000216652
Chordata	Actinopteri	Etheostoma_spectabile	54343	1	0	1.44444	0.0010978	1.39423	0.00113108	0.944565	0.000829608	1	0	1.31559	0.00308689	0.899047	0.00222959	0.465693	0.00108392	0.242167	0.00054835	0.499757	0.00107225	0.740499	0.00172599	0.775827	0.00177879	0.432053	0.00112584	0.326078	0.000833336	0.607518	0.00136172	1.15122	0.00253156	0.868426	0.00192217	0.377682	0.000852457	0.385646	0.00090457	0.558923	0.00122734	0.0293343	0.000374406	0.660937	0.00175159	0.0154588	0.000220911
Chordata	Mammalia	Eumetopias_jubatus	34886	1	0	1.50011	0.00130031	1.44586	0.00132184	1.02121	0.000970451	1	0	1.59909	0.00407377	0.966797	0.00261963	0.487584	0.00126847	0.281924	0.000703113	0.509315	0.00120589	0.827348	0.00212776	0.889953	0.00225561	0.476817	0.00137842	0.402119	0.00109405	0.685748	0.0016074	1.37867	0.00327377	0.90092	0.00217237	0.465231	0.00113088	0.452804	0.00113233	0.570648	0.00138698	0.0339558	0.000439299	0.712583	0.00201827	0.0197573	0.000289865
Chordata	Aves	Eurypyga_helias	54383	1	0	1.06896	0.00119045	1.08753	0.00129254	0.979713	0.00122352	1	0	1.43766	0.00493227	0.937834	0.00334944	0.573811	0.00186256	0.344566	0.00110721	0.595446	0.001816	0.760206	0.00255398	0.985764	0.00338778	0.540341	0.00208443	0.530647	0.00195676	0.71496	0.0022314	1.49956	0.00469088	1.06284	0.00343317	0.633821	0.00210701	0.563086	0.00183482	0.6665	0.00208662	0.031198	0.000506272	0.683741	0.00252903	0.0187096	0.000373368
Chordata	Aves	Falco_cherrug	345164	1	0	1.08494	0.00100866	1.09277	0.00105678	0.986776	0.000980081	1	0	1.40749	0.00406247	0.905253	0.00271826	0.571618	0.00162967	0.347467	0.000977766	0.591852	0.00153794	0.73512	0.00210121	0.995106	0.00287466	0.53876	0.00181042	0.546426	0.00171764	0.705837	0.00188696	1.49444	0.00414775	1.03861	0.00280282	0.640746	0.00184456	0.585797	0.00173799	0.653496	0.0017993	0.027231	0.000380897	0.657243	0.0021033	0.0176124	0.000298715
Chordata	Aves	Falco_peregrinus	8954	1	0	1.1061	0.0010658	1.11385	0.00105311	0.985419	0.00104504	1	0	1.41797	0.00416422	0.910821	0.00271535	0.567769	0.00161179	0.343203	0.000945956	0.587275	0.00156867	0.743669	0.00209769	0.986796	0.00283714	0.53535	0.0017201	0.535395	0.00165225	0.706619	0.00188147	1.48372	0.00397061	1.02976	0.00284932	0.629506	0.00171889	0.575052	0.00163715	0.649729	0.00167422	0.027285	0.000399313	0.664548	0.00203823	0.0175262	0.000281961
Chordata	Aves	Falco_rusticolus	120794	1	0	1.19635	0.00111971	1.21415	0.00114068	0.977866	0.000994763	1	0	1.45324	0.00412203	0.934328	0.00262209	0.543349	0.00145315	0.329747	0.000833892	0.5707	0.00140641	0.777814	0.00208052	0.952976	0.00264132	0.518599	0.00159232	0.508915	0.00146783	0.716247	0.00178528	1.42753	0.00366009	0.986721	0.0025223	0.604205	0.00159932	0.537434	0.00144754	0.627403	0.00156314	0.0292079	0.000399119	0.695556	0.00198343	0.0174352	0.0002926
Chordata	Mammalia	Felis_catus	9685	1	0	1.51425	0.00121822	1.44539	0.00126419	1.00985	0.000967723	1	0	1.58248	0.00439639	0.958644	0.00276768	0.491993	0.00138013	0.28538	0.000752274	0.513086	0.001334	0.833877	0.0022051	0.87814	0.00243401	0.474599	0.00148995	0.404381	0.00115514	0.691491	0.00176007	1.37274	0.00351674	0.89862	0.00234659	0.464575	0.00123835	0.458552	0.00123391	0.582533	0.00146392	0.0331968	0.000447884	0.718119	0.00205529	0.0197557	0.000298924
Chordata	Aves	Ficedula_albicollis	59894	1	0	1.35521	0.00124041	1.39356	0.00134768	0.946057	0.000996613	1	0	1.51502	0.0045448	0.988958	0.00313148	0.501644	0.00145351	0.279198	0.000795958	0.5573	0.00149792	0.871438	0.00252072	0.893919	0.00267907	0.494637	0.00171126	0.428992	0.00134487	0.724515	0.00198493	1.32045	0.00383006	0.927954	0.00263684	0.482793	0.00137099	0.433165	0.00132114	0.602864	0.00166762	0.0315216	0.000472662	0.758064	0.00249741	0.0170708	0.000300211
Chordata	Mammalia	Fukomys_damarensis	885580	1	0	1.39582	0.00119079	1.33651	0.00123718	1.01104	0.000971186	1	0	1.49087	0.00417643	0.90263	0.00269398	0.508026	0.00131876	0.290642	0.000764202	0.528081	0.00129922	0.79179	0.00218917	0.905159	0.00241587	0.491889	0.00145305	0.417275	0.00120163	0.698125	0.00176265	1.36385	0.00340488	0.906282	0.00233341	0.483606	0.00123815	0.473888	0.00126359	0.598207	0.00145555	0.0313289	0.000448976	0.68451	0.0020372	0.0205866	0.000293594
Chordata	Aves	Fulmarus_glacialis	30455	1	0	0.9571	0.0010392	0.962137	0.00106379	0.99607	0.001205	1	0	1.38714	0.00455548	0.894273	0.00303046	0.606484	0.00198653	0.389717	0.00121019	0.621047	0.00185095	0.706362	0.00230067	1.05443	0.00359048	0.560719	0.00209115	0.615411	0.0021529	0.708208	0.00221553	1.62352	0.00502781	1.12405	0.00341825	0.741565	0.00234175	0.669222	0.00212897	0.689403	0.00211133	0.0284762	0.000445972	0.629033	0.00222638	0.0180046	0.000331183
Chordata	Actinopteri	Fundulus_heteroclitus	8078	1	0	1.61889	0.00120577	1.60348	0.00121016	0.906058	0.000754446	1	0	1.40333	0.00308981	0.95228	0.00220697	0.430637	0.000953064	0.211243	0.00044347	0.487085	0.000988817	0.843816	0.00188139	0.716717	0.00156989	0.408147	0.00104265	0.27646	0.000655412	0.627452	0.00128299	1.06794	0.0022462	0.818276	0.00171798	0.326403	0.000699604	0.308567	0.000667607	0.540844	0.00110235	0.0341455	0.000405874	0.735152	0.00179111	0.016112	0.000214561
Chordata	Actinopteri	Gadus_morhua	8049	1	0	2.56184	0.00196563	2.50009	0.00203901	0.853783	0.00081702	1	0	1.34628	0.00308333	0.932474	0.00223052	0.291557	0.000654188	0.105322	0.000233965	0.330135	0.000655472	0.937129	0.00206305	0.479951	0.00106089	0.280333	0.000731026	0.129308	0.000310261	0.502598	0.0009886	0.721744	0.00155774	0.557071	0.00119693	0.151238	0.000333718	0.153257	0.000335643	0.400028	0.000800358	0.0402288	0.000565941	0.814701	0.00190748	0.019835	0.000248161
Chordata	Mammalia	Galeopterus_variegatus	482537	1	0	1.33231	0.00113322	1.26909	0.00113698	1.02889	0.000960816	1	0	1.50953	0.00404377	0.909068	0.00241419	0.517778	0.00128555	0.311202	0.000786078	0.534885	0.00127317	0.768009	0.00200125	0.942804	0.00239387	0.507957	0.00148816	0.44878	0.00123777	0.687601	0.0016432	1.44902	0.0035336	0.94024	0.00228522	0.521006	0.00128708	0.519249	0.00131986	0.600557	0.0015039	0.0340081	0.000431622	0.663969	0.00191231	0.0218839	0.000303846
Chordata	Aves	Gallus_gallus	9031	1	0	1.25377	0.00106295	1.29324	0.00117163	0.95887	0.000901402	1	0	1.42392	0.0038741	0.939132	0.00263677	0.530856	0.00141039	0.324164	0.000839985	0.575851	0.00141986	0.803226	0.0021355	0.92128	0.00249581	0.519007	0.00164483	0.488377	0.00141171	0.727531	0.00185304	1.35743	0.00349474	0.945087	0.00248312	0.577755	0.0015256	0.495391	0.00132403	0.619212	0.00158754	0.0301261	0.000419645	0.713185	0.00210566	0.0175168	0.000282191
Chordata	Actinopteri	Gasterosteus_aculeatus_aculeatus	481459	1	0	1.99915	0.00157646	1.96867	0.00160171	0.895105	0.000839114	1	0	1.39119	0.00345405	0.963498	0.00246112	0.361546	0.000822457	0.159289	0.000361255	0.411837	0.000884311	0.880779	0.00220449	0.599012	0.00142831	0.349177	0.000934074	0.196574	0.000489561	0.563341	0.00125816	0.900532	0.0019143	0.702383	0.00156517	0.237421	0.000548079	0.228422	0.000513491	0.478187	0.0010569	0.0346784	0.000483398	0.76992	0.00202272	0.0165802	0.000226226
Chordata	Aves	Gavia_stellata	37040	1	0	0.919969	0.00100923	0.929383	0.0010525	1.00118	0.00118605	1	0	1.37555	0.0045281	0.882329	0.00310192	0.622505	0.00213397	0.404112	0.00133056	0.633591	0.00198511	0.689598	0.00230096	1.07751	0.00362429	0.575152	0.00226434	0.650553	0.00243755	0.710277	0.00228062	1.65327	0.00511735	1.14623	0.00367461	0.779185	0.00262889	0.697716	0.00235058	0.700089	0.00220272	0.0284323	0.000458367	0.616936	0.00226916	0.0180128	0.000356584
Chordata	Crocodylia*	Gavialis_gangeticus	94835	1	0	0.984831	0.000932138	0.995067	0.000960995	0.989268	0.00100516	1	0	1.3631	0.00397629	0.888565	0.0026165	0.598052	0.00173416	0.379003	0.00106187	0.615984	0.00165407	0.708407	0.00205517	1.04822	0.00310184	0.559847	0.0018425	0.616131	0.00194586	0.711824	0.0019095	1.56349	0.0042856	1.08843	0.00297646	0.724326	0.00203816	0.652979	0.00183529	0.664909	0.00175996	0.0255885	0.000362744	0.630485	0.00193421	0.0157181	0.000279625
Chordata	Lepidosauria	Gekko_japonicus	146911	1	0	1.2185	0.00101948	1.1842	0.00108801	0.999518	0.00090901	1	0	1.47162	0.00383588	0.912376	0.00243674	0.522736	0.00132353	0.321094	0.00081798	0.548422	0.00135563	0.767834	0.00201405	0.921624	0.00239269	0.521578	0.00147667	0.456959	0.00127153	0.678593	0.00166586	1.45676	0.00357656	0.964287	0.00244342	0.555027	0.00138884	0.537183	0.00139976	0.614696	0.00151182	0.030146	0.000379738	0.676615	0.00190333	0.0173877	0.000270501
Chordata	Aves	Geospiza_fortis	48883	1	0	1.27148	0.00116588	1.2975	0.00134374	0.95599	0.00100158	1	0	1.49081	0.00430331	0.969734	0.00294973	0.514717	0.00149007	0.284604	0.000771334	0.557778	0.00146874	0.834595	0.00243616	0.910301	0.00266916	0.49766	0.00164051	0.43287	0.00132904	0.709736	0.00189782	1.36416	0.00372273	0.955661	0.00267944	0.50175	0.00136767	0.451578	0.00132443	0.611198	0.00164577	0.030788	0.000477079	0.725062	0.0022977	0.0167225	0.000303069
Chordata	Amphibia	Geotrypetes_seraphini	260995	1	0	0.868745	0.000717043	0.88761	0.000754057	1.01273	0.000872871	1	0	1.30316	0.00331456	0.854456	0.00222373	0.670844	0.00161198	0.42854	0.00102386	0.660528	0.00149406	0.684409	0.00164791	1.10553	0.00276547	0.6139	0.00172947	0.703191	0.00193302	0.697711	0.00159906	1.62154	0.00381259	1.11559	0.00255827	0.799349	0.00192512	0.742508	0.00182457	0.666871	0.00156075	0.0245268	0.000277707	0.579298	0.00160477	0.01399	0.000233069
Chordata	Mammalia	Globicephala_melas	9731	1	0	1.50431	0.00123702	1.45633	0.00125539	0.998333	0.000936876	1	0	1.61304	0.00437398	0.973834	0.00283127	0.49346	0.00133821	0.289555	0.000766524	0.528406	0.00132925	0.838423	0.00228715	0.905573	0.00234708	0.487114	0.00150999	0.413198	0.00117556	0.713095	0.00183958	1.39724	0.0034926	0.920184	0.00228129	0.473853	0.00127254	0.45833	0.00119372	0.589272	0.00152378	0.0346345	0.000494894	0.73107	0.0021999	0.0206362	0.000312686
Chordata	Mammalia	Gorilla_gorilla_gorilla	9595	1	0	1.33974	0.00108446	1.2782	0.00109413	1.01766	0.000949721	1	0	1.53212	0.00394886	0.922452	0.00254565	0.520172	0.00132296	0.319112	0.000793595	0.545329	0.00129675	0.769912	0.00197589	0.94793	0.00244593	0.509403	0.00141968	0.465155	0.00129339	0.696999	0.00168302	1.47168	0.00345787	0.944341	0.00231313	0.538081	0.00129164	0.530624	0.00134442	0.597876	0.00143756	0.0317127	0.000408134	0.667189	0.00191961	0.0203484	0.000284137
Chordata	Actinopteri	Gouania_willdenowi	441366	1	0	1.37279	0.00103685	1.34083	0.00106552	0.950743	0.000790571	1	0	1.30046	0.00311854	0.895283	0.00218138	0.481276	0.0010744	0.253533	0.000559615	0.516068	0.0010625	0.727785	0.00169138	0.79371	0.00181654	0.461331	0.00119424	0.345094	0.000828556	0.618843	0.00129363	1.17802	0.00256995	0.894614	0.0019785	0.391271	0.000859321	0.389487	0.000900941	0.574912	0.00119845	0.027495	0.000322575	0.628662	0.00163775	0.0137898	0.000208967
Chordata	Mammalia	Grammomys_surdaster	491861	1	0	1.31466	0.00104513	1.25292	0.00104952	1.02979	0.000930198	1	0	1.46059	0.00364967	0.886203	0.00238867	0.517798	0.00128679	0.307952	0.000754504	0.533364	0.00124328	0.752412	0.00183278	0.919936	0.00231755	0.494327	0.00135918	0.442653	0.00116934	0.680133	0.00160623	1.40788	0.0034765	0.939039	0.00220485	0.51823	0.00128846	0.510374	0.00126542	0.599374	0.00142486	0.0294944	0.000394068	0.659898	0.00173951	0.0196765	0.000272552
Chordata	Actinopteri	Gymnodraco_acuticeps	8218	1	0	1.53323	0.00117676	1.50918	0.00118031	0.909927	0.00082637	1	0	1.27285	0.00299296	0.88623	0.00207012	0.427481	0.000920131	0.209243	0.000462609	0.473275	0.000960078	0.778433	0.00175773	0.697167	0.001574	0.402092	0.00103725	0.281576	0.000670093	0.592558	0.00123746	1.04278	0.00226804	0.797084	0.00168061	0.319808	0.000694826	0.3172	0.000728634	0.522753	0.00107896	0.0328626	0.000373951	0.674313	0.00153981	0.0160934	0.000218691
Chordata	Aves	Haliaeetus_albicilla	8969	1	0	0.892082	0.000979647	0.902103	0.00105576	1.00611	0.00121866	1	0	1.35667	0.00449501	0.868378	0.00291958	0.630241	0.00203826	0.416321	0.00130606	0.640987	0.00193621	0.670596	0.00217954	1.10138	0.00367038	0.581808	0.00219814	0.677302	0.00240566	0.707638	0.00214008	1.67506	0.00526832	1.15807	0.0035288	0.810115	0.00261312	0.727745	0.00247463	0.702703	0.00213901	0.0269852	0.000407887	0.600187	0.00212317	0.0183374	0.000353782
Chordata	Aves	Haliaeetus_leucocephalus	52644	1	0	1.15934	0.00107559	1.15664	0.00115732	0.985077	0.00102418	1	0	1.44642	0.00417465	0.927422	0.00280107	0.547486	0.00162988	0.337659	0.000966857	0.569317	0.00154171	0.763513	0.00218963	0.9593	0.00282869	0.513946	0.00172245	0.505526	0.00161243	0.705288	0.00193531	1.47651	0.00394286	1.01486	0.00279018	0.607785	0.00175054	0.554589	0.00155052	0.640175	0.00170411	0.0283091	0.000402133	0.681965	0.00217181	0.0171923	0.00028049
Chordata	Mammalia	Halichoerus_grypus	9711	1	0	1.51209	0.00126664	1.45942	0.00126207	1.01487	0.000993641	1	0	1.59645	0.00412381	0.9622	0.00264783	0.483296	0.00123868	0.280035	0.000689216	0.508913	0.00120066	0.829877	0.00216883	0.879118	0.00222263	0.474214	0.00140456	0.397881	0.00108549	0.686175	0.00164107	1.35968	0.00324205	0.891376	0.00216974	0.458931	0.00111996	0.445616	0.0011078	0.569203	0.0013795	0.0371618	0.000472111	0.714517	0.00212772	0.0205915	0.000292087
Chordata	Actinopteri	Haplochromis_burtoni	8153	1	0	1.31476	0.00104296	1.28869	0.00106805	0.96394	0.000866283	1	0	1.33926	0.00328262	0.9082	0.00231945	0.510641	0.00119853	0.276116	0.00062428	0.542827	0.00117305	0.740396	0.00173771	0.843002	0.00196277	0.468248	0.00126976	0.384741	0.000982169	0.631574	0.00136802	1.25367	0.0028619	0.934506	0.00210057	0.447395	0.00105448	0.440161	0.00102829	0.58961	0.00131695	0.0293068	0.000355931	0.656182	0.00167339	0.0153939	0.000220175
Chordata	Mammalia	Heterocephalus_glaber	10181	1	0	1.44168	0.00124161	1.39026	0.00119413	1.0059	0.000904909	1	0	1.50292	0.0040299	0.914164	0.00263769	0.491059	0.00129839	0.284003	0.000715895	0.519557	0.00124824	0.800944	0.00207777	0.892997	0.00231293	0.48656	0.00145308	0.412992	0.00116918	0.698007	0.00167114	1.34422	0.00335356	0.888731	0.00220882	0.479137	0.001221	0.460435	0.00119175	0.580528	0.00139474	0.0318155	0.0004257	0.693238	0.00193938	0.020569	0.000303787
Chordata	Actinopteri	Hippocampus_comes	109280	1	0	1.85474	0.00156388	1.74164	0.00149436	0.948463	0.000894456	1	0	1.41443	0.00354446	0.927375	0.0024303	0.373256	0.000934883	0.182746	0.00042651	0.409959	0.000925503	0.793263	0.00194636	0.636179	0.00159195	0.369521	0.00103761	0.213394	0.000570955	0.543863	0.00123139	0.987468	0.00231512	0.766688	0.00184032	0.279894	0.000675552	0.268705	0.000665199	0.484878	0.00110069	0.0341502	0.0004605	0.681044	0.0018613	0.0140394	0.000232762
Chordata	Actinopteri	Hippoglossus_hippoglossus	8267	1	0	1.67137	0.00137783	1.65168	0.00143161	0.913377	0.000830907	1	0	1.31126	0.00296253	0.921242	0.00218985	0.415075	0.000917155	0.192727	0.000421593	0.46127	0.000925916	0.814046	0.00188633	0.685362	0.00151434	0.391274	0.0010065	0.25402	0.00062907	0.588091	0.00123294	1.00439	0.00214942	0.780798	0.0016864	0.289319	0.00064685	0.288431	0.000654421	0.512783	0.00108232	0.0298152	0.000416237	0.707758	0.00176645	0.014648	0.000207954
Chordata	Actinopteri	Hippoglossus_stenolepis	195615	1	0	1.6664	0.00131478	1.64573	0.00136639	0.911397	0.000835358	1	0	1.3142	0.00324339	0.919437	0.00229855	0.418379	0.00097023	0.194458	0.000452417	0.463928	0.00099824	0.811538	0.00194802	0.688012	0.00160093	0.392418	0.00106071	0.255603	0.00066543	0.588511	0.00128816	1.01405	0.00224335	0.784235	0.00175151	0.291065	0.000691032	0.289718	0.000661397	0.5147	0.00113017	0.0296384	0.000397573	0.703829	0.00185603	0.0144293	0.000206954
Chordata	Mammalia	Hipposideros_armiger	186990	1	0	1.45963	0.0012724	1.40186	0.00124856	1.00628	0.000985718	1	0	1.54124	0.00442396	0.943221	0.0028291	0.489036	0.00136301	0.284033	0.000756976	0.513618	0.00131751	0.802926	0.00226934	0.889084	0.00243678	0.47624	0.00151297	0.404213	0.00114941	0.688165	0.00178038	1.36473	0.00357387	0.903683	0.00240022	0.470438	0.00128837	0.456561	0.00122351	0.577713	0.00146886	0.0339338	0.000449472	0.698668	0.00215808	0.0198776	0.000301605
Chordata	Aves	Hirundo_rustica	43150	1	0	1.41187	0.00132122	1.44809	0.00142646	0.944941	0.00101812	1	0	1.53803	0.00452383	1.0027	0.00301297	0.488786	0.00139649	0.270987	0.000749043	0.539682	0.00139763	0.885543	0.00248079	0.864519	0.00256723	0.479642	0.00155883	0.399979	0.00122381	0.719284	0.00191688	1.3032	0.00356855	0.908902	0.00246548	0.469793	0.00129929	0.411905	0.00121635	0.588483	0.00157152	0.0331318	0.00048495	0.772087	0.00239123	0.0170124	0.000311787
Chordata	Mammalia	Homo_sapiens	9606	1	0	1.3597	0.00112316	1.29611	0.00118032	1.0154	0.000913077	1	0	1.54403	0.00391725	0.932789	0.00268272	0.524078	0.00136305	0.316631	0.000811272	0.549187	0.00136666	0.779079	0.0020211	0.949872	0.0025365	0.508282	0.00149143	0.46192	0.00128522	0.70357	0.00171852	1.48167	0.00359346	0.952706	0.00236013	0.532537	0.0013886	0.526905	0.0013913	0.60173	0.00153932	0.0299186	0.000392849	0.679023	0.00192284	0.0181831	0.00027223
Chordata	Mammalia	Hyaena_hyaena	95912	1	0	1.55176	0.00130704	1.49241	0.00130133	1.0095	0.000950657	1	0	1.59152	0.00439788	0.966547	0.002813	0.474399	0.00126314	0.27041	0.000696138	0.497239	0.00122639	0.847821	0.00224893	0.854894	0.00229582	0.462014	0.00139461	0.379361	0.00109963	0.684243	0.00166253	1.33251	0.00338059	0.878646	0.00232073	0.44496	0.00113912	0.428507	0.00111444	0.566932	0.00139251	0.0356472	0.000490116	0.730117	0.00212815	0.0202474	0.000291315
Chordata	Mammalia	Hylobates_moloch	81572	1	0	1.36055	0.0010786	1.29977	0.00110017	1.01787	0.000932258	1	0	1.55225	0.00418663	0.930826	0.00253026	0.51868	0.00133188	0.316386	0.00077654	0.54049	0.00126171	0.779357	0.00198537	0.944014	0.00248127	0.505151	0.00150842	0.458096	0.00124956	0.697414	0.00160109	1.4664	0.00374304	0.94385	0.00241053	0.531623	0.00132053	0.521351	0.00136571	0.597395	0.00142583	0.0341544	0.00044928	0.672916	0.00185418	0.020632	0.000296946
Chordata	Actinopteri	Ictalurus_punctatus	7998	1	0	1.29027	0.00099885	1.32508	0.00105633	0.985809	0.000823562	1	0	1.35293	0.00326299	0.946022	0.00230739	0.531776	0.00120836	0.278071	0.000597522	0.540897	0.00115517	0.760725	0.00173236	0.859017	0.00203182	0.505211	0.00134053	0.392917	0.000948836	0.638088	0.00136788	1.24436	0.00273391	0.930631	0.00199062	0.445185	0.00098495	0.409871	0.000909707	0.584294	0.00124211	0.0321082	0.00038036	0.677287	0.00169577	0.0138753	0.000207741
Chordata	Mammalia	Ictidomys_tridecemlineatus	43179	1	0	1.33102	0.00110562	1.24894	0.00109407	1.03744	0.000964367	1	0	1.49887	0.00409441	0.90194	0.00248302	0.51741	0.00135379	0.316002	0.000814855	0.53327	0.00131077	0.758221	0.00199692	0.942533	0.002481	0.494637	0.0014862	0.454479	0.00127168	0.684316	0.00168889	1.46772	0.00365483	0.942463	0.00234336	0.528939	0.00134757	0.535601	0.00140693	0.599462	0.0014913	0.030817	0.000423655	0.648697	0.0018076	0.0200414	0.00028023
Chordata	Mammalia	Jaculus_jaculus	51337	1	0	1.43175	0.0011834	1.37112	0.00120954	1.02297	0.000992	1	0	1.53679	0.00441585	0.924285	0.00268682	0.498432	0.00136096	0.291316	0.000758078	0.518935	0.00127653	0.785744	0.00213278	0.902336	0.00237334	0.488422	0.00147369	0.412005	0.00120292	0.683015	0.00170551	1.38321	0.00352418	0.924566	0.00245555	0.483694	0.00129252	0.468838	0.00128362	0.586545	0.00143233	0.0312415	0.000423487	0.688264	0.00205563	0.0201671	0.000300276
Chordata	Actinopteri	Kryptolebias_marmoratus	37003	1	0	1.59209	0.0012061	1.57182	0.00119687	0.940528	0.000815226	1	0	1.43816	0.00318384	0.981768	0.00230695	0.448582	0.00102014	0.219329	0.000482028	0.500955	0.00101591	0.825661	0.00184548	0.756442	0.00163271	0.417482	0.00110081	0.292364	0.000703101	0.623341	0.00132336	1.1191	0.00238937	0.849673	0.00175199	0.336248	0.000740881	0.325912	0.000729641	0.547558	0.00113334	0.0334542	0.000412377	0.714707	0.00181507	0.0137299	0.000211735
Chordata	Actinopteri	Labrus_bergylta	56723	1	0	1.48638	0.00114387	1.4584	0.00122396	0.927216	0.000799136	1	0	1.30661	0.00306548	0.90345	0.0022241	0.446929	0.00104322	0.225003	0.000501435	0.49302	0.00106634	0.766007	0.00177827	0.7416	0.00168306	0.413568	0.0010579	0.30086	0.000763809	0.606964	0.00127635	1.10342	0.00234964	0.844135	0.00181611	0.345847	0.000777787	0.348771	0.000806661	0.546034	0.00115662	0.0312505	0.000384467	0.673364	0.00174454	0.0145872	0.00021121
Chordata	Lepidosauria	Lacerta_agilis	80427	1	0	1.18688	0.000931744	1.14918	0.0009628	0.991756	0.000890075	1	0	1.42858	0.00361428	0.890106	0.00237375	0.521322	0.00130046	0.321824	0.000787319	0.553271	0.00124864	0.752028	0.00188625	0.918303	0.00233631	0.513046	0.00143721	0.468029	0.00123924	0.673355	0.00160214	1.44556	0.00351231	0.955217	0.00235046	0.576953	0.00140262	0.554902	0.00139196	0.606867	0.00138896	0.0285023	0.000351958	0.655914	0.00185331	0.0171355	0.000253984
Chordata	Mammalia	Lagenorhynchus_obliquidens	90247	1	0	1.49674	0.00127087	1.44996	0.00133601	0.998336	0.000964686	1	0	1.60949	0.00443831	0.97317	0.00267102	0.494051	0.00132667	0.288802	0.000740996	0.527601	0.00129481	0.836357	0.00214071	0.904959	0.00235101	0.486576	0.00148883	0.41293	0.00116844	0.71156	0.0017958	1.39845	0.00338313	0.921196	0.00237899	0.474205	0.0012286	0.457892	0.00116352	0.589656	0.00146581	0.0343671	0.000487805	0.729247	0.00208872	0.0208131	0.000306502
Chordata	Actinopteri	Larimichthys_crocea	215358	1	0	1.47619	0.0010753	1.42791	0.00114542	0.925434	0.000793481	1	0	1.28786	0.00296764	0.887343	0.00204472	0.455059	0.000987789	0.229668	0.00052789	0.491032	0.0010208	0.759906	0.00169605	0.74491	0.00176607	0.415807	0.00105165	0.307967	0.000749865	0.600303	0.00127956	1.11417	0.00232091	0.852603	0.0017955	0.357573	0.000809042	0.360404	0.000830903	0.554077	0.00118676	0.0286707	0.000368749	0.67323	0.0017172	0.0143808	0.000210197
Chordata	Actinopteri	Lates_calcarifer	8187	1	0	1.42609	0.00102252	1.3921	0.00105972	0.94172	0.000761044	1	0	1.30492	0.00303603	0.901888	0.00217031	0.482362	0.00109281	0.247263	0.000532886	0.513891	0.00108975	0.766225	0.00170168	0.790326	0.0018436	0.435412	0.00114221	0.335615	0.000819125	0.622728	0.00131789	1.16714	0.00241973	0.884661	0.0018897	0.38565	0.000823978	0.388424	0.000848774	0.573983	0.00116435	0.0286446	0.000344084	0.68082	0.00162494	0.0147662	0.000201878
Chordata	Coelacanths*	Latimeria_chalumnae	7897	1	0	0.870474	0.000731451	0.914496	0.000814834	0.991973	0.000891061	1	0	1.35983	0.00367532	0.920311	0.00255771	0.682408	0.00177659	0.420412	0.00110942	0.676174	0.0016509	0.702623	0.00187229	1.1277	0.00308568	0.612916	0.00190545	0.714146	0.00206336	0.724061	0.00175166	1.63244	0.00415934	1.14466	0.00292105	0.797899	0.00203332	0.730244	0.00192517	0.71278	0.00175796	0.032149	0.000355328	0.628736	0.00180625	0.0166137	0.000269389
Chordata	Aves	Lepidothrix_coronata	321398	1	0	1.32546	0.0012367	1.35149	0.00129593	0.947625	0.00102195	1	0	1.49016	0.00451649	0.97945	0.00302049	0.506538	0.00148526	0.286831	0.000846997	0.548926	0.00151441	0.843709	0.00247393	0.884433	0.00261594	0.489828	0.00161439	0.43557	0.00139931	0.719479	0.00201004	1.34052	0.00376417	0.938665	0.00264193	0.497799	0.00140346	0.450401	0.00131718	0.605808	0.00168551	0.0308292	0.000464995	0.743681	0.00235667	0.0170298	0.000293244
Chordata	Actinopteri	Lepisosteus_oculatus	7918	1	0	1.5334	0.00130053	1.62963	0.00144743	0.931227	0.000912649	1	0	1.50446	0.00397226	1.04252	0.00281785	0.478466	0.00122456	0.231515	0.000564672	0.522736	0.00123912	0.944171	0.00245833	0.808914	0.00206037	0.45237	0.00129669	0.333169	0.000930531	0.689755	0.00164726	1.14094	0.00285771	0.854703	0.00213831	0.366832	0.000918099	0.329276	0.000848588	0.559463	0.00137568	0.0372088	0.000510172	0.826712	0.0023707	0.0180824	0.000265881
Chordata	Mammalia	Leptonychotes_weddellii	9713	1	0	1.46978	0.00129864	1.41796	0.00130047	1.02163	0.000983031	1	0	1.57903	0.00445659	0.952091	0.00284291	0.486328	0.00131975	0.282031	0.000743289	0.511053	0.00129357	0.813521	0.00213896	0.890076	0.00237997	0.479739	0.00144173	0.403199	0.00116458	0.682503	0.0017095	1.37802	0.00355084	0.900777	0.00235703	0.462632	0.00124324	0.454815	0.0012444	0.573244	0.00147471	0.0388281	0.000487599	0.700665	0.00202941	0.0229517	0.000324142
Chordata	Aves	Leptosomus_discolor	188344	1	0	1.02959	0.0011066	1.0411	0.00117815	0.990724	0.00114928	1	0	1.4355	0.0048241	0.921369	0.00317203	0.590224	0.00200555	0.363615	0.00116068	0.607054	0.00188955	0.738574	0.00242605	1.0214	0.00343246	0.548445	0.00213766	0.566585	0.0020529	0.713765	0.0022846	1.55964	0.00492284	1.09069	0.00339962	0.677988	0.00216568	0.610631	0.00200033	0.679739	0.00212061	0.0300563	0.000454053	0.66395	0.00236308	0.0185782	0.000356588
Chordata	Mammalia	Lipotes_vexillifer	118797	1	0	1.54013	0.00138524	1.48318	0.00139069	1.01084	0.00097548	1	0	1.61583	0.00450987	0.974796	0.00276615	0.481436	0.00134599	0.276218	0.000714977	0.504349	0.00126548	0.845627	0.00223312	0.88728	0.00242062	0.471605	0.00148822	0.384026	0.00113874	0.692186	0.00174712	1.37745	0.0034764	0.913754	0.0024479	0.459531	0.00122519	0.441577	0.00120889	0.581194	0.00146081	0.0363281	0.000509981	0.726742	0.00214912	0.0206221	0.00031765
Chordata	Aves	Lonchura_striata_domestica	299123	1	0	1.41911	0.00131462	1.45246	0.00137481	0.949951	0.00099228	1	0	1.52822	0.00429291	0.995972	0.00290555	0.478613	0.0013088	0.270235	0.000734084	0.53042	0.00136584	0.879306	0.00250525	0.858554	0.00239477	0.475848	0.00154858	0.398741	0.00118021	0.712017	0.00192936	1.29278	0.0035252	0.899701	0.00246102	0.468917	0.00128831	0.411931	0.00112828	0.578107	0.0015619	0.0325753	0.000479167	0.76486	0.00242249	0.0167671	0.000296094
Chordata	Mammalia	Lontra_canadensis	76717	1	0	1.53156	0.00125789	1.47448	0.00126478	1.01676	0.000972876	1	0	1.59702	0.00435613	0.963866	0.00272588	0.480754	0.00126504	0.2744	0.000683118	0.504056	0.00122485	0.838132	0.00219581	0.869221	0.00220323	0.466723	0.00136807	0.387269	0.0010604	0.683127	0.00166634	1.35237	0.003371	0.888658	0.00222052	0.448414	0.00113293	0.436077	0.00112039	0.567727	0.00138686	0.0345166	0.000467867	0.721212	0.00207283	0.0198284	0.000287376
Chordata	Mammalia	Loxodonta_africana	9785	1	0	1.36666	0.00116537	1.28803	0.00113586	1.03456	0.000974907	1	0	1.46612	0.0038485	0.889973	0.00246546	0.504584	0.00132476	0.296177	0.000738673	0.516403	0.00124884	0.774023	0.00203083	0.885622	0.00230203	0.480202	0.00139902	0.42362	0.00118377	0.673415	0.00159174	1.37845	0.00333578	0.88822	0.00216275	0.497534	0.00125479	0.498621	0.00128572	0.588904	0.00139206	0.0330622	0.00041648	0.662461	0.00183436	0.0202674	0.000294571
Chordata	Mammalia	Lynx_canadensis	61383	1	0	1.49608	0.0012656	1.43016	0.00128437	1.01221	0.000911799	1	0	1.5804	0.00425395	0.957258	0.00269402	0.49127	0.00125186	0.284792	0.000722488	0.509962	0.00124647	0.830915	0.00217451	0.877505	0.00235997	0.474852	0.00139819	0.400859	0.00113139	0.689261	0.00170517	1.37408	0.00335079	0.903404	0.0023636	0.467426	0.00119319	0.459492	0.00127322	0.584112	0.00147835	0.0343554	0.000452482	0.715688	0.00201584	0.0202385	0.00030239
Chordata	Mammalia	Macaca_fascicularis	9541	1	0	1.3572	0.00111979	1.29466	0.00113595	1.02058	0.000950289	1	0	1.54287	0.00403041	0.929714	0.00254482	0.525256	0.00136951	0.318991	0.000784162	0.545842	0.00133318	0.776431	0.00204234	0.949516	0.00250805	0.510327	0.00153621	0.462497	0.0012742	0.699445	0.00172352	1.47436	0.00361409	0.945617	0.00235871	0.530144	0.00131794	0.527719	0.00132989	0.60113	0.00143222	0.0319635	0.000410134	0.673938	0.00195244	0.0199747	0.000293988
Chordata	Mammalia	Macaca_mulatta	9544	1	0	1.36847	0.00108716	1.30564	0.0010787	1.01826	0.000920989	1	0	1.54313	0.00408319	0.931177	0.00256392	0.527289	0.00133106	0.318043	0.000778069	0.545914	0.00128616	0.779227	0.00195234	0.946913	0.00238757	0.508182	0.00150191	0.462073	0.00124686	0.700278	0.00164542	1.47014	0.0035604	0.941683	0.00236465	0.530667	0.00128105	0.525449	0.00134426	0.599991	0.00146995	0.0320565	0.000399623	0.676766	0.00184711	0.0198659	0.00029532
Chordata	Mammalia	Macaca_nemestrina	9545	1	0	1.35945	0.00114875	1.29822	0.00115517	1.01842	0.000917825	1	0	1.53223	0.00390045	0.927517	0.00252335	0.524528	0.00132075	0.32023	0.000783341	0.547448	0.00130922	0.777351	0.00194108	0.945823	0.00243859	0.509476	0.00143593	0.464259	0.0012712	0.70257	0.00168432	1.46276	0.0035942	0.941429	0.00230268	0.532791	0.00134698	0.528179	0.00136981	0.600704	0.00146854	0.0329105	0.000425944	0.673698	0.00188717	0.0205201	0.000286268
Chordata	Aves	Manacus_vitellinus	328815	1	0	1.20327	0.00113028	1.21935	0.00120221	0.955882	0.00101396	1	0	1.45221	0.00426635	0.951773	0.00294149	0.535423	0.00155817	0.311763	0.000908652	0.572103	0.00152985	0.803658	0.0023086	0.929156	0.00268615	0.509274	0.00164894	0.472457	0.00149323	0.718601	0.00195234	1.40716	0.00381227	0.985145	0.00273617	0.547329	0.00158696	0.499712	0.00145255	0.633888	0.00169956	0.0289911	0.000436133	0.706336	0.00230094	0.0171384	0.000306267
Chordata	Mammalia	Mandrillus_leucophaeus	9568	1	0	1.32391	0.0010862	1.26071	0.00110615	1.02302	0.000974847	1	0	1.52771	0.00394587	0.924076	0.00259238	0.528134	0.00138856	0.320607	0.000811929	0.545642	0.00126961	0.768473	0.00194931	0.955175	0.00247466	0.509944	0.00148632	0.463571	0.00126603	0.697061	0.00169778	1.48278	0.00356715	0.956642	0.00231577	0.533215	0.0012994	0.53445	0.00134913	0.608685	0.00146016	0.0321759	0.000421276	0.66544	0.00187272	0.0207618	0.000303672
Chordata	Mammalia	Manis_javanica	9974	1	0	1.44001	0.001169	1.3847	0.00118021	1.01254	0.000930513	1	0	1.50783	0.00399734	0.91597	0.00239225	0.49631	0.00126315	0.296993	0.000763022	0.523834	0.0012193	0.797324	0.00202734	0.900725	0.0023251	0.490151	0.0013321	0.428638	0.00115041	0.701269	0.00166441	1.36174	0.0033627	0.897206	0.00217705	0.499239	0.00120275	0.481613	0.00127316	0.58785	0.00140218	0.0344334	0.000445467	0.689348	0.00192563	0.0216867	0.00031153
Chordata	Mammalia	Manis_pentadactyla	143292	1	0	1.43587	0.00120736	1.3785	0.00122178	1.01174	0.000952273	1	0	1.50535	0.00399758	0.915159	0.00252909	0.494741	0.00128248	0.295693	0.000731253	0.521231	0.00125403	0.797223	0.0021061	0.895295	0.00238525	0.486646	0.00144783	0.425833	0.00116493	0.69865	0.00171692	1.36249	0.0032037	0.89816	0.00226561	0.498148	0.00124147	0.480469	0.0012555	0.587805	0.00145979	0.0337921	0.00045919	0.690389	0.00208476	0.0207708	0.000291572
Chordata	Mammalia	Marmota_flaviventris	93162	1	0	1.35281	0.00108648	1.27645	0.00108294	1.03826	0.000997239	1	0	1.51084	0.00391032	0.913903	0.00247205	0.509982	0.00130226	0.309362	0.000747929	0.524808	0.0012571	0.769257	0.00191137	0.933531	0.00238437	0.487982	0.00141862	0.443247	0.00119027	0.682574	0.00160065	1.45646	0.00346352	0.939867	0.00232751	0.52156	0.00124617	0.521543	0.00131712	0.593336	0.00141731	0.0306183	0.0004131	0.65983	0.0019169	0.019705	0.000284106
Chordata	Mammalia	Marmota_marmota_marmota	9994	1	0	1.29367	0.00105109	1.21614	0.00104426	1.04836	0.000934195	1	0	1.4982	0.00382621	0.916158	0.00244461	0.531718	0.00130475	0.324433	0.000790563	0.539131	0.00128742	0.759993	0.00183451	0.959346	0.00246019	0.501345	0.00148672	0.468263	0.00124789	0.685713	0.00162783	1.49261	0.00359438	0.966487	0.00233096	0.547388	0.00132668	0.555776	0.0013944	0.608343	0.0014869	0.0303371	0.000390853	0.648026	0.00182846	0.0198506	0.000285404
Chordata	Actinopteri	Mastacembelus_armatus	205130	1	0	1.28265	0.000944224	1.25926	0.000983835	0.974113	0.000806984	1	0	1.30227	0.00310422	0.891952	0.00216589	0.530212	0.0011574	0.282892	0.000625776	0.54556	0.00113098	0.728555	0.00166245	0.872201	0.0020248	0.481779	0.00125293	0.403587	0.000969866	0.635523	0.00131082	1.24869	0.00274588	0.948442	0.00206629	0.458462	0.00103773	0.457702	0.00106262	0.601329	0.00126593	0.0261652	0.000329502	0.649041	0.00161242	0.0146953	0.000214201
Chordata	Mammalia	Mastomys_coucha	35658	1	0	1.31646	0.00111206	1.25873	0.00117559	1.02644	0.000957494	1	0	1.46311	0.00387459	0.887365	0.00239883	0.520362	0.00133211	0.312954	0.00076347	0.542069	0.00127609	0.751638	0.00195014	0.930973	0.0023454	0.500137	0.00144273	0.455172	0.00126876	0.686658	0.00165729	1.41858	0.00327809	0.942319	0.00230383	0.529085	0.00126927	0.515775	0.00127202	0.599424	0.00142261	0.0286419	0.000393372	0.656035	0.00190641	0.0191105	0.000282984
Chordata	Testudines*	Mauremys_reevesii	260615	1	0	1.19696	0.00094745	1.21042	0.000973722	0.9439	0.000814822	1	0	1.35549	0.00319598	0.908224	0.00228538	0.543075	0.00129596	0.316737	0.00076024	0.5718	0.00127926	0.82139	0.00197651	0.914586	0.00223998	0.523595	0.0013776	0.47077	0.00123213	0.727684	0.00165485	1.34637	0.00299119	0.926457	0.00215027	0.550477	0.00129557	0.509585	0.00120846	0.618712	0.00140449	0.0311953	0.000366253	0.714242	0.00184869	0.0175014	0.000249702
Chordata	Actinopteri	Maylandia_zebra	106582	1	0	1.29454	0.000939395	1.27301	0.00093648	0.960416	0.000799799	1	0	1.35255	0.00301471	0.912591	0.00207952	0.52288	0.00110053	0.281611	0.000600568	0.548644	0.00104535	0.746937	0.00164831	0.853385	0.00183586	0.476258	0.00115005	0.391573	0.000889428	0.642255	0.00124495	1.26749	0.00259037	0.951841	0.00195994	0.458227	0.000945425	0.447614	0.000953137	0.602795	0.00119228	0.0290635	0.000320364	0.663393	0.00158856	0.0151276	0.000222589
Chordata	Actinopteri	Megalops_cyprinoides	118141	1	0	2.1143	0.00159068	2.19272	0.00170989	0.882434	0.000774521	1	0	1.43825	0.00322892	0.996926	0.00229818	0.350848	0.000752802	0.137631	0.000287585	0.391227	0.000745501	0.992962	0.00209771	0.586567	0.00127164	0.33653	0.000836788	0.183405	0.000431486	0.564887	0.00111762	0.85126	0.00175737	0.648267	0.00132188	0.204099	0.000430199	0.188209	0.000394593	0.443739	0.00085193	0.0393405	0.000492292	0.860839	0.00199032	0.0170608	0.000224623
Chordata	Actinopteri	Melanotaenia_boesemani	1250792	1	0	1.23626	0.000873988	1.19829	0.000925189	0.976858	0.000770384	1	0	1.29146	0.00287129	0.864599	0.00203144	0.522374	0.00114811	0.296282	0.000632599	0.549337	0.00108195	0.693253	0.00152784	0.870288	0.00186933	0.479048	0.00122137	0.414977	0.000956917	0.626562	0.00127655	1.28588	0.00270759	0.966077	0.00198293	0.47899	0.00104964	0.481929	0.00102622	0.600257	0.00122392	0.0260265	0.000299237	0.609461	0.00145896	0.0142499	0.000210969
Chordata	Aves	Meleagris_gallopavo	9103	1	0	1.10124	0.00109382	1.12788	0.00106513	0.980393	0.00105118	1	0	1.39447	0.00407218	0.917837	0.00270322	0.566203	0.00158744	0.348824	0.000960457	0.601766	0.0015815	0.75406	0.00206551	0.987689	0.00280954	0.545265	0.00176092	0.540223	0.00170371	0.719519	0.00191179	1.4677	0.00405402	1.01952	0.00281256	0.636111	0.00175159	0.5605	0.00159866	0.649776	0.00174522	0.0313083	0.00043399	0.669418	0.00210679	0.0195665	0.000311732
Chordata	Aves	Melopsittacus_undulatus	13146	1	0	1.21266	0.00109315	1.24505	0.00116236	0.976856	0.000975349	1	0	1.4247	0.00398194	0.930667	0.00266416	0.533568	0.0014686	0.316928	0.000827621	0.563955	0.00140633	0.786529	0.00219184	0.933736	0.00256376	0.51593	0.00163031	0.491977	0.00144396	0.71147	0.00179774	1.38822	0.00367445	0.967077	0.00252994	0.569991	0.00151902	0.504779	0.00136457	0.613968	0.00159537	0.0292888	0.000441122	0.701423	0.00209857	0.0163068	0.000278361
Chordata	Mammalia	Meriones_unguiculatus	10047	1	0	1.46588	0.00124516	1.41312	0.00124562	1.00495	0.00100044	1	0	1.52195	0.00393909	0.921642	0.00254445	0.484061	0.0012429	0.277137	0.000697445	0.514758	0.00126136	0.798871	0.00203453	0.875602	0.00229749	0.473102	0.00141003	0.392273	0.00109138	0.686783	0.00168538	1.33428	0.00326234	0.890307	0.0021701	0.462258	0.00112262	0.437877	0.00113478	0.577016	0.00138797	0.0322534	0.00043453	0.703735	0.00193878	0.0208304	0.000287597
Chordata	Aves	Merops_nubicus	57421	1	0	1.0812	0.00124679	1.09034	0.0013106	0.969919	0.00119558	1	0	1.44215	0.00518659	0.927629	0.00333066	0.563188	0.0019816	0.335245	0.00113065	0.589946	0.00190584	0.764563	0.00267772	0.979096	0.00350491	0.532437	0.002199	0.51416	0.00199294	0.721396	0.00230002	1.50765	0.0051999	1.05019	0.00344606	0.619744	0.00207897	0.556056	0.00197386	0.668183	0.00218765	0.0296876	0.000469275	0.689193	0.00260011	0.0190228	0.000358653
Chordata	Aves	Mesitornis_unicolor	54374	1	0	1.09257	0.00121207	1.10226	0.00129221	0.977835	0.00114953	1	0	1.42903	0.00466408	0.927276	0.0032856	0.559754	0.00191309	0.333922	0.00108974	0.58556	0.00178355	0.758726	0.00252075	0.974373	0.00340513	0.527415	0.00207224	0.509963	0.00186108	0.705089	0.00215901	1.47983	0.00465387	1.03947	0.0033543	0.615574	0.00198086	0.551012	0.00187699	0.652602	0.00209066	0.0316349	0.00050017	0.680338	0.00251628	0.0186424	0.000359542
Chordata	Mammalia	Mesocricetus_auratus	10036	1	0	1.35963	0.00108212	1.29717	0.00108672	1.01647	0.000911461	1	0	1.4606	0.00369076	0.886851	0.00231227	0.511741	0.00125947	0.29954	0.000709449	0.530148	0.0012055	0.757036	0.00186383	0.905002	0.00218519	0.489868	0.00135846	0.430585	0.00110217	0.679623	0.00155193	1.37553	0.0031057	0.923211	0.00216638	0.503174	0.00118555	0.492601	0.00115297	0.593694	0.0013493	0.0301884	0.00039832	0.665888	0.00192914	0.0197379	0.00027939
Chordata	Amphibia	Microcaecilia_unicolor	1415580	1	0	0.875671	0.000691813	0.905573	0.000740171	1.0013	0.000821902	1	0	1.30266	0.00320194	0.857559	0.00214957	0.669382	0.00155173	0.416551	0.000963417	0.660805	0.00142574	0.692782	0.00172908	1.09288	0.00257837	0.619661	0.00177117	0.689655	0.00182706	0.705546	0.00162587	1.57961	0.00352067	1.10426	0.00244039	0.768786	0.00177944	0.715856	0.00173774	0.673203	0.00144142	0.0260308	0.000290189	0.59067	0.00161087	0.0145693	0.00023663
Chordata	Mammalia	Microcebus_murinus	30608	1	0	1.47722	0.00123308	1.41221	0.00125083	0.99565	0.000927939	1	0	1.54963	0.00399858	0.945164	0.0026471	0.486011	0.00127517	0.28564	0.000701321	0.516471	0.00121925	0.8246	0.0021443	0.876195	0.00231786	0.473756	0.00139891	0.403776	0.00109535	0.695467	0.00169957	1.35955	0.00321944	0.895904	0.00217911	0.473898	0.001166	0.460416	0.00118217	0.585343	0.00141639	0.0336398	0.000417211	0.712517	0.00197661	0.0199141	0.000277224
Chordata	Actinopteri	Micropterus_salmoides	27706	1	0	1.39567	0.000963937	1.36075	0.00101209	0.943121	0.000766464	1	0	1.31288	0.00295102	0.904385	0.002136	0.498041	0.00108629	0.254292	0.000548503	0.52123	0.00109007	0.753794	0.00170488	0.802061	0.001806	0.445798	0.00109311	0.346425	0.000861788	0.628385	0.00133601	1.18251	0.00244753	0.893928	0.00183816	0.400546	0.000885569	0.402786	0.000880943	0.581169	0.00120118	0.0291541	0.000337755	0.672212	0.00163543	0.0161828	0.00021621
Chordata	Mammalia	Microtus_ochrogaster	79684	1	0	1.40619	0.00117419	1.34028	0.00117824	1.0262	0.00096218	1	0	1.50766	0.00412189	0.912392	0.00256775	0.501272	0.00130192	0.290088	0.000728597	0.520909	0.0012833	0.775069	0.00206669	0.897759	0.00245543	0.47781	0.00141755	0.41032	0.00114815	0.677529	0.00168096	1.3783	0.00342838	0.918018	0.00232842	0.482338	0.00125191	0.470278	0.00121736	0.586784	0.0014694	0.0298154	0.000419817	0.679662	0.00192061	0.0199706	0.000297395
Chordata	Mammalia	Microtus_oregoni	111838	1	0	1.37466	0.000975536	1.30643	0.00100824	1.031	0.000846139	1	0	1.52504	0.00349491	0.911085	0.00222078	0.513648	0.00115856	0.299372	0.000674716	0.523892	0.00109998	0.766603	0.00172328	0.911696	0.00219632	0.4875	0.00128903	0.424026	0.000996793	0.672132	0.00139976	1.40153	0.00305679	0.931941	0.00201541	0.501089	0.00109284	0.491075	0.00112148	0.59208	0.00126162	0.0320571	0.000375567	0.672993	0.00171207	0.0203348	0.000264581
Chordata	Mammalia	Miniopterus_natalensis	291302	1	0	1.49996	0.00127647	1.44607	0.00125222	1.00339	0.000974436	1	0	1.582	0.00429982	0.964819	0.00278509	0.484503	0.00129459	0.269929	0.000705371	0.508617	0.00129104	0.832826	0.00226178	0.883437	0.00231764	0.471945	0.00143142	0.38123	0.00104253	0.691755	0.00175178	1.35008	0.00350062	0.902249	0.00228947	0.440907	0.00115021	0.429651	0.00117272	0.57779	0.00146017	0.0318016	0.000468003	0.722455	0.00222583	0.0200654	0.00030569
Chordata	Mammalia	Mirounga_leonina	9715	1	0	1.48986	0.00126057	1.43971	0.00129102	1.01671	0.000975663	1	0	1.60257	0.00425044	0.966403	0.00262876	0.48535	0.0012347	0.281634	0.000684142	0.509738	0.00118861	0.827437	0.00214106	0.889533	0.00228208	0.477534	0.00138733	0.402248	0.00108305	0.686838	0.00161805	1.37896	0.00338191	0.906558	0.00217842	0.46568	0.00114593	0.451346	0.00116491	0.571295	0.00136529	0.0339218	0.000463786	0.713531	0.00202584	0.0196989	0.000295608
Chordata	Mammalia	Molossus_molossus	27622	1	0	1.50845	0.00128408	1.45793	0.00128486	1.00115	0.000961083	1	0	1.57725	0.00434315	0.960315	0.00270375	0.482779	0.00130919	0.270546	0.000698509	0.507744	0.00125928	0.830864	0.00229542	0.878572	0.00232555	0.473622	0.00142817	0.385359	0.00111804	0.689749	0.00175054	1.34073	0.00332201	0.895725	0.00233312	0.446155	0.00114917	0.429778	0.00113364	0.575434	0.00139709	0.0332319	0.000470953	0.720642	0.00214599	0.0203896	0.000292148
Chordata	Aves	Molothrus_ater	84834	1	0	1.47539	0.00131327	1.50743	0.00143364	0.941909	0.000953075	1	0	1.53315	0.00450221	0.997258	0.0030939	0.469127	0.0013462	0.257116	0.000708191	0.524858	0.00138918	0.895544	0.00259803	0.842744	0.00244954	0.465604	0.00150709	0.381295	0.00118024	0.713171	0.001884	1.26659	0.00337697	0.875283	0.00241624	0.445385	0.00122364	0.390951	0.00110756	0.570928	0.00152926	0.0335576	0.000508491	0.77511	0.00239854	0.0168724	0.000285622
Chordata	Mammalia	Monodelphis_domestica	13616	1	0	1.09311	0.000893027	0.997704	0.000830868	1.07131	0.000890029	1	0	1.4455	0.00370464	0.856537	0.00225743	0.574357	0.00146893	0.397035	0.00100357	0.578899	0.00132163	0.691108	0.00166028	1.03961	0.00260239	0.539216	0.00151536	0.586494	0.00158656	0.66547	0.00153956	1.68219	0.00401942	1.03291	0.00253549	0.679701	0.00171326	0.748833	0.0018188	0.62559	0.00145754	0.0265844	0.000325614	0.576985	0.00158203	0.0174326	0.000251747
Chordata	Mammalia	Monodon_monoceros	40151	1	0	1.49829	0.00123694	1.45036	0.00127641	0.999792	0.000944839	1	0	1.61314	0.0043411	0.969822	0.00272151	0.493166	0.00131532	0.287712	0.000738149	0.527414	0.00130648	0.834407	0.00218559	0.904419	0.0024154	0.487711	0.00146558	0.411949	0.00111855	0.710233	0.00175103	1.39911	0.00345474	0.920059	0.00233996	0.472576	0.00123749	0.458056	0.0012342	0.589682	0.00144758	0.0339959	0.000475648	0.728611	0.00214093	0.0208736	0.000304357
Chordata	Actinopteri	Monopterus_albus	43700	1	0	1.31448	0.00105275	1.30262	0.00107208	0.975845	0.000888332	1	0	1.29535	0.00301014	0.878845	0.0021169	0.509262	0.00114495	0.271459	0.00060028	0.532404	0.00110156	0.727885	0.00166609	0.85472	0.0019953	0.484821	0.00130021	0.384738	0.00096488	0.628135	0.0013414	1.21523	0.00265599	0.917983	0.00204253	0.436637	0.00100746	0.429762	0.000978448	0.576841	0.00125033	0.0269878	0.000350927	0.650365	0.00164609	0.0154595	0.000223473
Chordata	Actinopteri	Morone_saxatilis	34816	1	0	1.48615	0.0012427	1.43994	0.00127648	0.940344	0.000890217	1	0	1.3149	0.00331573	0.89919	0.00231887	0.4558	0.00111873	0.232173	0.00056008	0.491066	0.00112749	0.7616	0.00188664	0.757333	0.00183526	0.418297	0.00123503	0.312262	0.000838189	0.601536	0.0013893	1.13259	0.00262566	0.85109	0.0020334	0.361088	0.000884407	0.365902	0.000927333	0.5508	0.00127912	0.0313593	0.000395037	0.677592	0.00176787	0.0155531	0.000244503
Chordata	Aves	Motacilla_alba_alba	1094192	1	0	1.42914	0.00128498	1.46343	0.00140854	0.945556	0.000958529	1	0	1.53403	0.00430081	0.997458	0.00302226	0.485708	0.00132076	0.274568	0.000723599	0.542402	0.00136045	0.881113	0.00254787	0.862929	0.00248879	0.476939	0.00150308	0.406261	0.00118244	0.718382	0.00182541	1.29468	0.00345886	0.895919	0.00244728	0.476599	0.00123256	0.416904	0.00110529	0.583471	0.0014869	0.0324512	0.00049072	0.764766	0.00235968	0.016935	0.000304579
Chordata	Mammalia	Mus_caroli	10089	1	0	1.34621	0.00110955	1.28728	0.00108189	1.0238	0.000940683	1	0	1.46144	0.00377879	0.8908	0.00238799	0.511164	0.00132592	0.299276	0.000742392	0.530561	0.00124907	0.763325	0.00191536	0.906868	0.00225943	0.489133	0.0013866	0.431504	0.00118427	0.680688	0.00166931	1.37886	0.00345682	0.920426	0.00225375	0.505489	0.00125834	0.492223	0.00123622	0.590514	0.00140815	0.029751	0.000394921	0.667304	0.00183898	0.0194068	0.000278712
Chordata	Mammalia	Mus_musculus	10090	1	0	1.32919	0.00106354	1.2695	0.00107398	1.02007	0.000925624	1	0	1.46135	0.00382457	0.890811	0.00246121	0.519079	0.00132406	0.30592	0.00074738	0.537607	0.00127159	0.757785	0.0019326	0.920031	0.00234968	0.501065	0.00141235	0.441008	0.00119233	0.683499	0.00160292	1.38706	0.00337775	0.927042	0.00229637	0.512971	0.00123964	0.504306	0.00121562	0.595832	0.001419	0.0302548	0.000361533	0.666372	0.0018448	0.0187244	0.000268651
Chordata	Mammalia	Mus_pahari	10093	1	0	1.36505	0.00109136	1.3078	0.00109589	1.023	0.000968361	1	0	1.47094	0.00373533	0.898867	0.00231411	0.507691	0.00120754	0.295826	0.000728027	0.527528	0.00118251	0.770457	0.00192424	0.90104	0.00223635	0.486982	0.00132512	0.425259	0.00106973	0.682082	0.00156903	1.37237	0.00330284	0.919152	0.00220567	0.497088	0.00118126	0.483553	0.00119566	0.589881	0.00133727	0.0297313	0.000402896	0.674645	0.00179505	0.019451	0.000278161
Chordata	Mammalia	Mustela_erminea	36723	1	0	1.54177	0.0012277	1.48068	0.00129534	1.01495	0.000881741	1	0	1.59036	0.00402668	0.959094	0.00262671	0.486515	0.00123261	0.280393	0.000698651	0.509305	0.00124109	0.838371	0.00214045	0.869043	0.00227076	0.467933	0.00140874	0.396458	0.00109206	0.68633	0.00162445	1.34526	0.00317723	0.881372	0.0021293	0.453935	0.00111897	0.443281	0.00110474	0.570005	0.00137497	0.0348687	0.000434743	0.717718	0.00199085	0.0201822	0.000276798
Chordata	Mammalia	Mustela_putorius_furo	9669	1	0	1.51387	0.00130515	1.45255	0.00129035	1.01596	0.00100911	1	0	1.57614	0.00415428	0.955676	0.00260492	0.488837	0.00124779	0.28108	0.000685939	0.51256	0.00122707	0.833981	0.00228466	0.879043	0.00223996	0.473106	0.00145001	0.396011	0.00109936	0.689592	0.00170191	1.35856	0.00339027	0.890291	0.00219236	0.453485	0.00113063	0.44652	0.00115067	0.57526	0.0014068	0.0334875	0.000465278	0.714812	0.00211166	0.0200279	0.000299155
[truncated: 373 more rows]
[truncated: 8 more columns]

## Sheet: Arthropods_codon_mapping_1
Table S1: Mean and sd of all estimates. All arthropod species for the first chain of the codon mapping
[truncated: 192 more rows]
[truncated: 36 more columns]

## Sheet: Arthropods_codon_mapping_2
Table S1: Mean and sd of all estimates. All arthropod species for the second chain of the codon mapping
[truncated: 192 more rows]
[truncated: 36 more columns]

## Sheet: Chordates_codon_mapping_1
Table S1: Mean and sd of all estimates. All chordate species for the first chain of the codon mapping
[truncated: 416 more rows]
[truncated: 66 more columns]

## Sheet: Chordates_codon_mapping_2
Table S1: Mean and sd of all estimates. All chordate species for the second chain of the codon mapping
[truncated: 416 more rows]
[truncated: 66 more columns]
