# Supplementary material for: The Patterns of Codon Usage between Chordates and Arthropods are Different but Co-evolving with Mutational Biases
Source: Mol Biol Evol. 2024 Apr 26;41(5):msae080. doi: 10.1093/molbev/msae080 (PMC11108087; doi:10.1093/molbev/msae080)
Supplement: msae080_Supplementary_Data [file msae080_supplementary_data.zip › MBE-23-0357.R2_supp-table-S2.xlsx]

## Sheet: Arthropods
Table S2: BIC and DIC values of all mappings. Scores and differences of BIC and DIC for all arthropod species.
Species	DIC_aa	DIC_30	DIC_34	DIC_37	ΔDIC_aa-37	ΔDIC_30-37	ΔDIC_34-37	BIC_aa	BIC_30	BIC_34	BIC_37	ΔBIC_aa-37	ΔBIC_30-37	ΔBIC_34-37
Acromyrmex_echinatior	50759200	50674000	50664800	50660600	98600	13400	4200	5.07594e+07	5.06742e+07	5.06651e+07	5.06609e+07	98553.2	13353.2	4179.94
Acyrthosiphon_pisum	65288800	65222600	65203000	6.52061e+07	82737.7	16537.7	-3062.3	6.5289e+07	6.52228e+07	6.52033e+07	6.52016e+07	87383.3	21230.1	1656.85
Aedes_aegypti	64385800	64213200	64156600	64146600	239200	66600	10000	6.4386e+07	6.42134e+07	6.41569e+07	6.41469e+07	239106	66553.2	9979.94
Aedes_albopictus	112049000	1.1176e+08	1.1167e+08	111656400	392600	103580	14025.2	1.12049e+08	1.11758e+08	1.11671e+08	1.11657e+08	392506	101733	13980.2
Aethina_tumida	55870400	55736400	55697000	55693200	177200	43200	3800	5.58706e+07	5.57366e+07	5.56973e+07	5.56935e+07	177106	43153.2	3779.94
Agrilus_planipennis	55134000	55087000	55066200	55065200	68800	21800	1000	5.51342e+07	5.50872e+07	5.50665e+07	5.50655e+07	68706.4	21753.2	979.942
Amyelois_transitella	5.93517e+07	59282400	59265200	5.92626e+07	89064.6	19775.3	2575.28	5.9348e+07	5.92826e+07	5.92655e+07	5.92629e+07	85158.3	19753.4	2580.19
Anopheles_albimanus	58033400	5.77609e+07	5.77416e+07	57734800	298600	26090.1	6825.22	5.80336e+07	5.77583e+07	5.77419e+07	5.77351e+07	298506	23187.7	6780.19
Anopheles_arabiensis	60891800	60674400	60621800	60601800	290000	72600	20000	6.0892e+07	6.06746e+07	6.06221e+07	6.06021e+07	289906	72553.2	19979.9
Anopheles_coluzzii	60677000	60459400	60407200	60387400	289600	72000	19800	6.06772e+07	6.04596e+07	6.04075e+07	6.03877e+07	289506	71953.2	19779.9
Anopheles_gambiae_str._PEST	5.06263e+07	5.04338e+07	50387400	50369400	256854	64399.3	18000	5.06219e+07	5.04332e+07	5.03877e+07	5.03697e+07	252237	63561.4	17979.9
Anopheles_merus	6.58978e+07	6.5673e+07	6.56144e+07	65592600	305205	80376	21764.2	6.5897e+07	6.56724e+07	6.56143e+07	6.55929e+07	304117	79561.2	21376.2
Anopheles_stephensi	6.23158e+07	62094200	62049400	62038200	277575	56000	11200	6.23158e+07	6.20944e+07	6.20497e+07	6.20385e+07	277308	55953.2	11179.9
Anoplophora_glabripennis	6.03718e+07	60307600	60296800	60293400	78362.9	14200	3400	6.03682e+07	6.03078e+07	6.02971e+07	6.02937e+07	74555.6	14153.2	3379.94
Aphis_gossypii	50275000	50224000	50212200	50211400	63600	12600	800	5.02752e+07	5.02242e+07	5.02125e+07	5.02117e+07	63506.4	12553.2	779.942
Apis_cerana	4.6383e+07	4.63235e+07	46304800	46301400	81624.7	22101.9	3400	4.6383e+07	4.63187e+07	4.63051e+07	4.63017e+07	81308.6	17057.3	3379.94
Apis_dorsata	4.58865e+07	45822400	45809000	4.58059e+07	80562.1	16501.5	3101.5	4.58848e+07	4.58226e+07	4.58093e+07	4.58059e+07	78923.9	16750.2	3376.95
Apis_florea	46797600	46732400	4.67182e+07	4.67147e+07	82899.5	17699.5	3524.22	4.67978e+07	4.67326e+07	4.67183e+07	4.67149e+07	82905.4	17752.2	3381.19
Apis_mellifera	4.7816e+07	47749400	47734400	4.77332e+07	82819.7	16195	1195.01	4.78162e+07	4.77496e+07	4.77347e+07	4.77305e+07	85669.9	19117	4143.74
Aricia_agestis	58390800	58319000	5.83038e+07	58302600	88200	16400	1235.39	5.8391e+07	5.83192e+07	5.83035e+07	5.83029e+07	88106.4	16353.2	586.434
Athalia_rosae	52914800	52854000	52851200	52849200	65600	4800	2000	5.2915e+07	5.28542e+07	5.28515e+07	5.28495e+07	65506.4	4753.2	1979.94
Atta_cephalotes	48297000	4.82182e+07	4.82043e+07	48199600	97400	18610	4698.5	4.82972e+07	4.82144e+07	4.82045e+07	4.81999e+07	97306.4	14496.5	4578.94
Atta_colombica	49634400	4.95511e+07	49540000	49535400	99000	15714.4	4600	4.96346e+07	4.95506e+07	4.95403e+07	4.95357e+07	98906.4	14945.7	4579.94
Bactrocera_dorsalis	54095000	53950400	53902800	53893200	201800	57200	9600	5.40952e+07	5.39506e+07	5.39031e+07	5.38935e+07	201706	57153.2	9579.94
Bactrocera_latifrons	58617600	5.84635e+07	58411800	58401400	216200	62074	10400	5.86178e+07	5.84636e+07	5.84121e+07	5.84017e+07	216106	61952.4	10379.9
Bactrocera_oleae	59886600	5.97359e+07	59687800	59677400	209200	58475.5	10400	5.98868e+07	5.9736e+07	5.96881e+07	5.96777e+07	209106	58353.9	10379.9
Bactrocera_tryoni	63385000	63218400	63163400	63153000	232000	65400	10400	6.33852e+07	6.32186e+07	6.31637e+07	6.31533e+07	231906	65353.2	10379.9
Belonocnema_treatae	59054000	58960400	58930600	58929600	124400	30800	1000	5.90542e+07	5.89606e+07	5.89309e+07	5.89299e+07	124306	30753.2	979.942
Bemisia_tabaci	60036000	59954800	59945200	59942400	93600	12400	2800	6.00362e+07	5.9955e+07	5.99455e+07	5.99427e+07	93506.4	12353.2	2779.94
Bicyclus_anynana	60640200	60554600	60530600	60528800	111400	25800	1800	6.06404e+07	6.05548e+07	6.05309e+07	6.05291e+07	111306	25753.2	1779.94
Bombus_bifarius	5.19888e+07	51928600	51921800	51918800	70039.3	9800	3000	5.19872e+07	5.19288e+07	5.19221e+07	5.19191e+07	68085.7	9753.2	2979.94
Bombus_impatiens	49465600	49408600	49402400	4.94021e+07	63467.4	6467.42	267.416	4.94658e+07	4.94088e+07	4.94027e+07	4.93993e+07	66468.2	9515	3341.74
Bombus_terrestris	48667600	4.86126e+07	4.86097e+07	48602400	65200	10176	7282.58	4.86678e+07	4.8612e+07	4.86058e+07	4.86027e+07	65106.4	9361.19	3121.52
Bombus_vancouverensis_nearcticus	52813600	5.2758e+07	52748000	5.27468e+07	66800.1	11248.6	1200.06	5.28138e+07	5.27549e+07	5.27483e+07	5.27453e+07	68486.7	9576.92	2960.22
Bombus_vosnesenskii	51763600	51704400	51697800	51694600	69000	9800	3200	5.17638e+07	5.17046e+07	5.16981e+07	5.16949e+07	68906.4	9753.2	3179.94
Bombyx_mandarina	54522200	54459400	5.44527e+07	54448000	74200	11400	4729.4	5.45224e+07	5.44596e+07	5.44523e+07	5.44483e+07	74106.4	11353.2	3987.43
Bombyx_mori	61562000	61496600	61488600	61484600	77400	12000	4000	6.15622e+07	6.14968e+07	6.14889e+07	6.14849e+07	77306.4	11953.2	3979.94
Bradysia_coprophila	7.12717e+07	71087000	71014400	71007400	264269	79600	7000	7.12694e+07	7.10872e+07	7.10147e+07	7.10077e+07	261677	79553.2	6979.94
Camponotus_floridanus	58226000	58129200	58112800	5.81117e+07	114339	17539	1138.95	5.82262e+07	5.81294e+07	5.81131e+07	5.81073e+07	118835	22082	5708.78
Centruroides_sculpturatus	8.5854e+07	85752600	85727800	8.57285e+07	125535	24090.6	-709.363	8.58502e+07	8.57528e+07	8.57281e+07	8.57275e+07	122776	25367.4	594.175
Cephus_cinctus	54082600	53984600	53975800	5.39775e+07	105050	7050.06	-1749.94	5.40828e+07	5.39848e+07	5.39761e+07	5.39741e+07	108657	10704.3	1931
Ceratina_calcarata	51080000	50994000	50992400	50974800	105200	19200	17600	5.10802e+07	5.09942e+07	5.09927e+07	5.09751e+07	105106	19153.2	17579.9
Ceratitis_capitata	59835000	59680000	59635800	59623600	211400	56400	12200	5.98352e+07	5.96802e+07	5.96361e+07	5.96239e+07	211306	56353.2	12179.9
Ceratosolen_solmsi_marchali	44292600	44230000	4.41994e+07	44194400	98200	35600	4999.94	4.42928e+07	4.42302e+07	4.4198e+07	4.41947e+07	98106.4	35553.2	3362.21
Chelonus_insularis	48485400	48435000	48411200	48406600	78800	28400	4600	4.84856e+07	4.84352e+07	4.84115e+07	4.84069e+07	78706.4	28353.2	4579.94
Cimex_lectularius	51127600	51039600	51028600	51020200	107400	19400	8400	5.11278e+07	5.10398e+07	5.10289e+07	5.10205e+07	107306	19353.2	8379.94
Contarinia_nasturtii	6.28792e+07	62659600	62539600	62524000	355220	135600	15600	6.28774e+07	6.26598e+07	6.25399e+07	6.25243e+07	353129	135553	15579.9
Copidosoma_floridanum	52732000	5.26203e+07	52614400	52605400	126600	14906	9000	5.27322e+07	5.26198e+07	5.26147e+07	5.26057e+07	126506	14160.4	8979.94
Cryptotermes_secundus	60320000	60144600	60119000	6.01178e+07	202155	26755.1	1155.06	6.03202e+07	6.01448e+07	6.01193e+07	6.01132e+07	206994	31641.1	6067.83
Ctenocephalides_felis	72895400	72803600	72782800	72782600	112800	21000	200	7.28956e+07	7.28038e+07	7.27831e+07	7.27829e+07	112706	20953.2	179.942
Culex_pipiens_pallens	71913800	71709800	71644000	71629000	284800	80800	15000	7.1914e+07	7.171e+07	7.16443e+07	7.16293e+07	284706	80753.2	14979.9
Culex_quinquefasciatus	66256400	66066200	66005600	65991400	265000	74800	14200	6.62566e+07	6.60664e+07	6.60059e+07	6.59917e+07	264906	74753.2	14179.9
Cyphomyrmex_costatus	54977000	54894000	54886200	5.4887e+07	89990.5	6990.51	-809.488	5.49772e+07	5.48942e+07	5.48865e+07	5.48834e+07	93758.6	10805.4	3032.13
Danaus_plexippus_plexippus	55660000	55592200	55587600	55580400	79600	11800	7200	5.56602e+07	5.55924e+07	5.55879e+07	5.55807e+07	79506.4	11753.2	7179.94
Daphnia_magna	6.1898e+07	61776000	61750800	6.17529e+07	145148	23117.4	-2082.58	6.18933e+07	6.17762e+07	6.17511e+07	6.1749e+07	144278	27211.6	2038.37
Dendroctonus_ponderosae	51267200	5.11987e+07	51121800	5.11111e+07	156100	87555.1	10699.5	5.12674e+07	5.11939e+07	5.11221e+07	5.11113e+07	156105	82643.1	10778.9
Dermacentor_silvarum	80756200	8.04441e+07	80417200	8.04173e+07	338933	26833.6	-66.8539	8.07564e+07	8.04442e+07	8.04175e+07	8.04161e+07	340291	28138.5	1364.21
Dermatophagoides_pteronyssinus	46842600	46693400	4.66362e+07	46593000	249600	100400	43225.2	4.68428e+07	4.66936e+07	4.66365e+07	4.65933e+07	249506	100353	43180.2
Diabrotica_virgifera_virgifera	65446400	65403200	65391800	65390400	56000	12800	1400	6.54466e+07	6.54034e+07	6.53921e+07	6.53907e+07	55906.4	12753.2	1379.94
Diachasma_alloeum	56121200	55974200	55922000	55908800	212400	65400	13200	5.61214e+07	5.59744e+07	5.59223e+07	5.59091e+07	212306	65353.2	13179.9
Diaphorina_citri	59568000	59520200	59508200	5.94861e+07	81898.9	34098.9	22098.9	5.95682e+07	5.95204e+07	5.95085e+07	5.94834e+07	84742.1	36988.9	25015.6
Dinoponera_quadriceps	50847600	50690200	50682400	50674200	173400	16000	8200	5.08478e+07	5.06904e+07	5.06827e+07	5.06745e+07	173306	15953.2	8179.94
Diuraphis_noxia	46423200	46372600	46360800	46360000	63200	12600	800	4.64234e+07	4.63728e+07	4.63611e+07	4.63603e+07	63106.4	12553.2	779.942
Drosophila_albomicans	60294800	59871000	5.97917e+07	59751800	543000	119200	39937.8	6.0295e+07	5.98712e+07	5.97907e+07	5.97521e+07	542906	119153	38594.2
Drosophila_ananassae	61714600	61420600	61334800	61315400	399200	105200	19400	6.17148e+07	6.14208e+07	6.13351e+07	6.13157e+07	399106	105153	19379.9
Drosophila_arizonae	55281600	54914600	54812000	54769200	512400	145400	42800	5.52818e+07	5.49148e+07	5.48123e+07	5.47695e+07	512306	145353	42779.9
Drosophila_biarmipes	60160600	59773800	59660200	59635800	524800	138000	24400	6.01608e+07	5.9774e+07	5.96605e+07	5.96361e+07	524706	137953	24379.9
Drosophila_bipectinata	62670600	62380000	62283800	62258800	411800	121200	25000	6.26708e+07	6.23802e+07	6.22841e+07	6.22591e+07	411706	121153	24979.9
Drosophila_busckii	56233800	55844200	55739600	5.56475e+07	586307	196707	92107.5	5.6234e+07	5.58444e+07	5.57399e+07	5.56473e+07	586701	197148	92574.9
Drosophila_elegans	60698400	60292400	60171800	6.0138e+07	560412	154412	33812	6.06986e+07	6.02926e+07	6.01721e+07	6.01379e+07	560710	154757	34183.9
Drosophila_erecta	59633800	59284800	59176200	59154000	479800	130800	22200	5.9634e+07	5.9285e+07	5.91765e+07	5.91543e+07	479706	130753	22179.9
Drosophila_eugracilis	61684200	61398000	61322400	61302600	381600	95400	19800	6.16844e+07	6.13982e+07	6.13227e+07	6.13029e+07	381506	95353.2	19779.9
Drosophila_ficusphila	62487200	62139000	62028200	62009000	478200	130000	19200	6.24874e+07	6.21392e+07	6.20285e+07	6.20093e+07	478106	129953	19179.9
Drosophila_grimshawi	60789000	60349200	60246200	60189600	599400	159600	56600	6.07892e+07	6.03494e+07	6.02465e+07	6.01899e+07	599306	159553	56579.9
Drosophila_guanche	58802600	5.83701e+07	58249600	5.82023e+07	600312	167841	47312	5.88028e+07	5.83655e+07	5.82499e+07	5.81976e+07	605199	167928	52272.8
Drosophila_hydei	59833200	59473000	59379600	59331000	502200	142000	48600	5.98334e+07	5.94732e+07	5.93799e+07	5.93313e+07	502106	141953	48579.9
Drosophila_innubila	59887400	59503000	59423400	5.9376e+07	511424	127024	47424	5.98876e+07	5.95032e+07	5.94237e+07	5.93757e+07	511912	127559	47985.9
Drosophila_kikkawai	6.36122e+07	6.32005e+07	63091200	63050400	561830	150117	40800	6.36075e+07	6.31963e+07	6.30915e+07	6.30507e+07	556820	145620	40779.9
Drosophila_mauritiana	60458000	60095000	59991400	5.99751e+07	482928	119928	16327.6	6.04582e+07	6.00952e+07	5.99917e+07	5.99711e+07	487046	124093	20519.8
Drosophila_melanogaster	6.02417e+07	59888600	59787400	59765600	476126	123000	21800	6.02398e+07	5.98888e+07	5.97877e+07	5.97659e+07	473882	122953	21779.9
Drosophila_miranda	76669000	76248800	76138000	76093400	575600	155400	44600	7.66692e+07	7.6249e+07	7.61383e+07	7.60937e+07	575506	155353	44579.9
Drosophila_mojavensis	5.9347e+07	58960600	58853400	58809000	537983	151600	44400	5.93462e+07	5.89608e+07	5.88537e+07	5.88093e+07	536917	151553	44379.9
Drosophila_navojoa	56810800	56432000	5.63283e+07	56282800	528000	149200	45540.1	5.6811e+07	5.64322e+07	5.63275e+07	5.62831e+07	527906	149153	44391.9
Drosophila_novamexicana	58908800	58515800	5.83903e+07	58307400	601400	208400	82875.5	5.8909e+07	5.8516e+07	5.83905e+07	5.83077e+07	601306	208353	82780.7
Drosophila_obscura	6.30444e+07	62616000	62496600	6.24464e+07	597951	169563	50162.7	6.3044e+07	6.26162e+07	6.24969e+07	6.24437e+07	600276	172516	53143.2
Drosophila_persimilis	62183200	6.18197e+07	61727400	61687800	495400	131850	39600	6.21834e+07	6.18198e+07	6.17277e+07	6.16881e+07	495306	131754	39579.9
Drosophila_pseudoobscura	62578800	6.22266e+07	62132000	62093200	485600	133420	38800	6.2579e+07	6.22235e+07	6.21323e+07	6.20935e+07	485506	129996	38779.9
Drosophila_rhopaloa	62360200	62021400	61908400	6.1884e+07	476237	137437	24437.3	6.23604e+07	6.20216e+07	6.19087e+07	6.18817e+07	478677	139923	26950.2
Drosophila_santomea	60671800	60303000	6.01995e+07	6.01743e+07	497514	128714	25195.4	6.06702e+07	6.03032e+07	6.01954e+07	6.01713e+07	498845	131912	24075.6
Drosophila_sechellia	6.11803e+07	60822200	60718600	60698600	481738	123600	20000	6.11767e+07	6.08224e+07	6.07189e+07	6.06989e+07	477856	123553	19979.9
Drosophila_serrata	62603000	6.22097e+07	62114200	62078200	524800	131493	36000	6.26032e+07	6.22094e+07	6.21145e+07	6.20785e+07	524706	130958	35979.9
Drosophila_simulans	60775600	60411000	60307800	60287200	488400	123800	20600	6.07758e+07	6.04112e+07	6.03081e+07	6.02875e+07	488306	123753	20579.9
Drosophila_subobscura	59036200	58582200	58462000	58409600	626600	172600	52400	5.90364e+07	5.85824e+07	5.84623e+07	5.84099e+07	626506	172553	52379.9
Drosophila_subpulchrella	63163200	6.27932e+07	62678600	6.26524e+07	510806	140798	26206.2	6.31634e+07	6.27887e+07	6.26789e+07	6.26507e+07	512729	138052	28202.7
Drosophila_suzukii	64946800	64576000	6.44741e+07	64442400	504400	133600	31664	6.4947e+07	6.45762e+07	6.447e+07	6.44427e+07	504306	133553	27316.8
Drosophila_takahashii	6.30474e+07	62626600	62499800	6.24654e+07	582000	161175	34374.8	6.30474e+07	6.26268e+07	6.25001e+07	6.24657e+07	581708	161153	34379.7
Drosophila_virilis	6.14127e+07	6.10092e+07	60878000	6.07921e+07	620636	217080	85904.6	6.14097e+07	6.10062e+07	6.08783e+07	6.07915e+07	618276	214722	86789.4
Drosophila_willistoni	60828800	60531200	6.0446e+07	60396200	432600	135000	49849.4	6.0829e+07	6.05314e+07	6.04461e+07	6.03965e+07	432506	134953	49582.4
Drosophila_yakuba	6.09888e+07	60624400	60516200	60491400	497425	133000	24800	6.0989e+07	6.06246e+07	6.05165e+07	6.04917e+07	497307	132953	24779.9
Dufourea_novaeangliae	47418400	4.73513e+07	47344200	47338600	79800	12692.5	5600	4.74186e+07	4.73512e+07	4.73445e+07	4.73389e+07	79706.4	12350.2	5579.94
Eufriesea_mexicana	4.85825e+07	48523000	4.8515e+07	48512200	70275.5	10800	2828.03	4.85826e+07	4.85232e+07	4.85143e+07	4.85125e+07	70107.1	10753.2	1790.68
Eurytemora_affinis	77629200	7.75617e+07	77520800	77513200	116000	48520.7	7600	7.76294e+07	7.75602e+07	7.75211e+07	7.75135e+07	115906	46734	7579.94
Folsomia_candida	97608000	97449800	97365600	9.73589e+07	249064	90863.7	6663.67	9.76082e+07	9.745e+07	9.73659e+07	9.73571e+07	251082	92929.2	8755.97
Fopius_arisanus	49686600	49542000	49469200	4.94648e+07	221802	77202.2	4402.25	4.96868e+07	4.95422e+07	4.94695e+07	4.94612e+07	225558	81005.1	8231.88
Formica_exsecta	54793600	54695000	5.4687e+07	54676200	117400	18800	10831.1	5.47938e+07	5.46952e+07	5.46831e+07	5.46765e+07	117306	18753.2	6639.12
Frankliniella_occidentalis	68863000	68744000	68699400	68693200	169800	50800	6200	6.88632e+07	6.87442e+07	6.86997e+07	6.86935e+07	169706	50753.2	6179.94
Galleria_mellonella	51943000	51897000	5.18876e+07	51882600	60400	14400	4975.78	5.19432e+07	5.18972e+07	5.18845e+07	5.18829e+07	60306.4	14353.2	1622.14
Glossina_fuscipes	56728600	5.66801e+07	56646800	56636600	92000	43492.5	10200	5.67288e+07	5.668e+07	5.66471e+07	5.66369e+07	91906.4	43150.2	10179.9
Habropoda_laboriosa	48266200	4.81953e+07	48187800	48182800	83400	12450.4	5000	4.82664e+07	4.81954e+07	4.81881e+07	4.81831e+07	83306.4	12353.7	4979.94
Halyomorpha_halys	55523200	55451200	55443200	55439200	84000	12000	4000	5.55234e+07	5.54514e+07	5.54435e+07	5.54395e+07	83906.4	11953.2	3979.94
Harpegnathos_saltator	5.63746e+07	56241800	56235200	56228600	146012	13200	6600	5.63742e+07	5.6242e+07	5.62355e+07	5.62289e+07	145313	13153.2	6579.94
Helicoverpa_armigera	59250200	59181200	59169400	59162000	88200	19200	7400	5.92504e+07	5.91814e+07	5.91697e+07	5.91623e+07	88106.4	19153.2	7379.94
Hermetia_illucens	6.14621e+07	6.13851e+07	6.13493e+07	61333000	129109	52055.1	16269.6	6.14608e+07	6.13809e+07	6.13473e+07	6.13333e+07	127523	47618.1	14005.7
Hyalella_azteca	7.99296e+07	79756200	79731800	7.97286e+07	200939	27574.8	3174.78	7.99292e+07	7.97544e+07	7.97321e+07	7.97289e+07	200312	25575.2	3179.69
Hyposmocoma_kahamanoa	58591000	58544800	5.85316e+07	58529400	61600	15400	2249.38	5.85912e+07	5.8545e+07	5.85319e+07	5.85297e+07	61506.4	15353.2	2179.44
Ixodes_scapularis	100161600	99898200	99871000	9.98638e+07	297793	34393.4	7193.45	1.00162e+08	9.98984e+07	9.98713e+07	9.98629e+07	298894	35540.5	8367.21
Lepeophtheirus_salmonis	56793000	56749600	5.67176e+07	5.67128e+07	80239.5	36839.5	4803.75	5.67932e+07	5.67498e+07	5.67173e+07	5.67111e+07	82084.7	38731.5	6163.96
Leptinotarsa_decemlineata	5.09333e+07	50860800	50853000	5.08472e+07	86095.1	13644	5844.01	5.09308e+07	5.0861e+07	5.08533e+07	5.08426e+07	88219	18434.8	10661.6
Limulus_polyphemus	88208000	88031000	88002600	87997600	210400	33400	5000	8.82082e+07	8.80312e+07	8.80029e+07	8.79979e+07	210306	33353.2	4979.94
Linepithema_humile	5.46883e+07	54564200	5.4551e+07	54545800	142450	18400	5164.23	5.46884e+07	5.45644e+07	5.45509e+07	5.45461e+07	142307	18353.2	4776.2
Lucilia_cuprina	6.53218e+07	65218400	65175800	6.51497e+07	172125	68699.5	26099.5	6.5322e+07	6.52186e+07	6.51761e+07	6.51499e+07	172106	68752.2	26178.9
Lucilia_sericata	64800000	64678400	64631400	6.46092e+07	190775	69174.8	22174.8	6.48002e+07	6.46786e+07	6.46317e+07	6.46095e+07	190706	69152.9	22179.7
Manduca_sexta	66584200	6.64768e+07	66457000	66454400	129800	22449.4	2600	6.65844e+07	6.64768e+07	6.64573e+07	6.64547e+07	129706	22155.7	2579.94
Maniola_hyperantus	57968600	57908200	57891400	57890200	78400	18000	1200	5.79688e+07	5.79084e+07	5.78917e+07	5.78905e+07	78306.4	17953.2	1179.94
Megachile_rotundata	5.06175e+07	5.05438e+07	50535000	50531800	85650.4	12020.2	3200	5.06176e+07	5.05438e+07	5.05353e+07	5.05319e+07	85704.9	11949	3377.94
Megalopta_genalis	4.98842e+07	49797800	49789400	4.97842e+07	99999.8	13643.6	5243.63	4.98815e+07	4.9798e+07	4.97897e+07	4.97804e+07	101128	17608.6	9235.37
Melanaphis_sacchari	50652600	50603000	50590400	50589200	63400	13800	1200	5.06528e+07	5.06032e+07	5.05907e+07	5.05895e+07	63306.4	13753.2	1179.94
Microplitis_demolitor	53758800	53709800	53686400	53682600	76200	27200	3800	5.3759e+07	5.371e+07	5.36867e+07	5.36829e+07	76106.4	27153.2	3779.94
Monomorium_pharaonis	62603800	62507600	62495800	62491400	112400	16200	4400	6.2604e+07	6.25078e+07	6.24961e+07	6.24917e+07	112306	16153.2	4379.94
Musca_domestica	62646800	62445800	62356400	62332800	314000	113000	23600	6.2647e+07	6.2446e+07	6.23567e+07	6.23331e+07	313906	112953	23579.9
Myzus_persicae	5.90214e+07	58955000	58938200	5.89369e+07	84487.6	18059.6	1259.61	5.90169e+07	5.89552e+07	5.89385e+07	5.89367e+07	80178.3	18547.7	1774.45
Nasonia_vitripennis	6.04626e+07	6.03042e+07	60294600	60294200	168425	10035.4	400	6.04628e+07	6.03028e+07	6.02949e+07	6.02945e+07	168307	8370.93	379.942
Neodiprion_lecontei	5.32077e+07	53126600	53124000	53121600	86142.1	5000	2400	5.32035e+07	5.31268e+07	5.31243e+07	5.31219e+07	81641	4953.2	2379.94
Nicrophorus_vespilloides	52064200	51872600	5.18613e+07	51839400	224800	33200	21925.5	5.20644e+07	5.18728e+07	5.18615e+07	5.18397e+07	224706	33153.2	21781.2
Nilaparvata_lugens	71525200	71362000	7.13445e+07	7.13338e+07	191445	28245	10767.7	7.15254e+07	7.13622e+07	7.13405e+07	7.13313e+07	194074	30920.7	9208.91
Nomia_melanderi	48152400	48081200	48072600	48065600	86800	15600	7000	4.81526e+07	4.80814e+07	4.80729e+07	4.80659e+07	86706.4	15553.2	6979.94
Nylanderia_fulva	69923400	69807800	69790800	69785000	138400	22800	5800	6.99236e+07	6.9808e+07	6.97911e+07	6.97853e+07	138306	22753.2	5779.94
Odontomachus_brunneus	5.62259e+07	5.61018e+07	56092400	56087000	138873	14778	5400	5.62238e+07	5.60979e+07	5.60927e+07	5.60873e+07	136480	10611.1	5379.94
Onthophagus_taurus	58298600	5.81741e+07	5.8123e+07	58120600	178000	53516.5	2425.22	5.82988e+07	5.81738e+07	5.81233e+07	5.81209e+07	177906	52958.4	2380.19
Ooceraea_biroi	5.58611e+07	55724400	55717000	55713000	148099	11400	4000	5.58612e+07	5.57246e+07	5.57173e+07	5.57133e+07	147905	11353.2	3979.94
Orussus_abietinus	48545600	48460600	4.84579e+07	48451200	94400	9400	6683.15	4.85458e+07	4.84608e+07	4.84531e+07	4.84515e+07	94306.4	9353.2	1674.07
Osmia_bicornis_bicornis	5.32749e+07	53204000	53195000	53191000	83854.7	13000	4000	5.32728e+07	5.32042e+07	5.31953e+07	5.31913e+07	81480.2	12953.2	3979.94
Osmia_lignaria	51224000	51158800	5.11497e+07	51145600	78400	13200	4073.97	5.12242e+07	5.1159e+07	5.11497e+07	5.11459e+07	78306.4	13153.2	3782.69
Ostrinia_furnacalis	62624000	62547800	62523000	62520600	103400	27200	2400	6.26242e+07	6.2548e+07	6.25233e+07	6.25209e+07	103306	27153.2	2379.94
Papilio_machaon	55413200	55336400	55320200	55319200	94000	17200	1000	5.54134e+07	5.53366e+07	5.53205e+07	5.53195e+07	93906.4	17153.2	979.942
Papilio_polytes	4.98303e+07	49761200	49746600	49744600	85700.5	16600	2000	4.98304e+07	4.97614e+07	4.97469e+07	4.97449e+07	85507.4	16553.2	1979.94
Papilio_xuthus	63528400	63444400	6.34247e+07	63420800	107600	23600	3949.94	6.35286e+07	6.34446e+07	6.34213e+07	6.34211e+07	107506	23553.2	228.881
Pararge_aegeria	61071600	61017400	60997400	60996400	75200	21000	1000	6.10718e+07	6.10176e+07	6.09977e+07	6.09967e+07	75106.4	20953.2	979.942
Parasteatoda_tepidariorum	66300200	66217800	66202000	66201200	99000	16600	800	6.63004e+07	6.6218e+07	6.62023e+07	6.62015e+07	98906.4	16553.2	779.942
Pediculus_humanus_corporis	43281600	43158000	43151800	43139600	142000	18400	12200	4.32818e+07	4.31582e+07	4.31521e+07	4.31399e+07	141906	18353.2	12179.9
Penaeus_monodon	81428400	81232600	81216600	81212000	216400	20600	4600	8.14286e+07	8.12328e+07	8.12169e+07	8.12123e+07	216306	20553.2	4579.94
Penaeus_vannamei	87793600	87577000	87560800	8.75545e+07	239125	22524.5	6324.53	8.77938e+07	8.75772e+07	8.75611e+07	8.75547e+07	239106	22552.4	6379.19
Photinus_pyralis	82298400	82236200	82190400	8.218e+07	118380	56179.8	10379.8	8.22986e+07	8.22364e+07	8.21907e+07	8.21799e+07	118702	56549	10775.7
Pieris_rapae	52796400	52758600	52751600	52751000	45400	7600	600	5.27966e+07	5.27588e+07	5.27519e+07	5.27513e+07	45306.4	7553.2	579.942
Plutella_xylostella	6.18395e+07	61768400	61726000	61725600	113925	42800	400	6.18396e+07	6.17686e+07	6.17263e+07	6.17259e+07	113708	42753.2	379.942
Pogonomyrmex_barbatus	5.01135e+07	50016200	50004200	49999400	114106	16800	4800	5.01087e+07	5.00164e+07	5.00045e+07	4.99997e+07	109007	16753.2	4779.94
Polistes_canadensis	46405000	46347800	4.63458e+07	46344600	60400	3200	1225.22	4.64052e+07	4.6348e+07	4.63461e+07	4.63449e+07	60306.4	3153.2	1180.19
Polistes_dominula	4.73613e+07	47292600	47291000	47290000	71323	2600	1000	4.73612e+07	4.72928e+07	4.72913e+07	4.72903e+07	70909.6	2553.2	979.942
Pollicipes_pollicipes	6.83161e+07	67750600	6.76922e+07	6.76913e+07	624812	59274.5	899.251	6.83152e+07	6.77508e+07	6.76925e+07	6.76915e+07	623693	59352	978.444
Pseudomyrmex_gracilis	5.36009e+07	53456200	5.34513e+07	53447600	153325	8600	3714.42	5.3601e+07	5.34564e+07	5.34508e+07	5.34479e+07	153108	8553.2	2972.45
Rhagoletis_pomonella	8.52103e+07	85030400	8.49578e+07	84946600	263708	83800	11164.2	8.52061e+07	8.50306e+07	8.49577e+07	8.49469e+07	259242	83753.2	10776.2
Rhagoletis_zephyria	95011600	9.47729e+07	94686600	9.46658e+07	345775	107081	20775.3	9.50118e+07	9.47726e+07	9.46869e+07	9.46659e+07	345904	106746	20977.7
Rhipicephalus_microplus	7.07268e+07	70470400	70446000	70444400	282444	26000	1600	7.07266e+07	7.04706e+07	7.04463e+07	7.04447e+07	281911	25953.2	1579.94
Rhipicephalus_sanguineus	86501600	86179400	86155000	86153400	348200	26000	1600	8.65018e+07	8.61796e+07	8.61553e+07	8.61537e+07	348106	25953.2	1579.94
Rhopalosiphum_maidis	50962800	5.09106e+07	50895000	50893600	69200	16960.5	1400	5.0963e+07	5.09088e+07	5.08953e+07	5.08939e+07	69106.4	14974.9	1379.94
Scaptodrosophila_lebanonensis	61023600	60789200	60711600	60679800	343800	109400	31800	6.10238e+07	6.07894e+07	6.07119e+07	6.06801e+07	343706	109353	31779.9
Sipha_flava	51837400	51785800	51766400	51765800	71600	20000	600	5.18376e+07	5.1786e+07	5.17667e+07	5.17661e+07	71506.4	19953.2	579.942
Sitophilus_oryzae	6.24396e+07	6.23823e+07	62364400	62362600	77039.3	19716.1	1800	6.24349e+07	6.23812e+07	6.23647e+07	6.23629e+07	72019	18367.2	1779.94
Solenopsis_invicta	65661800	65559400	65548000	65543000	118800	16400	5000	6.5662e+07	6.55596e+07	6.55483e+07	6.55433e+07	118706	16353.2	4979.94
Spodoptera_frugiperda	80976000	80894800	80883000	80873200	102800	21600	9800	8.09762e+07	8.0895e+07	8.08833e+07	8.08735e+07	102706	21553.2	9779.94
Spodoptera_litura	68193400	6.81314e+07	68122600	68114400	79000	17024.7	8200	6.81936e+07	6.81316e+07	6.81229e+07	6.81147e+07	78906.4	16952.9	8179.94
Stegodyphus_dumicola	7.26396e+07	7.2551e+07	72534800	72533200	106446	17849.4	1600	7.26384e+07	7.25512e+07	7.25351e+07	7.25335e+07	104922	17752.7	1579.94
Stomoxys_calcitrans	61632000	61461800	61385800	61360000	272000	101800	25800	6.16322e+07	6.1462e+07	6.13861e+07	6.13603e+07	271906	101753	25779.9
Teleopsis_dalmanni	98783600	98639800	9.86063e+07	98597200	186400	42600	9075.47	9.87838e+07	9.864e+07	9.86065e+07	9.85975e+07	186306	42553.2	8980.69
Temnothorax_curvispinosus	65265200	6.51393e+07	65129800	6.51262e+07	139020	13145.2	3619.73	6.52654e+07	6.51394e+07	6.51301e+07	6.51245e+07	140884	14932.5	5557.97
Tetranychus_urticae	47246200	47144200	4.71309e+07	4.7123e+07	123171	21171.4	7912.05	4.72464e+07	4.71444e+07	4.71293e+07	4.71223e+07	124117	22164.2	7012.4
Thrips_palmi	64454800	64292800	6.42219e+07	6.42162e+07	238551	76550.6	5668.41	6.4455e+07	6.4293e+07	6.42211e+07	6.42163e+07	238704	76750.7	4789.18
Trachymyrmex_cornetzi	56538000	56452400	56443800	56439800	98200	12600	4000	5.6538e+07	5.64526e+07	5.64441e+07	5.64401e+07	97908.4	12553.2	3979.94
Trachymyrmex_septentrionalis	52190200	52104200	52095200	52091400	98800	12800	3800	5.21904e+07	5.21044e+07	5.20955e+07	5.20917e+07	98706.4	12753.2	3779.94
Trachymyrmex_zeteki	52203200	52116600	52108800	5.2106e+07	97154.5	10554.5	2754.49	5.22034e+07	5.21168e+07	5.21091e+07	5.21049e+07	98490.9	11937.7	4164.46
Tribolium_castaneum	5.43153e+07	54226000	54188000	5.41756e+07	139715	50440	12440	5.43154e+07	5.42262e+07	5.41883e+07	5.41751e+07	140315	51161.2	13187.9
Trichogramma_pretiosum	5.78389e+07	57665000	57636800	57635000	203875	30000	1800	5.7839e+07	5.76652e+07	5.76371e+07	5.76353e+07	203707	29953.2	1779.94
Trichoplusia_ni	65679600	65603000	6.55909e+07	6.55926e+07	86976	10376	-1750	6.56798e+07	6.56032e+07	6.55911e+07	6.5588e+07	91818.3	15265.1	3091.05
Vanessa_tameamea	5.32084e+07	5.31376e+07	5.31251e+07	5.31231e+07	85302.7	14520.1	2011.8	5.32039e+07	5.31364e+07	5.31241e+07	5.31227e+07	81225.7	13761.2	1386.68
Varroa_destructor	4.79546e+07	4.79067e+07	4.78997e+07	47894600	60039.7	12080.7	5133.71	4.79501e+07	4.7905e+07	4.78965e+07	4.78949e+07	55184.3	10173.9	1624.89
Varroa_jacobsoni	47990000	4.79503e+07	47936000	47934400	55600	15883.1	1600	4.79902e+07	4.79459e+07	4.79363e+07	4.79347e+07	55506.4	11225.1	1579.94
Vollenhovia_emeryi	64307800	64178400	64169000	64163800	144000	14600	5200	6.4308e+07	6.41786e+07	6.41693e+07	6.41641e+07	143906	14553.2	5179.94
Wasmannia_auropunctata	57043000	56908200	56893800	56888600	154400	19600	5200	5.70432e+07	5.69084e+07	5.68941e+07	5.68889e+07	154306	19553.2	5179.94
Zerene_cesonia	53021600	52953600	52928600	52927200	94400	26400	1400	5.30218e+07	5.29538e+07	5.29289e+07	5.29275e+07	94306.4	26353.2	1379.94
Zeugodacus_cucurbitae	59841800	59650000	5.95953e+07	59582400	259400	67600	12900.5	5.9842e+07	5.96502e+07	5.95955e+07	5.95827e+07	259306	67553.2	12780.9
Zootermopsis_nevadensis	5.73844e+07	57233000	57213000	5.72111e+07	173256	21877	1877.03	5.73799e+07	5.72332e+07	5.72133e+07	5.72113e+07	168583	21954.4	1981.19

## Sheet: Chordates
Table S2: BIC and DIC values of all mappings. Scores and differences of BIC and DIC for all chordate species.
Species	DIC_aa	DIC_35	DIC_44	DIC_52	ΔDIC_aa-52	ΔDIC_35-52	ΔDIC_44-52	BIC_aa	BIC_35	BIC_44	BIC_52	ΔBIC_aa-52	ΔBIC_35-52	ΔBIC_44-52
Acanthisitta_chloris	53897200	53251800	53106600	5.30668e+07	830419	185019	39818.6	5.38974e+07	5.32521e+07	5.31069e+07	5.30648e+07	832579	187259	42119.3
Acanthochromis_polyacanthus	108009600	106928400	106399800	106311200	1698400	617200	88600	1.0801e+08	1.06929e+08	1.064e+08	1.06312e+08	1.69821e+06	617086	88546.5
Acanthopagrus_latus	118848400	117659200	117124200	117023800	1824600	635400	100400	1.18849e+08	1.17659e+08	1.17125e+08	1.17024e+08	1.82441e+06	635286	100347
Acinonyx_jubatus	9.16204e+07	9.0915e+07	90685800	90633200	987220	281796	52600	9.16186e+07	9.09151e+07	9.06861e+07	9.06336e+07	985029	281484	52546.5
Acipenser_ruthenus	166213800	164708400	164187000	164125200	2088600	583200	61800	1.66214e+08	1.64709e+08	1.64187e+08	1.64126e+08	2.08841e+06	583086	61746.5
Ailuropoda_melanoleuca	95340800	9.45804e+07	94340200	94289800	1051000	290640	50400	9.5341e+07	9.45779e+07	9.43405e+07	9.42902e+07	1.05081e+06	287720	50346.5
Alligator_mississippiensis	88130200	87397800	87202000	8.71519e+07	978300	245900	50099.5	8.81304e+07	8.73981e+07	8.72023e+07	8.71522e+07	978205	245885	50145.5
Alligator_sinensis	8.78939e+07	87110400	86920000	86871200	1.02271e+06	239200	48800	8.78893e+07	8.71107e+07	8.69203e+07	8.68716e+07	1.01769e+06	239086	48746.5
Alosa_sapidissima	125957600	1.24951e+08	1.24518e+08	124452800	1504800	498650	65274	1.25958e+08	1.24952e+08	1.24518e+08	1.24453e+08	1.50461e+06	498487	65145.8
Amblyraja_radiata	87690600	87210600	87072400	87033200	657400	177400	39200	8.76908e+07	8.72109e+07	8.70727e+07	8.70336e+07	657206	177286	39146.5
Amphiprion_ocellaris	115669600	114487000	113935400	1.13837e+08	1.8323e+06	649700	98099.5	1.1567e+08	1.14487e+08	1.13936e+08	1.13838e+08	1.83221e+06	649685	98145.5
Anabas_testudineus	117361200	116108400	1.15648e+08	115533400	1827800	575000	114359	1.17361e+08	1.16109e+08	1.15646e+08	1.15534e+08	1.82761e+06	574886	112566
Anarrhichthys_ocellatus	105621200	104717800	104257000	104190600	1430600	527200	66400	1.05621e+08	1.04718e+08	1.04257e+08	1.04191e+08	1.43041e+06	527086	66346.5
Anas_platyrhynchos	81807800	8.12324e+07	81030800	80993200	814600	239236	37600	8.1808e+07	8.12304e+07	8.10311e+07	8.09936e+07	814406	236860	37546.5
Anguilla_anguilla	1.25756e+08	124755400	1.24255e+08	1.24228e+08	1.52848e+06	527526	27122	1.25756e+08	1.24756e+08	1.24255e+08	1.24228e+08	1.52821e+06	527487	26945.3
Anolis_carolinensis	80259200	7.97009e+07	7.96131e+07	79543400	715800	157523	69675.5	8.02594e+07	7.97011e+07	7.96133e+07	7.95438e+07	715606	157285	69547.3
Anser_cygnoides_domesticus	6.99615e+07	6.94385e+07	6.92797e+07	69243800	717736	194703	35923	6.99598e+07	6.94346e+07	6.92799e+07	6.92442e+07	715584	190427	35745.3
Antrostomus_carolinensis	5.23519e+07	51881400	51764800	5.17296e+07	622298	151824	35224	5.23518e+07	5.18797e+07	5.17651e+07	5.17294e+07	622415	150315	35752.5
Aotus_nancymaae	90902600	9.0111e+07	89878800	8.982e+07	1.08258e+06	291012	58775.3	9.09028e+07	9.01069e+07	8.98791e+07	8.98204e+07	1.08241e+06	286551	58746.8
Apaloderma_vittatum	51092200	5.07164e+07	5.06025e+07	50567000	525200	149359	35473	5.10924e+07	5.07121e+07	5.05984e+07	5.05674e+07	525006	144754	31011.9
Aptenodytes_forsteri	7.00413e+07	69504800	69358600	69324000	717300	180800	34600	7.00414e+07	6.95051e+07	6.93589e+07	6.93244e+07	717007	180686	34546.5
Apteryx_mantelli_mantelli	71904400	71356800	71205600	7.1166e+07	738362	190762	39561.6	7.19046e+07	7.13571e+07	7.12059e+07	7.11619e+07	742675	195155	44014.9
Apteryx_rowi	75294000	74768000	7.4604e+07	74557800	736200	210200	46199.8	7.52942e+07	7.47683e+07	7.46021e+07	7.45582e+07	736006	210086	43921
Aquila_chrysaetos_chrysaetos	82732000	8.21736e+07	82004600	8.19677e+07	764300	205860	36899.5	8.27322e+07	8.21719e+07	8.20049e+07	8.1968e+07	764205	203907	36945.5
Archocentrus_centrarchus	122444200	121158400	120700200	120598400	1845800	560000	101800	1.22444e+08	1.21159e+08	1.20701e+08	1.20599e+08	1.84561e+06	559886	101747
Artibeus_jamaicensis	92016800	91237200	90992600	9.0951e+07	1.06582e+06	286225	41624.8	9.2017e+07	9.12375e+07	9.09929e+07	9.09512e+07	1.0658e+06	286285	41744.8
Arvicanthis_niloticus	99137600	9.8162e+07	97901400	9.78429e+07	1.29473e+06	319138	58526	9.91378e+07	9.81617e+07	9.79017e+07	9.78432e+07	1.29461e+06	318493	58547.3
Arvicola_amphibius	96111800	9.52056e+07	9.49511e+07	9.48964e+07	1.21542e+06	309261	54711.2	9.6112e+07	9.52036e+07	9.49482e+07	9.48966e+07	1.2154e+06	307059	51585.5
Astatotilapia_calliptera	127417000	126227000	125772400	125669600	1747400	557400	102800	1.27417e+08	1.26227e+08	1.25773e+08	1.2567e+08	1.74721e+06	557286	102747
Astyanax_mexicanus	119100200	118017400	117486200	1.174e+08	1.70004e+06	617241	86040.5	1.191e+08	1.18018e+08	1.17487e+08	1.17399e+08	1.70102e+06	618299	87159
Athene_cunicularia	67722800	67137200	66988800	66948600	774200	188600	40200	6.7723e+07	6.71375e+07	6.69891e+07	6.6949e+07	774006	188486	40146.5
Austrofundulus_limnaeus	8.7063e+07	86279800	85876000	85818200	1.24482e+06	461600	57800	8.70632e+07	8.62801e+07	8.58763e+07	8.58186e+07	1.24461e+06	461486	57746.5
Aythya_fuligula	76423200	75889400	7.57013e+07	75666400	756800	223000	34850.6	7.64234e+07	7.58897e+07	7.57007e+07	7.56668e+07	756606	222886	33937.5
Balaenoptera_acutorostrata_scammoni	85706200	84982400	84764200	8.47208e+07	985404	261604	43404	8.57064e+07	8.49827e+07	8.47645e+07	8.4721e+07	985408	261688	43548.5
Balaenoptera_musculus	90332800	89628800	89396000	89346200	986600	282600	49800	9.0333e+07	8.96291e+07	8.93963e+07	8.93466e+07	986406	282486	49746.5
Balearica_regulorum_gibbericeps	5.42589e+07	5.3825e+07	53709400	53673200	585674	151849	36200	5.4259e+07	5.38253e+07	5.37097e+07	5.36736e+07	585405	151686	36146.5
Betta_splendens	113030400	112136600	111641800	111581800	1448600	554800	60000	1.13031e+08	1.12137e+08	1.11642e+08	1.11582e+08	1.44841e+06	554686	59946.5
Bison_bison_bison	8.89764e+07	88197000	87965600	87922200	1.05423e+06	274800	43400	8.89766e+07	8.81973e+07	8.79659e+07	8.79226e+07	1.05401e+06	274686	43346.5
Boleophthalmus_pectinirostris	100837000	9.99853e+07	9.95946e+07	9.95212e+07	1.31575e+06	464059	73372.7	1.00837e+08	9.99806e+07	9.95927e+07	9.95169e+07	1.32033e+06	463707	75842.6
Bos_indicus_x_Bos_taurus	95635600	94844400	94587400	94536800	1098800	307600	50600	9.56358e+07	9.48447e+07	9.45877e+07	9.45372e+07	1.09861e+06	307486	50546.5
Bos_indicus	86627400	85879400	85647600	85603400	1024000	276000	44200	8.66276e+07	8.58797e+07	8.56479e+07	8.56038e+07	1.02381e+06	275886	44146.5
Bos_mutus	88917200	88127800	8.78949e+07	8.78517e+07	1.06551e+06	276108	43191	8.89174e+07	8.81281e+07	8.78947e+07	8.78512e+07	1.0662e+06	276877	43532.3
Bos_taurus	95175200	94387400	94132800	94082600	1092600	304800	50200	9.51754e+07	9.43877e+07	9.41331e+07	9.4083e+07	1.09241e+06	304686	50146.5
Branchiostoma_belcheri	112529800	111873000	111546200	111471600	1058200	401400	74600	1.1253e+08	1.11873e+08	1.11547e+08	1.11472e+08	1.05801e+06	401286	74546.5
Branchiostoma_floridae	1.16319e+08	115679200	1.15385e+08	115313000	1.00616e+06	366200	72340.4	1.16317e+08	1.15679e+08	1.15385e+08	1.15313e+08	1.00358e+06	366086	71752
Bubalus_bubalis	9.58366e+07	95041200	94783200	94731800	1.10475e+06	309400	51400	9.58366e+07	9.50415e+07	9.47835e+07	9.47322e+07	1.10441e+06	309286	51346.5
Buceros_rhinoceros_silvestris	51774000	51356800	51234600	51204400	569600	152400	30200	5.17742e+07	5.13571e+07	5.12349e+07	5.12048e+07	569406	152286	30146.5
Bufo_bufo	98748600	98134000	97952600	9.7896e+07	852556	237956	56555.6	9.87488e+07	9.81343e+07	9.79529e+07	9.78962e+07	852609	238089	56749
Calidris_pugnax	77701600	77099800	76931400	76907200	794400	192600	24200	7.77018e+07	7.71001e+07	7.69317e+07	7.69076e+07	794206	192486	24146.5
Callithrix_jacchus	99125800	98253000	98008800	97945000	1180800	308000	63800	9.9126e+07	9.82533e+07	9.80091e+07	9.79454e+07	1.18061e+06	307886	63746.5
Callorhinchus_milii	78352800	77838600	77678400	77649000	703800	189600	29400	7.8353e+07	7.78389e+07	7.76787e+07	7.76494e+07	703606	189486	29346.5
Callorhinus_ursinus	99375400	98588200	98342000	9.82808e+07	1.09457e+06	307375	61174.8	9.93756e+07	9.85885e+07	9.83423e+07	9.82812e+07	1.09441e+06	307286	61146.3
Calypte_anna	72780000	7.19864e+07	71808200	71770600	1009400	215798	37600	7.27802e+07	7.19841e+07	7.18085e+07	7.1771e+07	1.00921e+06	213117	37546.5
Camarhynchus_parvulus	7.64073e+07	75659600	75419600	7.53768e+07	1.03044e+06	282788	42788.3	7.64029e+07	7.56599e+07	7.54199e+07	7.53766e+07	1.02627e+06	283280	43340.3
Camelus_bactrianus	82641000	81880800	8.16647e+07	81626600	1014400	254200	38050.4	8.26412e+07	8.18811e+07	8.16649e+07	8.1627e+07	1.01421e+06	254086	37947
Camelus_dromedarius	91949600	9.11917e+07	90947000	90901400	1048200	290307	45600	9.19498e+07	9.1187e+07	9.09473e+07	9.09018e+07	1.04801e+06	285187	45546.5
Camelus_ferus	93067400	92295400	92047800	9.20023e+07	1.06509e+06	293094	45494	9.30676e+07	9.22957e+07	9.20481e+07	9.20022e+07	1.06541e+06	293492	45951.8
Canis_lupus_dingo	95040400	9.42922e+07	94056400	93992600	1047800	299596	63800	9.50406e+07	9.42923e+07	9.40567e+07	9.3993e+07	1.04761e+06	299284	63746.5
Canis_lupus_familiaris	95596800	94844600	9.46125e+07	9.45494e+07	1.04737e+06	295173	63096.3	9.5597e+07	9.48449e+07	9.46088e+07	9.45449e+07	1.05209e+06	299973	63889.6
Capra_hircus	93669000	92906800	92655800	92605400	1063600	301400	50400	9.36692e+07	9.29071e+07	9.26561e+07	9.26058e+07	1.06341e+06	301286	50346.5
Carassius_auratus	245288000	243340000	242494000	242330000	2958000	1010000	164000	2.45288e+08	2.4334e+08	2.42494e+08	2.4233e+08	2.95781e+06	1.00989e+06	163947
Carcharodon_carcharias	91457800	90809800	9.06642e+07	90609000	848800	200800	55225.2	9.1458e+07	9.08101e+07	9.06645e+07	9.06094e+07	848606	200686	55146.8
Cariama_cristata	53776200	5.33517e+07	53234800	53199800	576400	151946	35000	5.37764e+07	5.33487e+07	5.32351e+07	5.32002e+07	576206	148528	34946.5
Carlito_syrichta	82380400	81633200	8.1433e+07	81378800	1001600	254400	54223	8.23806e+07	8.16335e+07	8.14288e+07	8.13792e+07	1.00141e+06	254286	49616.4
Castor_canadensis	87227800	86368200	8.61589e+07	86102400	1125400	265800	56500.5	8.7228e+07	8.63685e+07	8.61591e+07	8.61028e+07	1.12521e+06	265686	56347.5
Catharus_ustulatus	82125200	81326400	81073600	8.10278e+07	1.09735e+06	298551	45750.6	8.21254e+07	8.13267e+07	8.10739e+07	8.1028e+07	1.0974e+06	298684	45944
Cavia_porcellus	9.15033e+07	90642800	90392000	90337200	1.1661e+06	305600	54800	9.14985e+07	9.06431e+07	9.03923e+07	9.03376e+07	1.16091e+06	305486	54746.5
Cebus_imitator	9.43016e+07	93478600	93243800	93182400	1.11921e+06	296200	61400	9.42969e+07	9.34789e+07	9.32441e+07	9.31828e+07	1.11409e+06	296086	61346.5
Ceratotherium_simum_simum	91069400	90296400	90070200	90015400	1054000	281000	54800	9.10696e+07	9.02967e+07	9.00705e+07	9.00158e+07	1.05381e+06	280886	54746.5
Cercocebus_atys	9.44587e+07	93648200	93415000	93353600	1.10511e+06	294600	61400	9.44584e+07	9.36485e+07	9.34153e+07	9.3354e+07	1.1044e+06	294486	61346.5
Chaetura_pelagica	66129200	65396200	65233400	6.51995e+07	929669	196669	33868.6	6.61294e+07	6.53965e+07	6.52337e+07	6.51967e+07	932646	199726	36986
Chanos_chanos	113529000	112578400	112186400	1.12123e+08	1.40557e+06	454966	62966.1	1.13529e+08	1.12579e+08	1.12187e+08	1.12119e+08	1.41013e+06	459609	67668.9
Charadrius_vociferus	68190400	67676600	6.75377e+07	67501600	688800	175000	36068.5	6.81906e+07	6.76769e+07	6.75375e+07	6.7502e+07	688606	174886	35551.3
Cheilinus_undulatus	115309000	1.14043e+08	1.13532e+08	113403200	1905800	640164	128639	1.15309e+08	1.14041e+08	1.13527e+08	1.13404e+08	1.90561e+06	637050	123659
Chelmon_rostratus	1.09716e+08	108577800	108083400	108001000	1.71525e+06	576800	82400	1.09716e+08	1.08578e+08	1.08084e+08	1.08001e+08	1.71501e+06	576686	82346.5
Chelonia_mydas	9.38427e+07	9.308e+07	9.28485e+07	92803400	1.03932e+06	276628	45116.5	9.38426e+07	9.30795e+07	9.28483e+07	9.28038e+07	1.03881e+06	275678	44551.8
Chelonoidis_abingdonii	9.03741e+07	89590800	89369200	89321800	1.05227e+06	269000	47400	9.03738e+07	8.95911e+07	8.93695e+07	8.93222e+07	1.05161e+06	268886	47346.5
Chinchilla_lanigera	88249000	87480200	87237800	8.71895e+07	1.0595e+06	290700	48299.5	8.82492e+07	8.74805e+07	8.72381e+07	8.71898e+07	1.05941e+06	290685	48345.5
Chiroxiphia_lanceolata	7.78053e+07	77091400	76890000	76857200	948139	234200	32800	7.78009e+07	7.70917e+07	7.68903e+07	7.68576e+07	943280	234086	32746.5
Chlamydotis_macqueenii	51267800	50870200	50754800	5.07252e+07	542623	145023	29623.1	5.1268e+07	5.08705e+07	5.07551e+07	5.07207e+07	547321	149801	34461.6
Chlorocebus_sabaeus	95911000	95089800	94856000	94793400	1117600	296400	62600	9.59112e+07	9.50901e+07	9.48563e+07	9.47938e+07	1.11741e+06	296286	62546.5
Choloepus_didactylus	1.01779e+08	100950600	100714800	1.00649e+08	1.12919e+06	301171	65371.4	1.01774e+08	1.00951e+08	1.00715e+08	1.00649e+08	1.1251e+06	302097	66357.5
Chrysemys_picta_bellii	94751600	9.39963e+07	9.37656e+07	93718200	1033400	278138	47388.7	9.47518e+07	9.39939e+07	9.37623e+07	9.37186e+07	1.03321e+06	275319	43698.8
Chrysochloris_asiatica	88709800	87944400	87752000	87702400	1007400	242000	49600	8.871e+07	8.79447e+07	8.77523e+07	8.77028e+07	1.00721e+06	241886	49546.5
Ciona_intestinalis	6.09633e+07	60844600	60824800	60755600	207739	89000	69200	6.09589e+07	6.08449e+07	6.08251e+07	6.0756e+07	202880	88886.3	69146.5
Clupea_harengus	113725200	112745400	112342400	112289200	1436000	456200	53200	1.13725e+08	1.12746e+08	1.12343e+08	1.1229e+08	1.43581e+06	456086	53146.5
Colius_striatus	47889000	4.74231e+07	47303800	4.72721e+07	616926	151019	31726	4.78892e+07	4.74229e+07	4.73041e+07	4.72724e+07	616807	150492	31747.3
Colobus_angolensis_palliatus	89623000	88797200	88579400	88523600	1099400	273600	55800	8.96232e+07	8.87975e+07	8.85797e+07	8.8524e+07	1.09921e+06	273486	55746.5
Colossoma_macropomum	127215600	1.26017e+08	1.25472e+08	125366200	1849400	651295	105849	1.27216e+08	1.26013e+08	1.25472e+08	1.25367e+08	1.84921e+06	646182	105746
Columba_livia	72477200	71921200	71753800	71722200	755000	199000	31600	7.24774e+07	7.19215e+07	7.17541e+07	7.17226e+07	754806	198886	31546.5
Condylura_cristata	81782400	8.11008e+07	8.08875e+07	80837600	944800	263225	49859	8.17826e+07	8.11011e+07	8.08871e+07	8.0838e+07	944606	263087	49153.3
Corapipo_altera	76173000	75455800	75260200	7.52277e+07	945253	228053	32452.6	7.61732e+07	7.54561e+07	7.52605e+07	7.5228e+07	945208	228088	32548
Coregonus_clupeaformis	182847600	1.80709e+08	1.79871e+08	179732000	3115600	977134	139250	1.82848e+08	1.80705e+08	1.79872e+08	1.79732e+08	3.11541e+06	973031	139147
Corvus_brachyrhynchos	7.03492e+07	69602800	6.94206e+07	69383000	966225	219800	37588	7.03494e+07	6.96031e+07	6.94205e+07	6.93834e+07	966006	219686	37142.5
Corvus_cornix_cornix	72512800	71846400	7.16605e+07	71617600	895200	228800	42856.2	7.2513e+07	7.18467e+07	7.16577e+07	7.1618e+07	895006	228686	39708.3
Corvus_kubaryi	76072400	75358400	75160400	7.51214e+07	950971	236971	38971.4	7.60726e+07	7.53587e+07	7.51607e+07	7.51208e+07	951817	237897	39957.5
Corvus_moneduloides	7.9916e+07	79190000	78980200	78938800	977181	251200	41400	7.99119e+07	7.91903e+07	7.89805e+07	7.89392e+07	972745	251086	41346.5
Cottoperca_gobio	103451800	102498400	102065200	101987800	1464000	510600	77400	1.03452e+08	1.02499e+08	1.02066e+08	1.01988e+08	1.46381e+06	510486	77346.5
Coturnix_japonica	77966600	7.73253e+07	7.71309e+07	7.7088e+07	878552	237234	42878	7.79668e+07	7.73212e+07	7.71266e+07	7.70835e+07	883294	237711	43163.2
Cricetulus_griseus	8.67824e+07	85818600	85602600	8.55471e+07	1.23536e+06	271531	55531.5	8.67826e+07	8.58189e+07	8.56029e+07	8.55468e+07	1.23581e+06	272093	56153.5
Crocodylus_porosus	72844400	72247800	7.2093e+07	7.20462e+07	798185	201585	46814	7.28446e+07	7.22481e+07	7.20921e+07	7.20452e+07	799422	202902	46975
Crotalus_tigris	93840000	93229200	9.3103e+07	9.30198e+07	820238	209438	83218.2	9.38402e+07	9.32295e+07	9.31008e+07	9.3019e+07	821194	210474	81764.2
Cuculus_canorus	69265200	68702200	68561800	6.85205e+07	744725	181725	41324.5	6.92654e+07	6.87025e+07	6.85621e+07	6.85208e+07	744605	181686	41345.8
Cyanistes_caeruleus	72436200	7.165e+07	7.1444e+07	71403400	1032800	246575	40625.2	7.24364e+07	7.16457e+07	7.14443e+07	7.14038e+07	1.03261e+06	241955	40546.8
Cyclopterus_lumpus	105567400	104743600	104310800	104261200	1306200	482400	49600	1.05568e+08	1.04744e+08	1.04311e+08	1.04262e+08	1.30601e+06	482286	49546.5
Cygnus_atratus	76894600	76375200	76191400	76155200	739400	220000	36200	7.68948e+07	7.63755e+07	7.61917e+07	7.61556e+07	739206	219886	36146.5
Cygnus_olor	79943400	79407400	79221800	79184000	759400	223400	37800	7.99436e+07	7.94077e+07	7.92221e+07	7.91844e+07	759206	223286	37746.5
Cynoglossus_semilaevis	1.03147e+08	102142600	101651800	1.01554e+08	1.59315e+06	588588	97788.3	1.03144e+08	1.02143e+08	1.01652e+08	1.01554e+08	1.59037e+06	588891	98150.8
Cyprinodon_tularosa	115083000	1.14036e+08	1.1358e+08	113507800	1575200	528502	72425.2	1.15083e+08	1.14033e+08	1.13581e+08	1.13508e+08	1.57501e+06	524538	72346.8
Cyprinodon_variegatus	107340200	1.0636e+08	105932600	1.05871e+08	1.46927e+06	488713	61667.5	1.0734e+08	1.06358e+08	1.05933e+08	1.05867e+08	1.47373e+06	491828	66272.9
Cyprinus_carpio	167681000	166374200	165803600	165697600	1983400	676600	106000	1.67681e+08	1.66374e+08	1.65804e+08	1.65698e+08	1.98321e+06	676486	105947
Danio_rerio	122126000	121139800	120707800	1.20612e+08	1.51423e+06	528028	96028.3	1.22126e+08	1.2114e+08	1.20708e+08	1.20612e+08	1.51421e+06	528088	96148.3
Dasypus_novemcinctus	92034800	91344600	91124200	91058000	976800	286600	66200	9.2035e+07	9.13449e+07	9.11245e+07	9.10584e+07	976606	286486	66146.5
Delphinapterus_leucas	87414800	86716200	86492600	86445200	969600	271000	47400	8.7415e+07	8.67165e+07	8.64929e+07	8.64456e+07	969406	270886	47346.5
Denticeps_clupeoides	113948800	113056200	112659800	112618000	1330800	438200	41800	1.13949e+08	1.13056e+08	1.1266e+08	1.12618e+08	1.33061e+06	438086	41746.5
Dermochelys_coriacea	9.02453e+07	89494800	8.9278e+07	8.92304e+07	1.01489e+06	264375	47600.5	9.02442e+07	8.94951e+07	8.92783e+07	8.92308e+07	1.01342e+06	264287	47547
Desmodus_rotundus	86033800	85250600	85020800	84980400	1053400	270200	40400	8.6034e+07	8.52509e+07	8.50211e+07	8.49808e+07	1.05321e+06	270086	40346.5
Dipodomys_ordii	88189000	87394200	87162800	87105600	1083400	288600	57200	8.81892e+07	8.73945e+07	8.71631e+07	8.7106e+07	1.08321e+06	288486	57146.5
Dromaius_novaehollandiae	74106600	73592000	73428400	73386000	720600	206000	42400	7.41068e+07	7.35923e+07	7.34287e+07	7.33864e+07	720406	205886	42346.5
Dryobates_pubescens	65448400	64688600	6.45009e+07	64461000	987400	227600	39898.5	6.54486e+07	6.46889e+07	6.45009e+07	6.44614e+07	987206	227486	39549.5
Echeneis_naucrates	107518200	106366400	105959600	1.0588e+08	1.63813e+06	486326	79526	1.07518e+08	1.06367e+08	1.0596e+08	1.0588e+08	1.63801e+06	486287	79547.3
Echinops_telfairi	8.31379e+07	82448400	82228000	82184400	953473	264000	43600	8.31333e+07	8.24487e+07	8.22283e+07	8.21848e+07	948529	263886	43546.5
Egretta_garzetta	67383800	66842800	66701400	66663800	720000	179000	37600	6.7384e+07	6.68431e+07	6.67017e+07	6.66642e+07	719806	178886	37546.5
Electrophorus_electricus	1.09807e+08	108907800	1.08543e+08	108476800	1.33047e+06	431000	65709	1.09803e+08	1.08908e+08	1.0854e+08	1.08477e+08	1.32574e+06	430886	63319.5
Elephantulus_edwardii	8.91202e+07	88345800	88128000	8.80778e+07	1042350	267975	50174.8	8.91202e+07	8.83461e+07	8.81283e+07	8.80782e+07	1.04201e+06	267886	50146.3
Empidonax_traillii	74699600	74018800	7.38148e+07	73782400	917200	236400	32440.4	7.46998e+07	7.40191e+07	7.38133e+07	7.37828e+07	917006	236286	30566.7
Enhydra_lutris_kenyoni	9.05621e+07	89854200	8.96251e+07	89574600	987485	279600	50500.5	9.05593e+07	8.98545e+07	8.96253e+07	8.9575e+07	984371	279486	50347.5
Epinephelus_lanceolatus	117091200	115800000	1.15296e+08	1.15184e+08	1.90699e+06	615788	111478	1.17091e+08	1.158e+08	1.15293e+08	1.15184e+08	1.90721e+06	616091	109118
Eptesicus_fuscus	85641800	84956000	84722400	84672600	969200	283400	49800	8.5642e+07	8.49563e+07	8.47227e+07	8.4673e+07	969006	283286	49746.5
Equus_asinus	91854200	91065600	90835800	90783400	1070800	282200	52400	9.18544e+07	9.10659e+07	9.08361e+07	9.07838e+07	1.07061e+06	282086	52346.5
Equus_caballus	97224400	96440400	96195200	96136000	1088400	304400	59200	9.72246e+07	9.64407e+07	9.61955e+07	9.61364e+07	1.08821e+06	304286	59146.5
Equus_przewalskii	88017400	87242200	8.7028e+07	8.69763e+07	1.04105e+06	265853	51613.7	8.80176e+07	8.72425e+07	8.70251e+07	8.69766e+07	1.04101e+06	265888	48508.1
Erinaceus_europaeus	86173600	85373000	85121400	85070200	1103400	302800	51200	8.61738e+07	8.53733e+07	8.51217e+07	8.50706e+07	1.10321e+06	302686	51146.5
Erpetoichthys_calabaricus	102452400	101705800	101532200	1.0145e+08	1.00255e+06	255950	82349.6	1.02453e+08	1.01706e+08	1.01533e+08	1.0145e+08	1.00241e+06	255886	82346
Esox_lucius	122196400	121079800	120640800	120594200	1602200	485600	46600	1.22197e+08	1.2108e+08	1.20641e+08	1.20595e+08	1.60201e+06	485486	46546.5
Etheostoma_cragini	104920800	103949200	1.03564e+08	103500800	1420000	448400	62860.6	1.04921e+08	1.03949e+08	1.03562e+08	1.03501e+08	1.41981e+06	448286	60967
Etheostoma_spectabile	107766800	106748600	106343000	106278800	1488000	469800	64200	1.07767e+08	1.06749e+08	1.06343e+08	1.06279e+08	1.48781e+06	469686	64146.5
Eumetopias_jubatus	90062200	8.9343e+07	89119400	89064600	997600	278375	54800	9.00624e+07	8.93431e+07	8.91197e+07	8.9065e+07	997406	278088	54746.5
Eurypyga_helias	49445800	49078800	48968000	48942400	503400	136400	25600	4.9446e+07	4.90791e+07	4.89683e+07	4.89428e+07	503206	136286	25546.5
Falco_cherrug	71738200	71111000	70955600	70916800	821400	194200	38800	7.17384e+07	7.11113e+07	7.09559e+07	7.09172e+07	821206	194086	38746.5
Falco_peregrinus	72847800	72218200	72061000	72023400	824400	194800	37600	7.2848e+07	7.22185e+07	7.20613e+07	7.20238e+07	824206	194686	37546.5
Falco_rusticolus	78983200	78379600	78205200	7.81674e+07	815765	212165	37764.6	7.89834e+07	7.83799e+07	7.82055e+07	7.81672e+07	816200	212680	38340
Felis_catus	92921600	92222400	91988400	9.19358e+07	985756	286556	52555.6	9.29218e+07	9.22227e+07	9.19887e+07	9.19358e+07	986002	286882	52942
Ficedula_albicollis	73401600	7.26352e+07	7.24174e+07	7.23775e+07	1.0241e+06	257733	39924.7	7.34018e+07	7.26333e+07	7.24128e+07	7.23729e+07	1.0289e+06	260407	39929.8
Fukomys_damarensis	89975800	8.90849e+07	88836800	8.87876e+07	1.18818e+06	297318	49175.3	8.9976e+07	8.90809e+07	8.88371e+07	8.8788e+07	1.18801e+06	292949	49146.8
Fulmarus_glacialis	53236800	52820000	52710000	5.26747e+07	562053	145253	35252.6	5.3237e+07	5.28203e+07	5.27103e+07	5.2675e+07	562008	145288	35348
Fundulus_heteroclitus	125171200	1.2421e+08	1.23638e+08	1.2358e+08	1.59153e+06	630678	58141.2	1.25171e+08	1.24206e+08	1.23634e+08	1.2358e+08	1.59141e+06	626349	53616.9
Gadus_morhua	112924200	1.12116e+08	111650200	111630400	1293800	485872	19800	1.12924e+08	1.12115e+08	1.11651e+08	1.11631e+08	1.29361e+06	484500	19746.5
Galeopterus_variegatus	88878800	88026200	87812800	8.7763e+07	1.11577e+06	263173	49773.1	8.8879e+07	8.80265e+07	8.78131e+07	8.77597e+07	1.11925e+06	266735	53395
Gallus_gallus	84582800	83933800	83725800	83680200	902600	253600	45600	8.4583e+07	8.39341e+07	8.37261e+07	8.36806e+07	902406	253486	45546.5
Gasterosteus_aculeatus_aculeatus	108546000	107830800	107391200	107361600	1184400	469200	29600	1.08546e+08	1.07831e+08	1.07392e+08	1.07362e+08	1.18421e+06	469086	29546.5
Gavia_stellata	50841400	50434600	50327600	5.02937e+07	547697	140897	33897.3	5.08416e+07	5.04349e+07	5.03279e+07	5.02899e+07	551665	144945	38005.4
Gavialis_gangeticus	70964600	7.03732e+07	70222600	7.01796e+07	784969	193594	42968.9	7.09648e+07	7.03735e+07	7.02229e+07	7.01758e+07	788947	197627	47087.3
Gekko_japonicus	85071000	84496800	8.43588e+07	8.43118e+07	759175	184975	46947	8.50712e+07	8.44971e+07	8.43587e+07	8.43122e+07	759006	184887	46550.5
Geospiza_fortis	67764200	66974800	66769200	6.67327e+07	1.03153e+06	242133	36533.1	6.77644e+07	6.69751e+07	6.67695e+07	6.67316e+07	1.03279e+06	243471	37930.8
Geotrypetes_seraphini	93929200	93235800	93055400	9.29842e+07	944975	251575	71174.8	9.39294e+07	9.32361e+07	9.30557e+07	9.29846e+07	944806	251486	71146.3
Globicephala_melas	87280200	86594400	86373200	8.63292e+07	951044	265244	44043.9	8.72804e+07	8.65947e+07	8.63735e+07	8.63267e+07	953640	267920	46780
Gorilla_gorilla_gorilla	92803800	91995200	91770200	91708000	1095800	287200	62200	9.2804e+07	9.19955e+07	9.17705e+07	9.17084e+07	1.09561e+06	287086	62146.5
Gouania_willdenowi	1.1212e+08	1.1109e+08	110637200	1.1053e+08	1.59052e+06	560651	107575	1.1212e+08	1.1109e+08	1.10638e+08	1.1053e+08	1.58981e+06	560487	107547
Grammomys_surdaster	9.35998e+07	92681800	92439000	9.23846e+07	1.21515e+06	297175	54375.3	9.35998e+07	9.26821e+07	9.24393e+07	9.2385e+07	1.21481e+06	297087	54346.8
Gymnodraco_acuticeps	1.13109e+08	112021600	111537800	111463600	1.6451e+06	558000	74200	1.13109e+08	1.12022e+08	1.11538e+08	1.11464e+08	1.64481e+06	557886	74146.5
Haliaeetus_albicilla	53499800	5.3046e+07	52932800	52888600	611200	157420	44200	5.35e+07	5.30461e+07	5.29331e+07	5.2889e+07	611006	157084	44146.5
Haliaeetus_leucocephalus	74261400	7.36916e+07	7.35425e+07	7.35098e+07	751644	181869	32694.4	7.42616e+07	7.36919e+07	7.35415e+07	7.35072e+07	754371	184651	34324.3
Halichoerus_grypus	9.20321e+07	91321600	91090000	91034000	998139	287600	56000	9.20308e+07	9.13219e+07	9.10903e+07	9.10344e+07	996389	287486	55946.5
Haplochromis_burtoni	105646000	104662200	1.04287e+08	104203800	1442200	458400	83649.4	1.05646e+08	1.04662e+08	1.04288e+08	1.04204e+08	1.44201e+06	458286	83546
Heterocephalus_glaber	90790200	8.99434e+07	8.97038e+07	89640400	1149800	303025	63442.1	9.07904e+07	8.99437e+07	8.96992e+07	8.96408e+07	1.14961e+06	302887	58458.9
Hippocampus_comes	9.96322e+07	99128600	98845000	9.88258e+07	806351	302751	19150.6	9.96306e+07	9.91289e+07	9.88453e+07	9.8826e+07	804623	302884	19344
Hippoglossus_hippoglossus	109790800	108761000	108269000	108180800	1610000	580200	88200	1.09791e+08	1.08761e+08	1.08269e+08	1.08181e+08	1.60981e+06	580086	88146.5
Hippoglossus_stenolepis	108045000	107031200	106545200	106458200	1586800	573000	87000	1.08045e+08	1.07031e+08	1.06546e+08	1.06459e+08	1.58661e+06	572886	86946.5
Hipposideros_armiger	85038800	84332400	84120000	84073200	965600	259200	46800	8.5039e+07	8.43327e+07	8.41203e+07	8.40736e+07	965406	259086	46746.5
Hirundo_rustica	75583800	74926600	74709800	74672600	911200	254000	37200	7.5584e+07	7.49269e+07	7.47101e+07	7.4673e+07	911006	253886	37146.5
Homo_sapiens	94008600	93185200	92953200	9.28907e+07	1.11785e+06	294453	62452.6	9.40088e+07	9.31855e+07	9.29535e+07	9.2891e+07	1.11781e+06	294488	62548
Hyaena_hyaena	90922200	90246200	9.00121e+07	89954000	968200	292200	58140.6	9.09224e+07	9.02465e+07	9.00107e+07	8.99544e+07	968006	292086	56327
Hylobates_moloch	9.48675e+07	9.40468e+07	93810200	9.37482e+07	1.11928e+06	298572	61972	9.48649e+07	9.40427e+07	9.38105e+07	9.37476e+07	1.11736e+06	295139	62935.8
Ictalurus_punctatus	108183200	107404600	1.07038e+08	1.06943e+08	1.24002e+06	461420	94445.1	1.08183e+08	1.07405e+08	1.07038e+08	1.06942e+08	1.24159e+06	463067	96126.8
Ictidomys_tridecemlineatus	93319400	92407800	9.2179e+07	92117400	1202000	290400	61649.4	9.33196e+07	9.24081e+07	9.21793e+07	9.21178e+07	1.20181e+06	290286	61546
Jaculus_jaculus	8.67795e+07	8.59885e+07	85769000	85719200	1.06027e+06	269299	49800	8.67749e+07	8.59887e+07	8.57693e+07	8.57196e+07	1.05529e+06	269085	49746.5
Kryptolebias_marmoratus	1.08232e+08	1.07309e+08	106823800	106761600	1.47022e+06	547861	62200	1.08232e+08	1.07308e+08	1.06824e+08	1.06762e+08	1.47001e+06	545907	62146.5
Labrus_bergylta	112977400	111887200	111389400	1.11288e+08	1.68924e+06	599036	101236	1.12978e+08	1.11887e+08	1.1139e+08	1.11288e+08	1.6896e+06	599481	101741
Lacerta_agilis	96107400	95411400	95264200	95193400	914000	218000	70800	9.61076e+07	9.54117e+07	9.52645e+07	9.51938e+07	913806	217886	70746.5
Lagenorhynchus_obliquidens	87103600	86417000	86195400	86148200	955400	268800	47200	8.71038e+07	8.64173e+07	8.61957e+07	8.61486e+07	955206	268686	47146.5
Larimichthys_crocea	114393800	113308000	1.12832e+08	1.12732e+08	1.66157e+06	575775	100197	1.14394e+08	1.13308e+08	1.12832e+08	1.12733e+08	1.66141e+06	575686	99354.8
Lates_calcarifer	1.20938e+08	119555800	1.19018e+08	118909200	2.02908e+06	646600	109029	1.20938e+08	1.19556e+08	1.19018e+08	1.1891e+08	2.02881e+06	646486	107936
Latimeria_chalumnae	85450800	8.48182e+07	84659000	8.46201e+07	830684	198090	38883.5	8.5451e+07	8.48173e+07	8.46593e+07	8.46173e+07	833645	199938	41985.7
Lepidothrix_coronata	73960200	73283800	73094200	73062400	897800	221400	31800	7.39604e+07	7.32841e+07	7.30945e+07	7.30628e+07	897606	221286	31746.5
Lepisosteus_oculatus	88088200	87313400	87007400	86977400	1110800	336000	30000	8.80884e+07	8.73137e+07	8.70077e+07	8.69778e+07	1.11061e+06	335886	29946.5
Leptonychotes_weddellii	84188600	83499400	83290000	83241600	947000	257800	48400	8.41888e+07	8.34997e+07	8.32903e+07	8.3242e+07	946806	257686	48346.5
Leptosomus_discolor	54386800	53963000	5.38462e+07	5.3815e+07	571766	147966	31139.1	5.4387e+07	5.39633e+07	5.38449e+07	5.38128e+07	574175	150456	32132.8
Lipotes_vexillifer	85943600	85270000	85046200	8.50012e+07	942356	268756	44955.6	8.59438e+07	8.52703e+07	8.50465e+07	8.50014e+07	942409	268889	45149
Lonchura_striata_domestica	74979200	74300000	74084600	74041400	937800	258600	43200	7.49794e+07	7.43003e+07	7.40849e+07	7.40418e+07	937606	258486	43146.5
Lontra_canadensis	9.29104e+07	9.21858e+07	91951600	9.19002e+07	1.01024e+06	285554	51404	9.29082e+07	9.21859e+07	9.19519e+07	9.19002e+07	1.00803e+06	285684	51742.5
Loxodonta_africana	93819000	92977800	92759800	92709400	1109600	268400	50400	9.38192e+07	9.29781e+07	9.27601e+07	9.27098e+07	1.10941e+06	268286	50346.5
Lynx_canadensis	91207200	90514600	90284600	90232400	974800	282200	52200	9.12074e+07	9.05149e+07	9.02849e+07	9.02328e+07	974606	282086	52146.5
Macaca_fascicularis	93453200	9.26376e+07	92406800	92346800	1106400	290781	60000	9.34534e+07	9.26356e+07	9.24071e+07	9.23472e+07	1.10621e+06	288461	59946.5
Macaca_mulatta	96783400	9.59512e+07	95715200	95652600	1130800	298649	62600	9.67836e+07	9.59513e+07	9.57155e+07	9.5653e+07	1.13061e+06	298289	62546.5
Macaca_nemestrina	9.47583e+07	9.39373e+07	93706000	93644000	1.11433e+06	293306	62000	9.47544e+07	9.39371e+07	9.37063e+07	9.36444e+07	1.11006e+06	292681	61946.5
Manacus_vitellinus	6.88063e+07	6.81104e+07	67936000	67903000	903283	207425	33000	6.8806e+07	6.81107e+07	6.79363e+07	6.79034e+07	902601	207287	32946.5
Mandrillus_leucophaeus	8.92488e+07	88419200	88203200	88149000	1.09982e+06	270200	54200	8.9249e+07	8.84195e+07	8.82035e+07	8.81494e+07	1.09961e+06	270086	54146.5
Manis_javanica	93002200	9.21862e+07	91956000	91898000	1104200	288176	58000	9.30024e+07	9.21859e+07	9.19563e+07	9.18984e+07	1.10401e+06	287480	57946.5
Manis_pentadactyla	92254400	91453000	9.12292e+07	91167600	1086800	285400	61583.3	9.22546e+07	9.14533e+07	9.12251e+07	9.1168e+07	1.08661e+06	285286	57079.8
Marmota_flaviventris	93470200	92586000	92356200	9.22989e+07	1.17131e+06	287112	57312	9.34704e+07	9.25863e+07	9.23565e+07	9.22943e+07	1.17611e+06	291991	62251.6
Marmota_marmota_marmota	92560600	91667400	91449400	9.13918e+07	1.16884e+06	275636	57635.8	9.25608e+07	9.16677e+07	9.14497e+07	9.13918e+07	1.16901e+06	275890	57950.3
Mastacembelus_armatus	1.11751e+08	110454000	110013000	109915800	1.83529e+06	538200	97200	1.11749e+08	1.10454e+08	1.10013e+08	1.09916e+08	1.83298e+06	538086	97146.5
Mastomys_coucha	92455400	91567000	91334000	91277200	1178200	289800	56800	9.24556e+07	9.15673e+07	9.13343e+07	9.12776e+07	1.17801e+06	289686	56746.5
Mauremys_reevesii	104965400	1.04096e+08	103825600	1.03783e+08	1.18224e+06	312341	42440.6	1.04966e+08	1.04096e+08	1.03826e+08	1.03779e+08	1.18668e+06	316760	47019.2
Maylandia_zebra	122570800	121410800	120963800	120864000	1706800	546800	99800	1.22571e+08	1.21411e+08	1.20964e+08	1.20864e+08	1.70661e+06	546686	99746.5
Megalops_cyprinoides	121056200	119884200	119401000	119365200	1691000	519000	35800	1.21056e+08	1.19884e+08	1.19401e+08	1.19366e+08	1.69081e+06	518886	35746.5
Melanotaenia_boesemani	1.17877e+08	1.16646e+08	116211800	116112800	1.76467e+06	532825	99000	1.17877e+08	1.16646e+08	1.16212e+08	1.16113e+08	1.76421e+06	532686	98946.5
Meleagris_gallopavo	72343800	71691400	71510600	71464800	879000	226600	45800	7.2344e+07	7.16917e+07	7.15109e+07	7.14652e+07	878806	226486	45746.5
Melopsittacus_undulatus	79499600	78767000	78588400	78544000	955600	223000	44400	7.94998e+07	7.87673e+07	7.85887e+07	7.85444e+07	955406	222886	44346.5
Meriones_unguiculatus	91791800	90958400	90705600	90655200	1136600	303200	50400	9.1792e+07	9.09587e+07	9.07059e+07	9.06556e+07	1.13641e+06	303086	50346.5
Merops_nubicus	4.82099e+07	4.77339e+07	4.7609e+07	4.75811e+07	628752	152812	27853.1	4.8209e+07	4.77306e+07	4.76077e+07	4.75812e+07	627814	149437	26560.2
Mesitornis_unicolor	53079200	5.26334e+07	52509800	52481400	597800	152025	28400	5.30794e+07	5.26337e+07	5.25101e+07	5.24818e+07	597606	151887	28346.5
Mesocricetus_auratus	97790400	96865200	9.66105e+07	96556600	1233800	308600	53923	9.77906e+07	9.68655e+07	9.66105e+07	9.6557e+07	1.23361e+06	308486	53549.8
Microcaecilia_unicolor	97798800	9.69946e+07	96782600	96714000	1084800	280625	68600	9.7799e+07	9.69949e+07	9.67829e+07	9.67144e+07	1.08461e+06	280487	68546.5
Microcebus_murinus	93939800	93216800	9.29732e+07	92913200	1026600	303600	60049.4	9.394e+07	9.32171e+07	9.29735e+07	9.29136e+07	1.02641e+06	303486	59946
Micropterus_salmoides	126128800	124817400	1.24301e+08	124201000	1927800	616400	100051	1.26129e+08	1.24818e+08	1.243e+08	1.24201e+08	1.92761e+06	616286	98957.5
Microtus_ochrogaster	91166000	9.03099e+07	90067600	9.00208e+07	1.14524e+06	289137	46844.4	9.11662e+07	9.0306e+07	9.00679e+07	9.0019e+07	1.14718e+06	287003	48922.3
Microtus_oregoni	111913400	1.10872e+08	110573000	110512600	1400800	359410	60400	1.11914e+08	1.10868e+08	1.10573e+08	1.10513e+08	1.40061e+06	355230	60346.5
Miniopterus_natalensis	83779000	83010800	82788200	82746200	1032800	264600	42000	8.37792e+07	8.30111e+07	8.27885e+07	8.27466e+07	1.03261e+06	264486	41946.5
Mirounga_leonina	91046400	90340200	90111800	90056000	990400	284200	55800	9.10466e+07	9.03405e+07	9.01121e+07	9.00564e+07	990206	284086	55746.5
Molossus_molossus	89355400	8.86001e+07	8.83629e+07	8.8314e+07	1.04136e+06	286033	48829.2	8.93556e+07	8.85995e+07	8.83594e+07	8.8313e+07	1.04262e+06	286511	46413.4
Molothrus_ater	7.7815e+07	7.70329e+07	7.67901e+07	76746200	1.06878e+06	286740	43868.5	7.78144e+07	7.70327e+07	7.67901e+07	7.67466e+07	1.06781e+06	286092	43543.8
Monodelphis_domestica	9.63853e+07	95554800	95379000	9.53059e+07	1079400	248950	73149.6	9.63854e+07	9.55551e+07	9.53793e+07	9.53062e+07	1.07921e+06	248886	73146
Monodon_monoceros	8.72247e+07	8.6523e+07	86298000	86251400	973283	271621	46600	8.72207e+07	8.65203e+07	8.62983e+07	8.62518e+07	968948	268523	46546.5
Monopterus_albus	102333800	1.01124e+08	100724000	1.00641e+08	1.69322e+06	483175	83424.2	1.02334e+08	1.01124e+08	1.00724e+08	1.00638e+08	1.69636e+06	486246	86704.3
Morone_saxatilis	95459400	94502400	9.41222e+07	9.40533e+07	1.40607e+06	449069	68844.7	9.54596e+07	9.45027e+07	9.41223e+07	9.40524e+07	1.40722e+06	450301	69962.7
Motacilla_alba_alba	77214800	76512200	76287800	76243800	971000	268400	44000	7.7215e+07	7.65125e+07	7.62881e+07	7.62442e+07	970806	268286	43946.5
Mus_caroli	9.44159e+07	93518000	93273600	9.32201e+07	1195800	297875	53474.5	9.4416e+07	9.35183e+07	9.32739e+07	9.32204e+07	1.19561e+06	297885	53545.3
Mus_musculus	99560600	9.86257e+07	9.83658e+07	98307800	1252800	317868	58020.2	9.95608e+07	9.86257e+07	9.83643e+07	9.83082e+07	1.25261e+06	317484	56166.5
Mus_pahari	9.27691e+07	91895600	9.16603e+07	91606000	1.16307e+06	289600	54284.1	9.2769e+07	9.18959e+07	9.16571e+07	9.16064e+07	1.16261e+06	289486	50700.8
Mustela_erminea	96193400	95467600	9.52286e+07	9.51744e+07	1.01898e+06	293175	54125.7	9.61936e+07	9.54679e+07	9.52287e+07	9.51746e+07	1.019e+06	293284	54145.8
Mustela_putorius_furo	8.90061e+07	88285600	88067000	8.80213e+07	984799	264299	45699.3	8.90018e+07	8.82859e+07	8.80673e+07	8.80198e+07	982051	266065	47525.5
Myotis_brandtii	86266400	85490000	85265800	85224600	1041800	265400	41200	8.62666e+07	8.54903e+07	8.52661e+07	8.5223e+07	1.04358e+06	267264	43124.3
Myotis_davidii	81786200	81063000	80848400	80807600	978600	255400	40800	8.17864e+07	8.10633e+07	8.08487e+07	8.0808e+07	978406	255286	40746.5
Myotis_lucifugus	85370000	84650400	84426800	84381000	989000	269400	45800	8.53702e+07	8.46507e+07	8.44271e+07	8.43814e+07	988806	269286	45746.5
Myotis_myotis	93235600	92500600	92246600	92190200	1045400	310400	56400	9.32358e+07	9.25009e+07	9.22469e+07	9.21906e+07	1.04521e+06	310286	56346.5
Myripristis_murdjan	1.16374e+08	115103800	114592000	114527600	1.84644e+06	576200	64400	1.16369e+08	1.15104e+08	1.14592e+08	1.14528e+08	1.8413e+06	576086	64346.5
Nannospalax_galili	92502800	9.15757e+07	91339000	91280400	1222400	295252	58600	9.2503e+07	9.15721e+07	9.13393e+07	9.12808e+07	1.22221e+06	291337	58546.5
Nanorana_parkeri	85570000	85024600	8.48689e+07	8.48204e+07	749575	204175	48441.6	8.55702e+07	8.50249e+07	8.48677e+07	8.48208e+07	749406	204086	46962
Nematolebias_whitei	93953200	93107600	9.27127e+07	92639200	1314000	468400	73468.5	9.39534e+07	9.31079e+07	9.27125e+07	9.26396e+07	1.31381e+06	468286	72951.3
Neolamprologus_brichardi	109307800	108307400	107915200	1.07835e+08	1.4725e+06	472096	79895.5	1.09308e+08	1.08308e+08	1.07915e+08	1.07831e+08	1.47731e+06	476987	84649.6
Neomonachus_schauinslandi	86073200	8.5389e+07	85170400	85117800	955400	271181	52600	8.60734e+07	8.53868e+07	8.51707e+07	8.51182e+07	955206	268658	52546.5
Neopelma_chrysocephalum	76727800	76023200	75826200	7.57951e+07	932686	228086	31085.6	7.6728e+07	7.60235e+07	7.58265e+07	7.57946e+07	933397	228877	31937
Neophocaena_asiaeorientalis_asiaeorientalis	84987600	84284600	8.4071e+07	84026000	961600	258600	45020.2	8.49878e+07	8.42849e+07	8.40695e+07	8.40264e+07	961406	258486	43166.5
Nestor_notabilis	54757200	54222200	54100200	54058600	698600	163600	41600	5.47574e+07	5.42225e+07	5.41005e+07	5.4059e+07	698406	163486	41546.5
Nipponia_nippon	71318600	70788400	70640200	7.06078e+07	710775	180575	32374.8	7.13188e+07	7.07887e+07	7.06405e+07	7.06082e+07	710606	180486	32346.3
Nomascus_leucogenys	94403600	9.35815e+07	9.33515e+07	93284400	1119200	297103	67077	9.44038e+07	9.35791e+07	9.3348e+07	9.32848e+07	1.11901e+06	294318	63197.9
Notechis_scutatus	83729800	83191000	8.30852e+07	8.30103e+07	719482	180682	74898.1	8.373e+07	8.31913e+07	8.30831e+07	8.30098e+07	720216	181496	73327.8
Nothobranchius_furzeri	100623000	99692000	9.92607e+07	9.91705e+07	1.45255e+06	521550	90248.1	1.00623e+08	9.96923e+07	9.92607e+07	9.91708e+07	1.45241e+06	521486	89949
Nothoprocta_perdicaria	71812200	71394800	71211800	71169000	643200	225800	42800	7.18124e+07	7.13951e+07	7.12121e+07	7.11694e+07	643006	225686	42746.5
Notolabrus_celidotus	110821000	109622600	1.09114e+08	108990400	1830600	632200	123899	1.10821e+08	1.09623e+08	1.09115e+08	1.08991e+08	1.83041e+06	632086	123746
Notothenia_coriiceps	82683200	81906600	81563000	81512600	1170600	394000	50400	8.26834e+07	8.19069e+07	8.15633e+07	8.1513e+07	1.17041e+06	393886	50346.5
Numida_meleagris	76890600	76326000	76137200	76095800	794800	230200	41400	7.68908e+07	7.63263e+07	7.61375e+07	7.60962e+07	794606	230086	41346.5
Ochotona_curzoniae	9.65592e+07	9.57393e+07	95444600	95390200	1.16904e+06	349055	54400	9.65588e+07	9.57372e+07	9.54449e+07	9.53906e+07	1.16821e+06	346660	54346.5
Ochotona_princeps	84457800	83716400	83463800	8.34181e+07	1.03969e+06	298286	45685.6	8.4458e+07	8.37167e+07	8.34641e+07	8.34178e+07	1.04021e+06	298894	46354
Octodon_degus	91094200	90241200	89991000	89933400	1160800	307800	57600	9.10944e+07	9.02415e+07	8.99913e+07	8.99338e+07	1.16061e+06	307686	57546.5
Odobenus_rosmarus_divergens	8.93957e+07	8.86867e+07	88460800	88405600	990050	281089	55200	8.93958e+07	8.86831e+07	8.84611e+07	8.8406e+07	989807	277138	55146.5
Odocoileus_virginianus_texanus	91004400	9.02467e+07	90003000	89956000	1048400	290699	47000	9.10046e+07	9.02469e+07	9.00033e+07	8.99564e+07	1.04821e+06	290485	46946.5
Oncorhynchus_keta	155039800	153309000	1.52671e+08	1.52571e+08	2.46868e+06	737882	100307	1.5504e+08	1.53309e+08	1.52672e+08	1.5257e+08	2.47002e+06	739303	101763
Oncorhynchus_kisutch	200404000	198117000	197226600	197075000	3329000	1042000	151600	2.00404e+08	1.98117e+08	1.97227e+08	1.97075e+08	3.32881e+06	1.04189e+06	151547
Oncorhynchus_mykiss	207052000	204722000	203798000	203644000	3408000	1078000	154000	2.07052e+08	2.04722e+08	2.03798e+08	2.03644e+08	3.40781e+06	1.07789e+06	153947
Oncorhynchus_nerka	166539800	1.64728e+08	164028800	1.63916e+08	2.62425e+06	812506	113250	1.6654e+08	1.64724e+08	1.64029e+08	1.63916e+08	2.6242e+06	807808	113345
Oncorhynchus_tshawytscha	180254200	1.78319e+08	177588200	1.77476e+08	2.77855e+06	843601	112551	1.80254e+08	1.78319e+08	1.77589e+08	1.77476e+08	2.77841e+06	843487	112547
Onychomys_torridus	9.47885e+07	93846200	93601200	93545000	1.24351e+06	301200	56200	9.47839e+07	9.38465e+07	9.36015e+07	9.35454e+07	1.23849e+06	301086	56146.5
Onychostruthus_taczanowskii	75585000	74876000	74652000	74611200	973800	264800	40800	7.55852e+07	7.48763e+07	7.46523e+07	7.46116e+07	973606	264686	40746.5
Opisthocomus_hoazin	62868600	62406200	62265400	62229600	639000	176600	35800	6.28688e+07	6.24065e+07	6.22657e+07	6.223e+07	638806	176486	35746.5
Orcinus_orca	89035000	88330200	88103800	88056200	978800	274000	47600	8.90352e+07	8.83305e+07	8.81041e+07	8.80566e+07	978606	273886	47546.5
Oreochromis_aureus	129316200	128053200	1.27574e+08	1.27468e+08	1.84849e+06	585489	105861	1.29316e+08	1.28053e+08	1.27574e+08	1.27464e+08	1.85196e+06	589038	109102
Oreochromis_niloticus	1.38014e+08	136699000	1.36205e+08	136085600	1.92834e+06	613400	119163	1.38014e+08	1.36699e+08	1.36203e+08	1.36086e+08	1.9278e+06	613286	116719
Ornithorhynchus_anatinus	85629400	85125000	84889000	8.48309e+07	798501	294101	58101.5	8.56296e+07	8.51253e+07	8.48893e+07	8.48312e+07	798407	294087	58147.5
Orycteropus_afer_afer	88282400	8.74916e+07	87289800	87234400	1048000	257153	55400	8.82826e+07	8.74871e+07	8.72901e+07	8.72348e+07	1.04781e+06	252361	55346.5
Oryctolagus_cuniculus	82563200	81896400	8.16595e+07	81612400	950800	284000	47068.5	8.25634e+07	8.18967e+07	8.16589e+07	8.16128e+07	950606	283886	46155.5
Oryx_dammah	94961400	94180000	93925800	93875400	1086000	304600	50400	9.49616e+07	9.41803e+07	9.39261e+07	9.38758e+07	1.08581e+06	304486	50346.5
Oryzias_latipes	1.09855e+08	1.08857e+08	108406800	108347000	1.5085e+06	510131	59800	1.09856e+08	1.08856e+08	1.08407e+08	1.08347e+08	1.50821e+06	508672	59746.5
Oryzias_melastigma	106707200	105780000	1.05299e+08	1.05241e+08	1.46602e+06	538825	57498.8	1.06707e+08	1.0578e+08	1.05299e+08	1.05241e+08	1.466e+06	538885	57347.5
Otolemur_garnettii	88342600	87505400	87293200	87239000	1103600	266400	54200	8.83428e+07	8.75057e+07	8.72935e+07	8.72394e+07	1.10341e+06	266286	54146.5
Ovis_aries	95399000	94612400	94353000	9.43019e+07	1.0971e+06	310500	51099.5	9.53992e+07	9.46127e+07	9.43533e+07	9.43022e+07	1.09701e+06	310485	51145.5
Oxyura_jamaicensis	7.78471e+07	77303400	77119800	77084000	763081	219400	35800	7.78423e+07	7.73037e+07	7.71201e+07	7.70844e+07	757914	219286	35746.5
Pan_paniscus	98811800	9.79634e+07	97720600	97655400	1156400	307999	65200	9.8812e+07	9.79596e+07	9.77209e+07	9.76558e+07	1.15621e+06	303830	65146.5
Pan_troglodytes	97999800	97152000	96914400	96848800	1151000	303200	65600	9.8e+07	9.71523e+07	9.69147e+07	9.68492e+07	1.15081e+06	303086	65546.5
Pangasianodon_hypophthalmus	111214000	1.10289e+08	109878800	109764600	1449400	524050	114200	1.11214e+08	1.10289e+08	1.09879e+08	1.09765e+08	1.44921e+06	523887	114147
Panthera_pardus	9.36193e+07	92913200	92680000	9.26275e+07	991833	285686	52485.6	9.36192e+07	9.29135e+07	9.26803e+07	9.26272e+07	992017	286294	53154
Panthera_tigris_altaica	83231800	82508400	82312400	82271000	960800	237400	41400	8.3232e+07	8.25087e+07	8.23127e+07	8.22714e+07	960606	237286	41346.5
Pantherophis_guttatus	89755800	89189000	89073000	8.9e+07	755821	189021	73021.2	8.9756e+07	8.91893e+07	8.90733e+07	8.89956e+07	760331	193611	77671.1
Papio_anubis	95715600	94895200	94663600	94601000	1114600	294200	62600	9.57158e+07	9.48955e+07	9.46639e+07	9.46014e+07	1.11441e+06	294086	62546.5
Paralichthys_olivaceus	100375000	9.93836e+07	98948600	98860200	1514800	523425	88400	1.00375e+08	9.93839e+07	9.89489e+07	9.88606e+07	1.51461e+06	523286	88346.5
Parambassis_ranga	113941000	112672000	112172200	112063000	1878000	609000	109200	1.13941e+08	1.12672e+08	1.12173e+08	1.12063e+08	1.87781e+06	608886	109147
Paramormyrops_kingsleyae	112656600	111737200	1.11408e+08	1.11374e+08	1.28275e+06	363350	33697.3	1.12657e+08	1.11737e+08	1.11404e+08	1.11374e+08	1.28261e+06	363286	30191.2
Parus_major	73464200	72738200	72533800	72494800	969400	243400	39000	7.34644e+07	7.27385e+07	7.25341e+07	7.24952e+07	969206	243286	38946.5
Passer_montanus	7.71983e+07	7.64605e+07	7.62224e+07	76176400	1.02189e+06	284093	46036.5	7.71935e+07	7.64565e+07	7.62203e+07	7.61768e+07	1.01671e+06	279747	43574.5
Pelecanus_crispus	51845200	51418800	51308400	51272600	572600	146200	35800	5.18454e+07	5.14191e+07	5.13087e+07	5.1273e+07	572406	146086	35746.5
Pelodiscus_sinensis	84849800	84176400	83988800	83943000	906800	233400	45800	8.485e+07	8.41767e+07	8.39891e+07	8.39434e+07	906606	233286	45746.5
Perca_flavescens	1.14722e+08	113630800	113152200	113077800	1.6439e+06	553000	74400	1.14717e+08	1.13631e+08	1.13153e+08	1.13078e+08	1.63908e+06	552886	74346.5
Perca_fluviatilis	1.20027e+08	1.18885e+08	118385600	118306000	1.72108e+06	579075	79600	1.20026e+08	1.18885e+08	1.18386e+08	1.18306e+08	1.71919e+06	578887	79546.5
Periophthalmus_magnuspinnatus	103684400	102811600	1.02432e+08	102349200	1335200	462400	83057.3	1.03685e+08	1.02812e+08	1.02429e+08	1.0235e+08	1.33501e+06	462286	79501.3
Peromyscus_leucopus	99149200	98228200	9.79658e+07	9.79121e+07	1.23709e+06	316089	53728.9	9.91494e+07	9.82285e+07	9.79624e+07	9.79089e+07	1.24045e+06	319533	53443.4
Peromyscus_maniculatus_bairdii	95549200	9.46418e+07	94380400	94329400	1219800	312415	51000	9.55494e+07	9.46376e+07	9.43807e+07	9.43298e+07	1.21961e+06	307819	50946.5
Petromyzon_marinus	86739600	86498800	8.62625e+07	86220800	518800	278000	41740.1	8.67398e+07	8.64991e+07	8.62617e+07	8.62212e+07	518606	277886	40558.5
Phaethon_lepturus	53825800	53386600	53273000	5.3236e+07	589838	150638	37037.7	5.3826e+07	5.33869e+07	5.32733e+07	5.32354e+07	590616	151497	37956.8
Phalacrocorax_carbo	50057200	4.96413e+07	4.95361e+07	49492000	565200	149251	44146.1	5.00574e+07	4.96394e+07	4.95318e+07	4.94924e+07	565006	147063	39474.4
Phascolarctos_cinereus	93547400	92695800	9.25226e+07	92450400	1097000	245400	72214	9.35476e+07	9.26961e+07	9.2518e+07	9.24508e+07	1.09681e+06	245286	67261.1
Phasianus_colchicus	77273600	76643600	76448800	7.64032e+07	870404	240404	45604	7.72738e+07	7.66439e+07	7.64491e+07	7.64032e+07	870602	240682	45942.5
Phoca_vitulina	90755400	90055600	89825800	89770200	985200	285400	55600	9.07556e+07	9.00559e+07	8.98261e+07	8.97706e+07	985006	285286	55546.5
Phocoena_sinus	89434400	88727600	8.85006e+07	88453200	981200	274400	47375.2	8.94346e+07	8.87279e+07	8.85007e+07	8.84536e+07	981006	274286	47148.3
Phyllostomus_discolor	9.10376e+07	90294600	9.00406e+07	89995600	1.04202e+06	299000	44971.7	9.10376e+07	9.02949e+07	9.00405e+07	8.9996e+07	1.04161e+06	298886	44550.3
Physeter_catodon	89274000	8.8593e+07	88369200	88320800	953200	272225	48400	8.92742e+07	8.85933e+07	8.83695e+07	8.83212e+07	953006	272087	48346.5
Piliocolobus_tephrosceles	102212400	1.01454e+08	101219400	101152000	1060400	301581	67400	1.02213e+08	1.0145e+08	1.0122e+08	1.01152e+08	1.06021e+06	297149	67346.5
Pimephales_promelas	125682600	124827800	124436400	124364800	1317800	463000	71600	1.25683e+08	1.24828e+08	1.24437e+08	1.24365e+08	1.31761e+06	462886	71546.5
Pipistrellus_kuhlii	8.86828e+07	88028000	87751600	8.76892e+07	993589	338790	62389.7	8.86822e+07	8.80283e+07	8.77519e+07	8.76865e+07	995652	341724	65384
Pipra_filicauda	78359200	77651600	77447800	7.74141e+07	945053	237453	33652.6	7.83594e+07	7.76519e+07	7.74481e+07	7.74144e+07	945008	237488	33748
Podarcis_muralis	99623200	98914000	98757800	9.86845e+07	938750	229550	73349.6	9.96234e+07	9.89143e+07	9.87581e+07	9.86848e+07	938606	229486	73346
Poecilia_formosa	118315600	1.1738e+08	1.16848e+08	116783000	1532600	597012	65481.4	1.18316e+08	1.1738e+08	1.16844e+08	1.16783e+08	1.53241e+06	596293	60454.6
Poecilia_latipinna	114088600	113187600	112668000	1.1261e+08	1.47892e+06	577925	58324.5	1.14089e+08	1.13188e+08	1.12668e+08	1.1261e+08	1.47881e+06	577886	58345.8
Poecilia_mexicana	114795600	113889600	113369600	1.13313e+08	1.48272e+06	576723	56723.1	1.14796e+08	1.1389e+08	1.1337e+08	1.13312e+08	1.48402e+06	578103	58162.7
Poecilia_reticulata	1.08677e+08	107831200	1.0734e+08	1.07288e+08	1.38932e+06	543344	51958.7	1.08677e+08	1.07831e+08	1.07339e+08	1.07284e+08	1.39236e+06	547231	54308.8
Pogona_vitticeps	88509600	8.79013e+07	87776400	87712000	797600	189269	64400	8.85098e+07	8.79007e+07	8.77767e+07	8.77124e+07	797406	188295	64346.5
Polyodon_spathula	145596000	1.44261e+08	143817200	143761400	1834600	499507	55800	1.45596e+08	1.44259e+08	1.43818e+08	1.43762e+08	1.83441e+06	497262	55746.5
Polypterus_senegalus	101780200	101040200	100869000	100787200	993000	253000	81800	1.0178e+08	1.0104e+08	1.00869e+08	1.00788e+08	992806	252886	81746.5
Pongo_abelii	93180800	9.23618e+07	9.21318e+07	9.20703e+07	1.1105e+06	291474	61514.2	9.3181e+07	9.23617e+07	9.21315e+07	9.2069e+07	1.11199e+06	292672	62534.3
Propithecus_coquereli	86313600	85622600	8.54002e+07	85349200	964400	273400	51024.7	8.63138e+07	8.56229e+07	8.54005e+07	8.53496e+07	964206	273286	50946.3
Protobothrops_mucrosquamatus	83995000	8.34472e+07	83328400	83258400	736600	188783	70000	8.39952e+07	8.34429e+07	8.33287e+07	8.32588e+07	736406	184155	69946.5
Pseudochaenichthys_georgianus	109064400	108021200	1.07535e+08	1.07464e+08	1.60057e+06	557375	71380.2	1.09065e+08	1.08021e+08	1.07535e+08	1.07464e+08	1.60041e+06	557286	70537.8
Pseudonaja_textilis	86432400	85886400	8.57782e+07	85700200	732200	186200	78041.5	8.64326e+07	8.58867e+07	8.57745e+07	8.57006e+07	732006	186086	73889.1
Pseudopodoces_humilis	76750800	76036000	7.582e+07	75780800	970000	255200	39225.2	7.6751e+07	7.60363e+07	7.58203e+07	7.57812e+07	969806	255086	39146.8
Pterocles_gutturalis	51393200	50972200	50858200	50824600	568600	147600	33600	5.13934e+07	5.09725e+07	5.08585e+07	5.0825e+07	568406	147486	33546.5
Pteropus_alecto	85945400	8.52472e+07	85039000	84991000	954400	256172	48000	8.59456e+07	8.52473e+07	8.50393e+07	8.49914e+07	954206	255885	47946.5
Pteropus_giganteus	90678000	89981200	89760600	89707400	970600	273800	53200	9.06782e+07	8.99815e+07	8.97609e+07	8.97078e+07	970406	273686	53146.5
Pteropus_vampyrus	86574800	8.58795e+07	8.56709e+07	8.56229e+07	951882	256583	48011.6	8.6575e+07	8.5878e+07	8.56707e+07	8.56224e+07	952616	255677	48350.8
Puma_concolor	81692800	8.1023e+07	80827400	80783200	909600	239788	44200	8.1693e+07	8.10227e+07	8.08277e+07	8.07836e+07	909406	239092	44146.5
Puma_yagouaroundi	9.12158e+07	90504600	9.02809e+07	9.0229e+07	986869	275648	51911.2	9.12156e+07	9.05049e+07	9.02779e+07	9.0228e+07	987625	276901	49919.5
Pundamilia_nyererei	108359800	1.0735e+08	1.06963e+08	106873400	1486400	476759	89809.2	1.0836e+08	1.07349e+08	1.06959e+08	1.06874e+08	1.48621e+06	475301	85410.2
Pungitius_pungitius	109041000	1.08303e+08	1.07866e+08	1.07842e+08	1.19855e+06	460729	24023.6	1.09041e+08	1.083e+08	1.07867e+08	1.07838e+08	1.20329e+06	462538	28637.6
Pygocentrus_nattereri	1.25065e+08	1.23877e+08	123379400	123273000	1.79208e+06	604220	106400	1.25065e+08	1.23876e+08	1.2338e+08	1.23273e+08	1.79181e+06	602468	106347
Pygoscelis_adeliae	65588600	6.50851e+07	64945600	64906800	681800	178321	38800	6.55888e+07	6.50827e+07	6.49459e+07	6.49072e+07	681606	175518	38746.5
Pyrgilauda_ruficollis	75644800	74931800	74710400	74669600	975200	262200	40800	7.5645e+07	7.49321e+07	7.47105e+07	7.467e+07	975006	262086	40548.5
Python_bivittatus	8.29614e+07	82316600	8.22148e+07	82130800	830550	185800	84033.9	8.29614e+07	8.23169e+07	8.22104e+07	8.21312e+07	830208	185686	79270.9
Rana_temporaria	109773600	109114000	108926400	1.08863e+08	910293	250693	63093.4	1.09774e+08	1.09114e+08	1.08927e+08	1.08859e+08	915106	255586	68046.1
Rattus_norvegicus	98680800	97754000	97499800	97447600	1233200	306400	52200	9.8681e+07	9.77543e+07	9.75001e+07	9.7448e+07	1.23301e+06	306286	52146.5
Rattus_rattus	94231600	9.33578e+07	93112800	9.30696e+07	1.16205e+06	288200	43249.5	9.42318e+07	9.33579e+07	9.31131e+07	9.30655e+07	1.16627e+06	292354	47612.2
Rhinatrema_bivittatum	1.0296e+08	1.02176e+08	101931400	1.01879e+08	1.08052e+06	297105	52083	1.02957e+08	1.02176e+08	1.01932e+08	1.01878e+08	1.07899e+06	298117	53968.2
Rhincodon_typus	74970800	7.44595e+07	7.4346e+07	74280000	690800	179545	65976.9	7.4971e+07	7.44574e+07	7.43414e+07	7.42804e+07	690606	177059	61031.4
Rhinolophus_ferrumequinum	9.10931e+07	90359400	90130200	9.00818e+07	1.01137e+06	277648	48448.4	9.10914e+07	9.03597e+07	9.01305e+07	9.00806e+07	1.01077e+06	279070	49929.8
Rhinopithecus_bieti	91267000	90462800	9.02428e+07	90184200	1082800	278600	58575.2	9.12672e+07	9.04631e+07	9.02429e+07	9.01846e+07	1.08261e+06	278486	58348.3
Rhinopithecus_roxellana	95407200	9.45775e+07	9.43431e+07	94276200	1131000	301276	66942.3	9.54074e+07	9.45731e+07	9.43392e+07	9.42766e+07	1.13081e+06	296558	62608.4
Rousettus_aegyptiacus	90403000	8.97336e+07	89508800	8.94596e+07	943383	274032	49182.6	9.04032e+07	8.97339e+07	8.95091e+07	8.94551e+07	948092	278771	54032.2
Saimiri_boliviensis_boliviensis	93901400	93109800	9.28768e+07	92812400	1089000	297400	64417.4	9.39016e+07	9.31101e+07	9.28722e+07	9.28128e+07	1.08881e+06	297286	59460.9
Salarias_fasciatus	116538400	1.15558e+08	1.14916e+08	114871000	1667400	687418	44925.2	1.16539e+08	1.15554e+08	1.14912e+08	1.14871e+08	1.66721e+06	682950	40413.4
Salmo_salar	197900600	195668200	194798600	1.94655e+08	3.24516e+06	1.01276e+06	143160	1.97901e+08	1.95668e+08	1.94799e+08	1.94654e+08	3.24662e+06	1.0143e+06	144567
Salmo_trutta	202130000	199827800	198924800	198775200	3354800	1052600	149600	2.0213e+08	1.99828e+08	1.98925e+08	1.98776e+08	3.35461e+06	1.05249e+06	149547
Salvelinus_namaycush	1.80227e+08	1.78186e+08	177378800	177245200	2.98163e+06	940941	133600	1.80227e+08	1.78184e+08	1.77379e+08	1.77246e+08	2.98141e+06	938908	133547
Salvelinus_sp._IW2-2015	1.52067e+08	1.50367e+08	149720800	149617600	2.44944e+06	749416	103200	1.52063e+08	1.50365e+08	1.49721e+08	1.49618e+08	2.44546e+06	746858	103147
Sander_lucioperca	121048600	1.19868e+08	119352200	119266600	1782000	601067	85600	1.21049e+08	1.19867e+08	1.19353e+08	1.19267e+08	1.78181e+06	599673	85546.5
Sapajus_apella	92852000	92045600	9.18171e+07	91752800	1099200	292800	64256.2	9.28522e+07	9.20459e+07	9.18142e+07	9.17532e+07	1.09901e+06	292686	60986.7
Sarcophilus_harrisii	95132200	94378800	94202000	9.41288e+07	1.00344e+06	250041	73240.6	9.51324e+07	9.43791e+07	9.42023e+07	9.41244e+07	1.00793e+06	254612	77871.9
Scleropages_formosus	116012000	115050800	114744000	114689200	1322800	361600	54800	1.16012e+08	1.15051e+08	1.14744e+08	1.1469e+08	1.32261e+06	361486	54746.5
Scophthalmus_maximus	108170600	1.07314e+08	106854200	1.06801e+08	1.36945e+06	513074	53048.4	1.08171e+08	1.07314e+08	1.06855e+08	1.06797e+08	1.37409e+06	517768	57827.9
Scyliorhinus_canicula	9.7078e+07	96463400	9.63112e+07	9.6253e+07	825005	210375	58146.5	9.70746e+07	9.64637e+07	9.63113e+07	9.62534e+07	821253	210286	57944.5
Sebastes_umbrosus	118477600	1.17412e+08	116852400	116762400	1715200	649156	90000	1.18478e+08	1.1741e+08	1.16853e+08	1.16763e+08	1.71501e+06	646911	89946.5
Serinus_canaria	73073800	7.23101e+07	7.20923e+07	72051600	1022200	258491	40674	7.3074e+07	7.23079e+07	7.20923e+07	7.2052e+07	1.02201e+06	255915	40349.3
Seriola_dumerili	107270200	1.06114e+08	105631000	105541000	1729200	573264	90000	1.0727e+08	1.0611e+08	1.05631e+08	1.05541e+08	1.72901e+06	568823	89946.5
Seriola_lalandi_dorsalis	113214000	1.12027e+08	111530600	1.11443e+08	1.7711e+06	583891	87695	1.13214e+08	1.12027e+08	1.11531e+08	1.11438e+08	1.77591e+06	588585	92647.4
Simochromis_diagramma	1.25444e+08	1.24273e+08	123814600	1.23713e+08	1.73108e+06	560421	101853	1.25444e+08	1.24269e+08	1.23815e+08	1.23713e+08	1.7312e+06	555767	102143
Sinocyclocheilus_anshuiensis	194598400	193098000	192426400	192307600	2290800	790400	118800	1.94599e+08	1.93098e+08	1.92427e+08	1.92308e+08	2.29061e+06	790286	118747
Sinocyclocheilus_grahami	195493800	193992600	1.93324e+08	193200000	2293800	792600	124218	1.95494e+08	1.93993e+08	1.9332e+08	1.932e+08	2.29361e+06	792486	119810
Sinocyclocheilus_rhinocerous	196606200	195112800	194434400	1.94317e+08	2.28873e+06	795333	116933	1.96606e+08	1.95113e+08	1.94435e+08	1.94316e+08	2.28999e+06	796671	118331
Sorex_araneus	8.45457e+07	8.39235e+07	8.36684e+07	83611800	933916	311721	56582.8	8.45448e+07	8.3922e+07	8.36677e+07	8.36122e+07	932594	309867	55556.8
Sparus_aurata	1.25388e+08	124134400	123571800	123463200	1.92529e+06	671200	108600	1.25384e+08	1.24135e+08	1.23572e+08	1.23464e+08	1.92011e+06	671086	108547
Sphaeramia_orbicularis	118363600	117154200	116683200	116599000	1764600	555200	84200	1.18364e+08	1.17154e+08	1.16684e+08	1.16599e+08	1.76441e+06	555086	84146.5
Stegastes_partitus	1.06433e+08	105445600	104920200	104841000	1.59233e+06	604600	79200	1.06433e+08	1.05446e+08	1.04921e+08	1.04841e+08	1.59201e+06	604486	79146.5
Strigops_habroptila	79674400	79048400	7.88823e+07	7.88358e+07	838575	212575	46466.7	7.96746e+07	7.90487e+07	7.88793e+07	7.8836e+07	838604	212684	43302.1
Struthio_camelus_australis	68946600	6.84156e+07	6.82714e+07	68224000	722600	191572	47424.7	6.89468e+07	6.84157e+07	6.82715e+07	6.82242e+07	722604	191483	47346.8
Sturnira_hondurensis	86157800	85409400	8.51757e+07	8.51358e+07	1.02202e+06	273616	39962.9	8.6158e+07	8.54097e+07	8.51757e+07	8.5135e+07	1.02299e+06	274674	40737.5
Sturnus_vulgaris	73443400	72711600	72496800	7.24591e+07	984261	252461	37661.3	7.34436e+07	7.27119e+07	7.24971e+07	7.2458e+07	985623	253903	39163.5
Styela_clava	87930800	87745600	87714200	87547400	383400	198200	166800	8.7931e+07	8.77459e+07	8.77145e+07	8.75478e+07	383206	198086	166747
Suricata_suricatta	89080600	88367200	88136800	88088000	992600	279200	48800	8.90808e+07	8.83675e+07	8.81371e+07	8.80884e+07	992406	279086	48746.5
Sus_scrofa	95036800	94254800	94008200	93955400	1081400	299400	52800	9.5037e+07	9.42551e+07	9.40085e+07	9.39558e+07	1.08121e+06	299286	52746.5
Syngnathus_acus	9.73561e+07	9.68902e+07	9.66135e+07	96588800	767261	301352	24671.7	9.73544e+07	9.6889e+07	9.66088e+07	9.65892e+07	765227	299872	19639.1
Tachyglossus_aculeatus	88020400	87468600	87231600	8.71773e+07	843073	291273	54273	8.80206e+07	8.74689e+07	8.72319e+07	8.71752e+07	845377	293657	56717.3
Tachysurus_fulvidraco	111613800	110727800	110363800	1.10252e+08	1.36137e+06	475375	111375	1.11614e+08	1.10728e+08	1.10364e+08	1.10253e+08	1.36121e+06	475286	111346
Taeniopygia_guttata	81020400	8.02945e+07	8.00652e+07	80016400	1004000	278118	48788.8	8.10206e+07	8.02931e+07	8.00614e+07	8.00168e+07	1.00381e+06	276305	44604.7
Takifugu_rubripes	1.07533e+08	1.06623e+08	106203600	1.06158e+08	1.37475e+06	464873	45252.6	1.07533e+08	1.06623e+08	1.06204e+08	1.06158e+08	1.3748e+06	464881	45543
Talpa_occidentalis	95464600	94691600	94435400	9.43704e+07	1.09419e+06	321193	64993.4	9.54648e+07	9.46919e+07	9.44357e+07	9.43698e+07	1.09502e+06	322097	65957.2
Tauraco_erythrolophus	53982800	53572600	53453200	5.34209e+07	561925	151725	32324.5	5.3983e+07	5.35729e+07	5.34535e+07	5.34212e+07	561805	151686	32345.8
Terrapene_carolina_triunguis	96263600	95501000	95269400	95223200	1040400	277800	46200	9.62638e+07	9.55013e+07	9.52697e+07	9.52236e+07	1.04021e+06	277686	46146.5
Thalassophryne_amazonica	108094200	107083000	106711000	1.06629e+08	1.46541e+06	454211	82210.7	1.08094e+08	1.07083e+08	1.06711e+08	1.06626e+08	1.46876e+06	457640	85700.6
Thamnophis_elegans	89630800	89067800	88955200	88880600	750200	187200	74600	8.9631e+07	8.90681e+07	8.89555e+07	8.8881e+07	750006	187086	74546.5
Thamnophis_sirtalis	59135000	58763200	5.86903e+07	58639400	495600	123800	50875.5	5.91352e+07	5.87635e+07	5.86905e+07	5.86398e+07	495406	123686	50747.3
Theropithecus_gelada	93314800	9.25118e+07	92281200	92220000	1094800	291807	61200	9.3315e+07	9.25109e+07	9.22815e+07	9.22204e+07	1.09461e+06	290499	61146.5
Tinamus_guttatus	63675600	6.32466e+07	63102600	63067200	608400	179398	35400	6.36758e+07	6.32422e+07	6.31029e+07	6.30676e+07	608206	174612	35346.5
Toxotes_jaculatrix	1.11574e+08	1.10311e+08	1.09823e+08	1.09722e+08	1.85205e+06	588874	101001	1.11575e+08	1.10311e+08	1.09821e+08	1.09723e+08	1.85181e+06	588490	97786.5
Trachemys_scripta_elegans	86471200	85780000	8.55802e+07	85532200	939000	247800	48030.3	8.64714e+07	8.57803e+07	8.55756e+07	8.55326e+07	938806	247686	43035.2
Trachypithecus_francoisi	96235800	95405200	95169600	9.51064e+07	1.12938e+06	298775	63175.3	9.6236e+07	9.54055e+07	9.51699e+07	9.51068e+07	1.12921e+06	298687	63146.8
Trematomus_bernacchii	1.1977e+08	118586600	118029000	117944000	1.82647e+06	642600	85000	1.1977e+08	1.18587e+08	1.18029e+08	1.17944e+08	1.82522e+06	642486	84946.5
Trichechus_manatus_latirostris	88496400	87728200	87516800	87466000	1030400	262200	50800	8.84966e+07	8.77285e+07	8.75171e+07	8.74664e+07	1.03021e+06	262086	50746.5
Trichosurus_vulpecula	99048800	98130600	97943400	97874200	1174600	256400	69200	9.9049e+07	9.81309e+07	9.79437e+07	9.78746e+07	1.17441e+06	256286	69146.5
Tupaia_chinensis	87947400	87170600	86945400	86900000	1047400	270600	45400	8.79476e+07	8.71709e+07	8.69457e+07	8.69004e+07	1.04721e+06	270486	45346.5
Tursiops_truncatus	89480600	88779200	88551400	88504000	976600	275200	47400	8.94808e+07	8.87795e+07	8.85517e+07	8.85044e+07	976406	275086	47346.5
Tyto_alba_alba	74287000	73740000	7.35958e+07	7.3557e+07	729951	182951	38794.4	7.42872e+07	7.37403e+07	7.35927e+07	7.35574e+07	729807	182887	35302.1
Urocitellus_parryii	88318200	87478800	87259400	87200600	1117600	278200	58800	8.83184e+07	8.74791e+07	8.72597e+07	8.7201e+07	1.11741e+06	278086	58746.5
Ursus_arctos_horribilis	91917400	91209200	9.09789e+07	90923200	994200	286000	55655.1	9.19176e+07	9.12095e+07	9.09749e+07	9.09236e+07	994006	285886	51283.6
Ursus_maritimus	92869000	92154200	91915400	91863400	1005600	290800	52000	9.28692e+07	9.21545e+07	9.19157e+07	9.18638e+07	1.00541e+06	290686	51946.5
Vicugna_pacos	87312400	8.6538e+07	86307800	86267400	1045000	270550	40400	8.73126e+07	8.65381e+07	8.63081e+07	8.62678e+07	1.04481e+06	270288	40346.5
Vombatus_ursinus	100492200	99596800	99411800	99342400	1149800	254400	69400	1.00492e+08	9.95971e+07	9.94121e+07	9.93428e+07	1.14961e+06	254286	69346.5
Vulpes_lagopus	93959600	93236600	93008400	92943800	1015800	292800	64600	9.39598e+07	9.32369e+07	9.30087e+07	9.29442e+07	1.01561e+06	292686	64546.5
Vulpes_vulpes	8.93083e+07	88552600	88336200	88279800	1.02846e+06	272800	56400	8.9308e+07	8.85529e+07	8.83365e+07	8.828e+07	1.028e+06	272884	56544.5
Xenopus_laevis	159765600	1.58617e+08	158350600	158241200	1524400	375825	109400	1.59766e+08	1.58617e+08	1.58351e+08	1.58242e+08	1.52421e+06	375687	109347
Xenopus_tropicalis	101075000	1.00371e+08	1.00198e+08	100135800	939200	235220	61894.3	1.01075e+08	1.00371e+08	1.00193e+08	1.00136e+08	939006	234884	57026.9
Xiphias_gladius	107200000	106097800	105670000	1.05599e+08	1.60142e+06	499219	71419.5	1.072e+08	1.06098e+08	1.0567e+08	1.05597e+08	1.60363e+06	501514	73774.5
Xiphophorus_couchianus	1.12675e+08	111773800	111287000	111226800	1.44796e+06	547000	60200	1.12671e+08	1.11774e+08	1.11287e+08	1.11227e+08	1.44395e+06	546886	60146.5
Xiphophorus_hellerii	117332400	116393600	115877200	115814400	1518000	579200	62800	1.17333e+08	1.16394e+08	1.15878e+08	1.15815e+08	1.51781e+06	579086	62746.5
Xiphophorus_maculatus	115084800	114156400	113654400	113590800	1494000	565600	63600	1.15085e+08	1.14157e+08	1.13655e+08	1.13591e+08	1.49361e+06	565486	63546.5
Zalophus_californianus	9.50973e+07	9.43453e+07	94109600	9.40546e+07	1.04269e+06	290619	54968.2	9.50933e+07	9.43455e+07	9.41099e+07	9.40528e+07	1.04052e+06	292662	57121.3
Zonotrichia_albicollis	61782400	61081800	60890000	60852000	930400	229800	38000	6.17826e+07	6.10821e+07	6.08903e+07	6.08524e+07	930206	229686	37946.5
Zootoca_vivipara	94818000	94127800	93985000	93913600	904400	214200	71400	9.48182e+07	9.41281e+07	9.39853e+07	9.3914e+07	904206	214086	71346.5
